# Supplementary material for: A network-centric approach to drugging TNF-induced NF-κB signaling
Source: Nat Commun. 2019 Feb 26;10:860. doi: 10.1038/s41467-019-08802-0 (PMC6391473; doi:10.1038/s41467-019-08802-0)
Supplement: Supplementary file 7 — Source Data [file 41467_2019_8802_MOESM7_ESM.zip]

Archive with 4 entries (4 files):
- Source Data.xlsx
- SourceData_Figure1_DockedPoses/cpd2.pdb
- SourceData_Figure1_DockedPoses/cpd3.pdb
- SourceData_Figure1_DockedPoses/TRAF2_TRADD_1F3V.pdb
