# Supplementary material for: A network-centric approach to drugging TNF-induced NF-κB signaling
Source: Nat Commun. 2019 Feb 26;10:860. doi: 10.1038/s41467-019-08802-0 (PMC6391473; doi:10.1038/s41467-019-08802-0)
Supplement: Supplementary file 7 — Source Data [file 41467_2019_8802_MOESM7_ESM.zip › Source Data.xlsx]

## Sheet: Source data inventory
Figure #	Source data
1	Pearson correlation values for compounds and genes
2a	Thermal shift data for Cpd 2
2b	Thermal shift data for Cpd 3
3b	Fold change of nuclear NFkB in response to TNF - single cell trajectories
3d	Features of nuclear NFkB dynamics in response to TNF
4a	Fold change of nuclear NFkB in response to IL1 - single cell trajectories
4b	Features of nuclear NFkB dynamics in response to IL1
5b	Time courses of IKK puncta number
SF2	Enrichment of NF-kB pathway disruptors
SF4	Thermal shift curves and Tm for cells treated with compound 1
SF5	Western blots for FP-RelA and Actin
SF6	Other features for NFkB dynamics in response to TNF
SF8a	Nuclear NFkB trajectories in cells pre-treated with compound 1 and then TNF
SF8b	AUC and other parameters for compound 1 and TNF
SF9	Data summary of AUC show a potency effect
SF11	Raw data for fraction of surviving cells
SF12	IKK kinase activity data
SF13	Western blot scans of FP-IKK and GAPDH
SF14	Western blot scans of FP-IKK and actin

## Sheet: Figure 1
Figure 1b	Pearson correlation values for compounds and genes
Compound	ID	corr_ATM	corr_BCL10	corr_BCL2	corr_BCL2L1	corr_BLNK	corr_BTK	corr_CARD10	corr_CARD11	corr_CCL4	corr_CD14	corr_CD40	corr_CFLAR	corr_CHUK	corr_CSNK2B	corr_CXCL12	corr_ICAM1	corr_IKBKB	corr_IKBKG	corr_IL1B	corr_IL1R1	corr_IL8	corr_IRAK1	corr_IRAK4	corr_LCK	corr_LTB	corr_LTBR	corr_LYN	corr_MALT1	corr_MAP3K14	corr_MAP3K7	corr_MYD88	corr_NFKB1	corr_NFKB2	corr_NFKBIA	corr_PIAS4	corr_PLAU	corr_PLCG1	corr_PLCG2	corr_PRKCB	corr_PRKCQ	corr_PTGS2	corr_RBCK1	corr_RELA	corr_RELB	corr_RIPK1	corr_SYK	corr_TAB2	corr_TAB3
3	BRD-A09719808	0.232032	0.213255	0.293984	0.153849	-0.0156055	0.238863	-0.0757044	0.116576	0.354364	0.180253	0.261469	-0.151064	-0.165069	0.01734	0.241257	0.360217	0.179861	0.0877077	0.259424	0.335831	-0.282095	0.120863	0.0914344	0.189601	0.0781601	0.305494	0.31258	-0.174671	0.488055	0.355344	0.433505	0.205645	0.146856	0.289287	0.183701	-0.0582291	-0.0409457	0.321428	0.223602	0.145197	0.224925	0.431772	-0.23123	0.0555657	0.395371	-0.0637552	0.371724	0.218807
2	BRD-K95352812	0.232441	0.232135	0.342	0.119638	-0.0145649	0.209159	-0.0813401	0.077089	0.294554	0.217828	0.370834	-0.193873	-0.151347	-0.00387211	0.227059	0.319153	0.154509	0.123175	0.230407	0.269264	-0.282518	0.018971	0.0282949	0.198475	0.0388942	0.287159	0.274771	-0.127869	0.419298	0.318099	0.375992	0.195488	0.234902	0.218318	0.229636	-0.0149862	-0.0320556	0.293518	0.241688	0.0842377	0.247662	0.454036	-0.186502	0.0468607	0.354807	-0.0232781	0.354793	0.154935
1	BRD-K43131268	0.283561	0.337029	0.295465	0.152834	0.0457503	0.379562	0.0179806	0.169091	0.322953	0.221739	0.396435	-0.249367	-0.0564521	0.0255913	0.26808	0.601863	0.344987	0.107777	0.304168	0.492435	-0.250943	0.0822966	0.0874213	0.182036	0.0733376	0.447006	0.38678	0.0407968	0.508518	0.352619	0.495602	0.15405	0.299804	0.252564	0.220503	0.0563045	-0.160056	0.331153	0.36493	0.416745	0.381663	0.416676	-0.197418	0.149046	0.528452	-0.15399	0.528062	0.357385
[truncated: 18 more columns]

## Sheet: Figure 2a
Figure 2a	Thermal shift data for Cpd 2
	Temperature	DMSO	125uM	250uM	500uM	1000uM				Tm_rep1	Tm_rep2
	45.0916	0.0201114	0.0468772	0.0533138	0.0168993	0.0193202			DMSO	56.0453	56.25
	45.194	0.0215629	0.0363211	0.0595959	0.0161614	0.0219952			125 uM	56.0453	56.3524
	45.2963	0.02392	0.040814	0.0435652	0.0208553	0.0247799			250 uM	56.25	56.25
	45.3987	0.032034	0.041635	0.042375	0.0314209	0.0319519			500 uM	56.25	56.4548
	45.5011	0.021917	0.047218	0.0310684	0.0207557	0.0316982			1000 uM	56.4548	56.7619
	45.6034	0.0184722	0.0311017	0.0363265	0.0169324	0.0248378
	45.7058	0.0260982	0.0430538	0.0449951	0.0197533	0.0230046
	45.8082	0.0315022	0.0349943	0.0465247	0.0378274	0.0243456
	45.9106	0.036749	0.0421319	0.0466416	0.0369367	0.034878
	46.0129	0.0327266	0.0231957	0.040184	0.0283933	0.031713
	46.1153	0.0306699	0.0189995	0.0452527	0.0212399	0.0292154
	46.2177	0.0288869	0.0350736	0.0397388	0.0325973	0.0311631
	46.32	0.0159451	0.0466	0.0371558	0.026981	0.0251678
	46.4224	0.0174582	0.0525425	0.0194589	0.0277751	0.0186635
	46.5248	0.0190259	0.0473099	0.02889	0.0270345	0.019898
	46.6272	0.0354081	0.0517178	0.0298599	0.039116	0.031012
	46.7295	0.046501	0.0601866	0.0508035	0.0418932	0.0468701
	46.8319	0.0427889	0.0587592	0.0537058	0.0378111	0.0444911
	46.9343	0.0398671	0.0454519	0.0622313	0.0380905	0.042833
	47.0366	0.0287579	0.0404535	0.0517581	0.033097	0.0463431
	47.139	0.0346988	0.0460964	0.0503241	0.0393442	0.0471487
	47.2414	0.0350053	0.0621785	0.0575423	0.0384584	0.054611
	47.3438	0.0402609	0.0585162	0.066709	0.0413929	0.0556171
	47.4461	0.0442562	0.0529181	0.0718255	0.0390303	0.0531328
	47.5485	0.0466113	0.0529002	0.0588008	0.0427431	0.0482148
	47.6509	0.0478237	0.0554855	0.0609804	0.0402868	0.0403007
	47.7532	0.0395287	0.0635012	0.0658778	0.0469914	0.0408468
	47.8556	0.0337886	0.0647351	0.0690094	0.0429022	0.0539878
	47.958	0.0370941	0.0584658	0.0690935	0.0471556	0.0642325
	48.0603	0.0427538	0.0654145	0.0658513	0.0553895	0.0727959
	48.1627	0.0403558	0.0506481	0.0708251	0.0528899	0.0646611
	48.2651	0.0330206	0.0674037	0.0704962	0.0539078	0.0587504
	48.3675	0.0331541	0.068136	0.0694246	0.0489486	0.0562226
	48.4698	0.0388386	0.0710569	0.0642507	0.0516207	0.0618376
	48.5722	0.0456371	0.0635807	0.0630859	0.0515403	0.0694643
	48.6746	0.0421992	0.054194	0.0633509	0.0429005	0.0647801
	48.7769	0.0470932	0.071583	0.0719068	0.0545143	0.0663284
	48.8793	0.056596	0.0755177	0.0739912	0.057573	0.0672089
	48.9817	0.0735268	0.078411	0.0740027	0.0638819	0.0816465
	49.0841	0.081079	0.0800399	0.0774865	0.0715258	0.0850195
	49.1864	0.0723693	0.0797482	0.0805876	0.0705839	0.0834476
	49.2888	0.0659893	0.0771598	0.0723213	0.0668388	0.0761619
	49.3912	0.059741	0.0843763	0.078067	0.0605872	0.0720963
	49.4935	0.0710415	0.0876056	0.0908455	0.0628511	0.0751177
	49.5959	0.073408	0.0901594	0.107608	0.0749518	0.0686866
	49.6983	0.0806804	0.0835707	0.104816	0.0717847	0.0712008
	49.8007	0.0720309	0.0854545	0.0975887	0.0796366	0.0712016
	49.903	0.0739001	0.102244	0.100611	0.0868612	0.0870504
	50.0054	0.0776395	0.109257	0.0982345	0.0963995	0.0995548
	50.1078	0.0801184	0.107694	0.0955628	0.095196	0.10768
	50.2101	0.0829244	0.110863	0.10491	0.0955438	0.122228
	50.3125	0.0807485	0.121068	0.121893	0.10575	0.126536
	50.4149	0.0851186	0.126169	0.116446	0.116683	0.124988
	50.5173	0.0980307	0.126355	0.115269	0.115381	0.118429
	50.6196	0.109949	0.113538	0.110674	0.111611	0.110036
	50.722	0.12134	0.125038	0.135879	0.113981	0.125267
	50.8244	0.115001	0.127488	0.135361	0.119747	0.125569
	50.9267	0.108459	0.139432	0.136181	0.117246	0.134001
	51.0291	0.112365	0.145206	0.137861	0.122505	0.138216
	51.1315	0.116385	0.149853	0.150401	0.127157	0.148015
	51.2338	0.125163	0.163607	0.153095	0.14255	0.160007
	51.3362	0.130653	0.173469	0.155165	0.147779	0.16014
	51.4386	0.145659	0.184918	0.150809	0.146536	0.170973
	51.541	0.162473	0.189978	0.170064	0.156715	0.16895
	51.6433	0.170269	0.196347	0.188882	0.165442	0.179178
	51.7457	0.171232	0.209659	0.203354	0.172193	0.184058
	51.8481	0.169002	0.214049	0.197178	0.170812	0.204111
	51.9504	0.179731	0.239339	0.192305	0.17616	0.20725
	52.0528	0.189538	0.248449	0.203014	0.189472	0.216659
	52.1552	0.201524	0.260307	0.214504	0.200213	0.222444
	52.2576	0.210812	0.254965	0.215572	0.209461	0.229692
	52.3599	0.221302	0.262712	0.217472	0.221373	0.246857
	52.4623	0.239153	0.272305	0.229874	0.227852	0.253012
	52.5647	0.245877	0.289201	0.243022	0.232686	0.254548
	52.667	0.259211	0.291281	0.247085	0.235152	0.254658
	52.7694	0.26103	0.291587	0.25614	0.244968	0.264981
	52.8718	0.26988	0.301373	0.275541	0.249066	0.287916
	52.9742	0.273525	0.330111	0.288328	0.26245	0.30199
	53.0765	0.288461	0.356109	0.307132	0.274102	0.320896
	53.1789	0.303059	0.37036	0.309055	0.294317	0.325001
	53.2813	0.313763	0.36908	0.312107	0.305686	0.322548
	53.3836	0.328515	0.373346	0.311723	0.322839	0.322152
	53.486	0.344078	0.380384	0.330204	0.330494	0.337599
	53.5884	0.362542	0.399711	0.357028	0.339908	0.356415
	53.6908	0.370058	0.41162	0.365243	0.347391	0.366819
	53.7931	0.378842	0.418405	0.369198	0.356871	0.372136
	53.8955	0.38733	0.405504	0.369523	0.360308	0.370201
	53.9979	0.393165	0.427753	0.38715	0.369614	0.384279
	54.1002	0.408293	0.445541	0.40103	0.384455	0.402503
	54.2026	0.410595	0.464783	0.408023	0.3884	0.400421
	54.305	0.415519	0.452003	0.411403	0.398777	0.398955
	54.4073	0.422218	0.462141	0.421886	0.406417	0.390516
	54.5097	0.440228	0.482928	0.445755	0.430163	0.411758
	54.6121	0.454543	0.49915	0.452424	0.442962	0.411671
	54.7145	0.467685	0.507817	0.45611	0.454558	0.426012
	54.8168	0.491942	0.516494	0.467894	0.469656	0.440091
	54.9192	0.508745	0.528052	0.482777	0.473105	0.460541
	55.0216	0.518652	0.543836	0.498029	0.479723	0.483506
	55.1239	0.518465	0.554247	0.504859	0.487823	0.491519
	55.2263	0.525929	0.571004	0.521334	0.490953	0.506774
	55.3287	0.542595	0.582878	0.537764	0.507706	0.514543
	55.4311	0.563834	0.593625	0.547164	0.521875	0.536311
	55.5334	0.592306	0.613733	0.556829	0.550366	0.547522
	55.6358	0.597558	0.61157	0.560998	0.559608	0.551164
	55.7382	0.608767	0.626997	0.577004	0.578144	0.565075
	55.8405	0.613469	0.639501	0.585549	0.587747	0.574433
	55.9429	0.63292	0.666254	0.599965	0.602612	0.584276
	56.0453	0.657138	0.693784	0.611371	0.615415	0.577032
	56.1477	0.676025	0.70809	0.632695	0.618138	0.59086
	56.25	0.687565	0.723824	0.654392	0.63506	0.612418
	56.3524	0.68833	0.732718	0.666538	0.647262	0.639502
	56.4548	0.709401	0.749536	0.676101	0.672996	0.644153
	56.5571	0.726863	0.761807	0.692791	0.686588	0.662125
	56.6595	0.741842	0.772929	0.708929	0.695893	0.67993
	56.7619	0.744603	0.797564	0.723457	0.708531	0.708544
	56.8642	0.760461	0.811521	0.735303	0.717576	0.718684
	56.9666	0.772097	0.823828	0.756064	0.722419	0.718894
	57.069	0.787525	0.81424	0.767651	0.727624	0.719751
	57.1714	0.807372	0.827897	0.784101	0.750999	0.734189
	57.2737	0.82166	0.82784	0.775818	0.776032	0.754374
	57.3761	0.831651	0.839149	0.782377	0.803427	0.765085
	57.4785	0.835251	0.84253	0.78514	0.801458	0.770539
	57.5808	0.838427	0.856626	0.796917	0.803197	0.785049
	57.6832	0.838104	0.863261	0.809324	0.801916	0.797624
	57.7856	0.836074	0.86829	0.808794	0.816745	0.810581
	57.888	0.843678	0.877363	0.824603	0.827929	0.804627
	57.9903	0.86407	0.882138	0.835494	0.841928	0.822685
	58.0927	0.880585	0.886208	0.852306	0.848199	0.827906
	58.1951	0.891453	0.883298	0.849435	0.851399	0.845907
	58.2974	0.895221	0.901361	0.869022	0.859192	0.847014
	58.3998	0.905985	0.912464	0.878747	0.863425	0.857564
	58.5022	0.901806	0.910733	0.893062	0.87463	0.854333
	58.6046	0.9042	0.910569	0.893843	0.867923	0.850831
	58.7069	0.911115	0.918783	0.898132	0.88607	0.850051
	58.8093	0.93179	0.9404	0.909558	0.902864	0.872593
	58.9117	0.93608	0.94301	0.907196	0.916145	0.88425
	59.014	0.931419	0.94223	0.912902	0.913595	0.904467
	59.1164	0.923499	0.941984	0.916355	0.912365	0.905589
	59.2188	0.923296	0.941954	0.921286	0.920457	0.912093
	59.3211	0.927722	0.930966	0.922867	0.925482	0.909764
	59.4235	0.934133	0.915139	0.925113	0.925199	0.9125
	59.5259	0.94792	0.916843	0.928735	0.924621	0.92244
	59.6283	0.945326	0.921865	0.919038	0.926817	0.927462
	59.7306	0.964821	0.944858	0.923648	0.933384	0.937786
	59.833	0.9694	0.936671	0.92715	0.940815	0.937263
	59.9354	0.978511	0.951738	0.946168	0.940369	0.940409
	60.0377	0.966135	0.9496	0.938002	0.935021	0.935933
	60.1401	0.964757	0.966109	0.940912	0.941922	0.947049
	60.2425	0.970404	0.94577	0.946192	0.947388	0.949779
	60.3449	0.978415	0.945606	0.951085	0.960819	0.953594
	60.4472	0.981855	0.942403	0.956495	0.960555	0.944423
	60.5496	0.980181	0.949231	0.953151	0.966221	0.936242
	60.652	0.976252	0.942009	0.9653	0.97168	0.932796
	60.7543	0.972415	0.943245	0.956258	0.968809	0.936817
	60.8567	0.976528	0.958205	0.965323	0.973403	0.937911
	60.9591	0.974028	0.969502	0.960085	0.964796	0.946538
	61.0615	0.981712	0.972054	0.975745	0.971929	0.956445
	61.1638	0.975397	0.95923	0.963545	0.966307	0.955046
	61.2662	0.988264	0.968053	0.969526	0.973152	0.947615
	61.3686	0.984009	0.971633	0.97575	0.976854	0.936578
	61.4709	0.988796	0.983153	0.983205	0.978	0.936475
	61.5733	0.984981	0.976153	0.982728	0.970804	0.956853
	61.6757	0.983332	0.97872	0.969856	0.9601	0.958919
	61.778	0.974249	0.95698	0.960578	0.96778	0.964365
	61.8804	0.966859	0.948003	0.964833	0.974202	0.954617
	61.9828	0.96664	0.941655	0.970122	0.980769	0.954308
	62.0852	0.979917	0.958444	0.984697	0.984806	0.959939
	62.1875	0.988695	0.955757	0.985401	0.985892	0.963788
	62.2899	0.98633	0.957704	0.990496	0.985712	0.970503
	62.3923	0.979171	0.959151	0.982719	0.975576	0.970664
	62.4946	0.980488	0.962211	0.972168	0.973417	0.968947
	62.597	0.982224	0.950299	0.963134	0.975499	0.963153
	62.6994	0.983689	0.945124	0.961922	0.980739	0.955825
	62.8018	0.971096	0.939854	0.961109	0.980048	0.944956
	62.9041	0.971807	0.932233	0.955558	0.975649	0.954909
	63.0065	0.960147	0.919671	0.946196	0.963024	0.956406
	63.1089	0.962029	0.918229	0.943383	0.967898	0.959396
	63.2112	0.956936	0.919225	0.95416	0.977476	0.945693
	63.3136	0.956465	0.919401	0.947155	0.986229	0.936492
	63.416	0.955417	0.918658	0.957076	0.989147	0.94347
	63.5184	0.957893	0.914031	0.947992	0.981492	0.955151
	63.6207	0.951637	0.91128	0.961822	0.977103	0.96248
	63.7231	0.946505	0.918442	0.954634	0.969594	0.953262
	63.8255	0.94382	0.924132	0.956003	0.968529	0.937408
	63.9278	0.955061	0.935798	0.950091	0.969659	0.92661
	64.0302	0.953326	0.920301	0.951003	0.96717	0.92739
	64.1326	0.955059	0.907868	0.945958	0.962443	0.933068
	64.235	0.9549	0.89283	0.944188	0.960041	0.946812
	64.3373	0.944828	0.900958	0.938766	0.964577	0.936532
	64.4397	0.934407	0.921154	0.945206	0.973345	0.937645
	64.5421	0.923621	0.924507	0.946906	0.983463	0.940624
	64.6444	0.940018	0.903319	0.945121	0.983529	0.947827
	64.7468	0.941856	0.885053	0.933646	0.981115	0.943134
	64.8492	0.947755	0.891137	0.93419	0.976411	0.935991
	64.9515	0.934674	0.909411	0.927	0.967387	0.933686

## Sheet: Figure 2b
Figure 2b	Thermal shift data for Cpd 3
	Temperature	DMSO	125uM	250uM	500uM	1000uM				Tm_rep1	Tm_rep2
	45.0379	0.214816	0.22103	0.338013	0.216309	0.243855			DMSO	55.846	55.846
	45.3015	0.199877	0.206566	0.324828	0.187894	0.227207			125 uM	55.846	55.846
	45.5651	0.199927	0.19548	0.327721	0.17184	0.20546			250 uM	55.846	56.373
	45.8287	0.192676	0.191764	0.336323	0.14702	0.179875			500 uM	56.373	56.9
	46.0923	0.181012	0.198102	0.313608	0.148988	0.170717			1000 uM	57.691	57.472
	46.3559	0.153456	0.170245	0.285932	0.135519	0.161987
	46.6195	0.135732	0.159325	0.291758	0.10973	0.188905
	46.8831	0.13745	0.156523	0.271179	0.124261	0.1876
	47.1467	0.130462	0.134655	0.20821	0.121946	0.135067
	47.4103	0.123371	0.118983	0.135842	0.100743	0.139031
	47.6739	0.125827	0.100424	0.147701	0.0913556	0.145449
	47.9375	0.118781	0.0937447	0.170398	0.0972107	0.125134
	48.2011	0.0940985	0.110348	0.141204	0.105888	0.121336
	48.4647	0.0703705	0.104024	0.095394	0.0731085	0.124559
	48.7283	0.0714635	0.0723278	0.0945354	0.0684008	0.110825
	48.9919	0.0591248	0.0673869	0.123311	0.0954935	0.0941773
	49.2555	0.0205725	0.0711405	0.112136	0.0682357	0.0917612
	49.5191	0.0156109	0.0605179	0.109305	0.0551259	0.0792531
	49.7827	0.0235854	0.0699126	0.0910656	0.039506	0.0662247
	50.0463	0.0173872	0.0456409	0.0695016	0.00427342	0.0623632
	50.3099	0.0148753	0.0233245	0.0676904	0.0102532	0.071596
	50.5735	0.0242288	0.0497767	0.0459436	0.0408204	0.0853356
	50.8371	0.0164378	0.0463439	0.0340192	0.0316289	0.0533686
	51.1007	0.0101356	0.0542764	0.0212326	0.0229	0.0358041
	51.3643	0.0370653	0.0430387	0.01394	0.0341276	0.0239043
	51.628	0.0420259	0.0485232	0.0587946	0.0178488	0.00124877
	51.8916	0.0494293	0.0800916	0.0787256	0.0233155	0.0307652
	52.1552	0.0350674	0.10173	0.0256842	0.0487389	0.0565121
	52.4188	0.028034	0.114589	0.0331772	0.0744735	0.0416695
	52.6824	0.0604477	0.107198	0.0496907	0.0795821	0.0367699
	52.946	0.0840499	0.0950186	0.0596947	0.0759177	0.0404451
	53.2096	0.105006	0.0975677	0.126107	0.0897182	0.0548714
	53.4732	0.121114	0.139587	0.156518	0.121053	0.0797354
	53.7368	0.138019	0.175815	0.132792	0.11917	0.0847261
	54.0004	0.154666	0.199593	0.146564	0.120306	0.10174
	54.264	0.18497	0.22206	0.180841	0.170638	0.11608
	54.5276	0.215698	0.250159	0.188244	0.21456	0.118827
	54.7912	0.271894	0.285693	0.255837	0.240059	0.150824
	55.0548	0.322778	0.31739	0.3048	0.268939	0.175591
	55.3184	0.362001	0.366142	0.347462	0.307714	0.20535
	55.582	0.402306	0.411275	0.395082	0.321813	0.221546
	55.8456	0.447681	0.450239	0.429723	0.355569	0.255344
	56.1092	0.504536	0.508631	0.493596	0.416718	0.330567
	56.3728	0.546348	0.582424	0.539892	0.470198	0.370751
	56.6364	0.58027	0.612334	0.567756	0.497768	0.380774
	56.9	0.623731	0.617348	0.565926	0.530545	0.396683
	57.1636	0.69007	0.678755	0.602563	0.577654	0.416183
	57.4272	0.725415	0.733546	0.654391	0.606331	0.440246
	57.6908	0.759929	0.742505	0.648395	0.642427	0.47351
	57.9544	0.79455	0.77658	0.666032	0.690997	0.517095
	58.218	0.793943	0.836974	0.737181	0.727256	0.577569
	58.4816	0.819056	0.862688	0.76302	0.733713	0.619456
	58.7452	0.8565	0.859538	0.788678	0.788461	0.642793
	59.0088	0.886614	0.875929	0.854146	0.825155	0.657135
	59.2724	0.904009	0.910437	0.898297	0.831404	0.682337
	59.536	0.92177	0.928657	0.89486	0.846925	0.711073
	59.7996	0.940764	0.925372	0.875511	0.838747	0.713924
	60.0632	0.951284	0.932084	0.934416	0.879671	0.731971
	60.3268	0.941193	0.966043	0.99246	0.913338	0.806704
	60.5904	0.935661	0.973336	0.959884	0.928039	0.83119
	60.854	0.971339	0.966684	0.940317	0.970896	0.837286
	61.1176	0.989185	0.986069	0.973816	0.988493	0.879048
	61.3812	0.961038	0.980458	0.94316	0.991771	0.876873
	61.6449	0.967869	0.958545	0.937952	0.99523	0.899669
	61.9084	0.994076	0.948154	0.973461	0.97799	0.914289
	62.1721	0.981443	0.959256	0.96419	0.974686	0.900757
	62.4357	0.971461	0.979479	0.97727	0.982948	0.900178
	62.6993	0.969132	0.987104	0.974311	0.984459	0.90589
	62.9629	0.965716	0.985135	0.972875	0.962298	0.901777
	63.2265	0.961188	0.979883	0.914626	0.943066	0.916424
	63.4901	0.958851	0.972891	0.892258	0.962527	0.929888
	63.7537	0.932686	0.946471	0.941918	0.97547	0.913207
	64.0173	0.910988	0.936835	0.925492	0.986488	0.927439
	64.2809	0.917843	0.944503	0.8624	0.983452	0.951912
	64.5445	0.934652	0.951658	0.839155	0.95858	0.947474
	64.8081	0.910316	0.938033	0.861367	0.961828	0.965652
	65.0717	0.910316	0.938033	0.861367	0.961828	0.965652

## Sheet: Figure 3b
Figure 3b	Fold change of nuclear NFkB
DMSO only		Cell 1	Cell 2	Cell 3	Cell 4	Cell 5	Cell 6	Cell 7	Cell 8	Cell 9	Cell 10	Cell 11	Cell 12	Cell 13	Cell 14	Cell 15	Cell 16	Cell 17	Cell 18	Cell 19	Cell 20	Cell 21	Cell 22	Cell 23	Cell 24	Cell 25	Cell 26	Cell 27	Cell 28	Cell 29	Cell 30	Cell 31	Cell 32	Cell 33	Cell 34	Cell 35	Cell 36	Cell 37	Cell 38	Cell 39	Cell 40	Cell 41	Cell 42
		DMSO only	DMSO only	DMSO only	DMSO only	DMSO only	DMSO only	DMSO only	DMSO only	DMSO only	DMSO only	DMSO only	DMSO only	DMSO only	DMSO only	DMSO only	DMSO only	DMSO only	DMSO only	DMSO only	DMSO only	DMSO only	DMSO only	DMSO only	DMSO only	DMSO only	DMSO only	DMSO only	DMSO only	DMSO only	DMSO only	DMSO only	DMSO only	DMSO only	DMSO only	DMSO only	DMSO only	DMSO only	DMSO only	DMSO only	DMSO only	DMSO only	DMSO only
	0	0.980356	0.918335	1.00546	0.996564	1.01002	0.970412	0.93246	0.911376	1.00991	1.0108	1.08149	0.973256	1.03771	1.02194	1.03576	0.959619	0.931884	0.970437	0.947144	0.957174	0.959712	0.977826	0.994792	0.959817	1.01303	0.994124	0.972647	1.01666	1.00835	0.986814	1.01216	1.15409	1.00586	1.03439	1.01033	0.984754	0.935817	1.01555	1.08685	1.00172	1.04021	1.07524
	6	1.01777	0.936494	0.992798	1.07267	1.04025	0.964188	0.967475	0.910748	1.15279	1.14453	1.18685	1.00384	1.07245	1.02377	1.08235	0.923279	0.974634	0.995415	0.96595	1.01711	1.04283	1.04769	0.987633	1.00829	1.1045	0.943723	0.99324	1.06472	0.961683	1.07985	0.982359	1.15138	0.999119	1.01851	0.97178	0.931046	0.977835	1.00384	1.1652	0.965379	1.06326	1.10342
	12	0.992821	0.929878	1.11874	1.14457	1.07238	0.966995	0.944304	0.841637	1.31356	1.3166	1.25686	1.06544	1.00848	1.03242	1.30723	0.880219	1.02883	0.970833	1.00142	0.987772	1.11925	1.04177	0.970754	1.02562	1.14461	0.866598	0.983169	1.2021	0.860033	1.17213	0.963997	1.10302	1.0336	1.0101	0.923029	0.83292	0.982334	0.922289	1.34685	0.907323	1.11378	1.36181
	18	1.03063	0.980589	1.14015	1.2357	1.16913	0.984186	1.05305	1.00628	1.45798	1.30424	1.17052	1.11621	0.948599	1.0535	1.49811	0.943474	1.11385	0.935564	1.01845	1.01336	1.29509	1.08381	1.02461	1.04903	1.18965	0.874045	0.992328	1.20795	0.798085	1.27933	0.933285	0.943763	1.07683	0.942401	0.900283	0.804731	1.04811	0.926122	1.44473	0.878794	0.993042	1.50974
	24	1.00784	1.00908	1.3152	1.23826	1.16648	0.977909	1.08112	1.04102	1.48131	1.26941	1.05059	1.12708	0.843031	1.08869	1.70589	1.02024	1.11925	0.828986	1.05092	0.906737	1.37114	1.00237	1.0372	1.09226	1.142	0.90051	0.931453	1.24723	0.764681	1.2651	0.923356	0.815589	1.03455	0.912818	0.901635	0.872199	1.02333	1.03486	1.34518	0.820454	0.920299	1.73689
	30	1.01197	1.07396	1.34116	1.17945	1.1608	1.00607	1.1232	1.00179	1.48909	1.23782	1.00131	1.16895	0.831571	1.13703	1.67604	1.01914	1.10395	0.790614	1.00096	0.843179	1.43866	1.05157	1.01635	1.14386	1.16577	0.980935	0.933643	1.20829	0.75581	1.26771	0.918683	0.841605	0.902883	0.867513	0.931496	0.975925	0.98268	1.4204	1.18177	0.824506	0.898774	1.75389
	36	0.985197	1.09967	1.41636	1.08946	1.07691	1.10451	1.115	0.957162	1.49535	1.27969	0.968552	1.15981	0.811145	1.16182	1.57354	1.05815	1.11521	0.753018	0.975722	0.82797	1.44785	0.979501	0.991582	1.31392	1.14062	1.05631	0.927348	1.26229	0.750206	1.26145	0.905023	0.880851	0.851408	0.880232	0.986467	1.09008	0.955191	1.78601	1.02337	0.793158	0.918801	1.59956
	42	0.971581	1.11546	1.35816	1.01027	1.0456	1.17916	1.10484	0.988554	1.45626	1.35324	0.923726	1.20508	0.798317	1.17632	1.40756	1.0949	1.17523	0.736269	0.921113	0.857455	1.38965	0.929703	0.971113	1.39021	1.12743	1.09033	1.00016	1.27709	0.741528	1.30089	0.907615	0.957113	0.795184	0.881557	1.13884	1.14381	0.941191	1.99001	1.03876	0.806027	0.9982	1.42466
	48	1.00202	1.09067	1.2624	0.975471	0.98926	1.23813	1.10163	1.31227	1.42798	1.33623	0.957933	1.16687	0.792848	1.19985	1.32993	1.1564	1.24895	0.682633	0.929799	0.875524	1.36543	0.800957	0.930729	1.45862	1.0953	1.05069	1.0226	1.38057	0.756596	1.37708	0.917976	1.07575	0.736161	0.881398	1.2607	1.18372	0.930374	1.7998	1.06684	0.77163	1.1214	1.27161
	54	1.05024	1.11303	1.15789	0.97829	1.0046	1.30247	1.11622	1.44694	1.46171	1.29491	1.01246	1.19807	0.835333	1.25681	1.28	1.20661	1.30557	0.669563	0.993637	0.901655	1.38998	0.861492	0.90951	1.43819	1.10079	0.99371	1.09746	1.45149	0.782705	1.459	0.962606	1.13642	0.686723	0.902505	1.33007	1.20653	0.908651	1.51071	1.10723	0.73445	1.25065	1.28036
	60	1.08494	1.16075	1.08157	0.949349	1.00343	1.43194	1.17855	1.543	1.55105	1.17095	1.12997	1.15705	0.892735	1.42883	1.32459	1.13951	1.38574	0.686082	1.01006	0.894447	1.50737	0.990865	0.952634	1.56198	1.10933	1.17724	1.13426	1.46611	0.773693	1.46962	0.969807	1.24479	0.707049	0.933179	1.35168	1.2158	0.904299	1.2167	1.08999	0.671428	1.36249	1.2402
	66	1.10238	1.22696	1.07654	0.922973	1.00584	1.52252	1.26135	1.31841	1.6362	1.31839	1.11449	1.09902	0.881126	1.52085	1.37039	1.0986	1.43591	0.740448	1.02092	0.892422	1.6383	1.13523	0.997181	1.59178	1.12048	1.37943	1.14511	1.41053	0.755246	1.45891	0.994804	1.28183	0.71998	0.932703	1.39581	1.16395	0.942689	1.14239	1.05899	0.642721	1.47777	1.21029
	72	1.06943	1.25263	1.09315	0.871611	0.946664	1.59094	1.30082	1.2165	1.66924	1.56171	1.0663	1.00048	0.847794	1.51951	1.40278	1.11277	1.52475	0.777514	0.999325	1.10165	1.70327	1.14618	1.0509	1.5407	1.1321	1.37019	1.13959	1.34888	0.715777	1.50115	0.978389	1.2093	0.733579	0.869256	1.48413	1.2093	0.983892	1.07068	1.09364	0.609707	1.59286	1.14808
	78	1.05252	1.36478	1.11435	0.853034	0.908208	1.61707	1.28089	1.08912	1.65666	1.61028	0.986073	0.960352	0.767068	1.40746	1.3869	1.17662	1.55148	0.78612	0.936013	1.23571	1.69288	1.09405	1.07638	1.33392	1.16247	1.16283	1.13082	1.44511	0.707141	1.62161	1.00692	1.10881	0.706745	0.780133	1.58402	1.30475	0.949794	1.00841	1.15066	0.642431	1.62159	1.09994
	84	1.05782	1.45221	1.15749	0.848587	0.882109	1.6598	1.2976	1.06058	1.62435	1.52618	1.00061	0.979953	0.74782	1.33248	1.29662	1.19368	1.57732	0.74069	0.875742	1.33642	1.57975	1.06502	1.16923	1.20674	1.21063	0.983311	1.13214	1.59534	0.727574	1.63565	1.02781	0.992555	0.700828	0.786386	1.58505	1.41208	0.923521	0.875825	1.17516	0.627245	1.5441	1.09166
	90	1.08316	1.46563	1.16365	0.838377	0.850109	1.71978	1.34301	1.07615	1.77204	1.37958	1.03634	1.06742	0.717539	1.31465	1.23322	1.21876	1.54605	0.71719	0.84065	1.23489	1.49617	1.12252	1.13789	1.22446	1.1982	1.07511	1.12115	1.66759	0.722586	1.60704	1.04812	0.991773	0.681096	0.788471	1.54398	1.48733	0.890943	0.801516	1.11541	0.712958	1.48869	1.12
	96	1.12379	1.32929	1.14416	0.881161	0.921421	1.78974	1.40588	1.00917	1.91228	1.4301	1.03535	1.08307	0.736242	1.26943	1.13485	1.21297	1.49101	0.769053	0.899049	1.21171	1.41662	1.28093	1.10979	1.41228	1.14713	1.18019	1.15451	1.68508	0.731773	1.50248	1.00804	0.976186	0.691874	0.794722	1.52165	1.96946	0.901777	0.753989	1.05739	0.769159	1.3103	1.10998
	102	1.16516	1.18545	1.16379	0.928701	1.00339	1.75782	1.42642	0.952007	2.05025	1.44573	1.0008	1.07114	0.759266	1.20924	1.1158	1.20662	1.30228	0.830115	0.94597	1.19295	1.42947	1.55498	1.03629	1.43878	1.1153	1.24325	1.25501	1.65928	0.67362	1.467	0.976825	0.991593	0.698016	0.775014	1.53463	2.30595	0.939836	0.751574	1.02854	0.841836	1.17369	1.08684
	108	1.17882	1.15207	1.22161	1.06758	1.07707	1.63271	1.45321	0.975644	1.93158	1.46731	0.954105	1.01084	0.81695	1.12286	1.07885	1.11193	1.11894	0.838053	1.00203	1.13569	1.41475	1.53254	1.07032	1.36744	1.16965	1.19779	1.36307	1.61685	0.662108	1.4039	1.02016	1.02016	0.751718	0.761362	1.54178	2.49834	0.948243	0.7615	1.0017	0.80482	0.974708	1.06358
	114	1.16543	1.14001	1.33355	1.15014	0.980846	1.52152	1.62138	1.09759	1.70293	1.38018	0.962254	1.04925	0.843465	1.03237	1.01351	1.0093	0.95743	0.675519	1.09827	1.03552	1.41675	1.3	1.09522	1.14507	1.24204	1.17212	1.39859	1.40819	0.612386	1.47434	1.14434	1.09398	0.781971	0.729655	1.40687	2.37517	0.867868	0.848028	0.980695	0.62749	0.897914	1.13962
	120	1.1342	1.14001	1.33355	1.15014	0.980846	1.52152	1.62138	1.09759	1.70293	1.38018	0.962254	1.04925	0.843465	1.03237	1.01351	1.0093	0.95743	0.675519	1.09827	1.03552	1.41675	1.3	1.09522	1.14507	1.24204	1.17212	1.39859	1.40819	0.612386	1.47434	1.14434	1.09398	0.781971	0.729655	1.40687	2.37517	0.867868	0.848028	0.980695	0.62749	0.897914	1.13962
DMSO + TNF
	time (min)	Cell 1	Cell 2	Cell 3	Cell 4	Cell 5	Cell 6	Cell 7	Cell 8	Cell 9	Cell 10	Cell 11	Cell 12	Cell 13	Cell 14	Cell 15	Cell 16	Cell 17	Cell 18	Cell 19	Cell 20	Cell 21	Cell 22	Cell 23	Cell 24	Cell 25	Cell 26	Cell 27	Cell 28	Cell 29	Cell 30	Cell 31	Cell 32	Cell 33	Cell 34	Cell 35	Cell 36	Cell 37	Cell 38	Cell 39	Cell 40	Cell 41	Cell 42	Cell 43	Cell 44	Cell 45	Cell 46	Cell 47	Cell 48
		DMSO + TNF	DMSO + TNF	DMSO + TNF	DMSO + TNF	DMSO + TNF	DMSO + TNF	DMSO + TNF	DMSO + TNF	DMSO + TNF	DMSO + TNF	DMSO + TNF	DMSO + TNF	DMSO + TNF	DMSO + TNF	DMSO + TNF	DMSO + TNF	DMSO + TNF	DMSO + TNF	DMSO + TNF	DMSO + TNF	DMSO + TNF	DMSO + TNF	DMSO + TNF	DMSO + TNF	DMSO + TNF	DMSO + TNF	DMSO + TNF	DMSO + TNF	DMSO + TNF	DMSO + TNF	DMSO + TNF	DMSO + TNF	DMSO + TNF	DMSO + TNF	DMSO + TNF	DMSO + TNF	DMSO + TNF	DMSO + TNF	DMSO + TNF	DMSO + TNF	DMSO + TNF	DMSO + TNF	DMSO + TNF	DMSO + TNF	DMSO + TNF	DMSO + TNF	DMSO + TNF	DMSO + TNF
	0	1.08137	1.03754	1.04079	1.03549	1.02763	1.0056	0.998096	1.02126	1.07742	1.06075	1.06781	1.05302	0.998117	1.06286	1.10109	1.12335	1.11492	1.05789	1.01771	1.00311	1.1435	1.05425	1.0236	1.03412	1.00535	1.09168	1.02555	1.0422	1.02276	1.00847	0.995354	1.02213	1.02607	1.02211	1.0196	1.06286	1.03632	0.956294	1.0067	1.03805	1.03036	1.08113	1.0604	1.08702	0.985638	1.0577	1.00901	1.07532
	6	1.33387	1.2189	1.33617	1.47918	1.05569	1.05258	1.17709	1.20969	1.23371	1.39972	1.49186	1.35508	1.16815	1.61808	1.64374	1.43053	1.60144	1.2523	1.3207	1.16808	1.50196	1.32604	1.15794	1.0963	1.17006	1.46357	1.18706	1.33727	1.15905	1.12193	1.21632	1.1906	1.18425	1.30335	1.17918	1.50467	1.28214	0.999563	1.33712	1.62182	1.10874	1.08615	1.12344	1.20289	1.01983	1.26781	1.16372	1.11554
	12	1.85106	1.43918	1.77538	2.20271	1.13672	1.18155	1.48498	1.44414	1.74576	1.9283	2.2138	1.88321	1.47195	2.45997	2.40874	2.03488	2.13123	1.60349	1.86646	1.45226	2.27751	1.7842	1.40949	1.23969	1.45677	2.14072	1.57303	1.84919	1.37819	1.3576	1.63754	1.77875	1.48113	1.77409	1.4802	2.10926	1.65159	1.05845	1.91685	2.40939	1.21809	1.21901	1.21351	1.34521	1.01725	1.60994	1.43717	1.25477
	18	2.37994	1.5923	2.22486	2.936	1.21765	1.28905	1.8662	1.73158	2.24715	2.54153	2.77964	2.41492	1.84803	3.22115	2.90788	2.64921	2.53134	1.88982	2.41747	1.76639	2.97859	2.23836	1.6673	1.23915	1.81055	2.77134	1.99592	2.42019	1.53712	1.61094	2.16679	2.44798	1.8411	2.29505	1.81365	2.65961	2.01591	1.06416	2.65633	3.13949	1.34563	1.23768	1.19994	1.40738	1.1186	1.9886	1.83311	1.28815
	24	2.75038	1.61634	2.44766	3.34246	1.29223	1.37598	2.08973	1.827	2.54774	3.26675	2.92413	2.76734	2.1185	3.46206	2.94132	3.14579	2.66501	1.97765	2.7524	1.95731	3.52328	2.67264	1.87109	1.19805	2.07701	3.01729	2.36008	2.72739	1.61539	1.79488	2.5794	3.09451	2.13947	2.63557	2.0662	2.80938	2.35711	1.00645	3.16353	3.34321	1.44574	1.27613	1.20928	1.44564	1.14871	2.28456	2.053	1.37403
	30	3.27518	1.71648	2.59906	3.55444	1.34921	1.41318	2.22687	1.86517	2.59281	4.05923	2.80684	3.05036	2.27753	3.39948	2.77181	3.49019	2.94884	2.00153	2.87327	2.02613	3.72263	3.10252	2.03861	1.11561	2.27943	3.07403	2.51333	2.85355	1.64897	1.89901	2.75855	3.45589	2.42952	2.86623	2.27864	2.81596	2.74815	0.961754	3.23994	3.36412	1.54553	1.31811	1.2791	1.55284	1.18266	2.50923	2.15437	1.48527
	36	3.74862	1.84331	2.70763	3.81932	1.38521	1.46509	2.25806	1.87825	2.59688	4.57698	2.6657	3.36047	2.34962	3.21264	2.66233	3.73752	3.2018	1.99233	2.9351	2.00784	3.76025	3.4676	2.07848	1.11887	2.37963	3.00755	2.55168	2.98887	1.73204	2.09902	2.87747	3.79793	2.71276	3.00297	2.4854	2.75406	3.06357	0.940732	3.04345	3.37288	1.61368	1.398	1.40608	1.65714	1.14368	2.68023	2.17717	1.56539
	42	4.13833	2.00549	2.78831	4.07681	1.39491	1.51226	2.27246	1.91899	2.73972	4.49235	2.69618	3.54877	2.31828	2.99463	2.51661	3.82606	3.42916	2.06303	2.85021	1.92655	3.65865	3.69136	2.067	1.16589	2.4227	3.04965	2.54283	3.07473	1.78962	2.26936	2.91893	3.98173	2.97817	3.07165	2.77522	2.57859	3.10841	1.00463	2.85541	3.28162	1.6872	1.4923	1.49245	1.75931	1.11444	2.75479	2.2261	1.59907
	48	4.10632	2.19443	2.78293	4.08095	1.40355	1.48008	2.24617	1.92767	2.79097	4.26056	2.6803	3.59555	2.28801	2.74033	2.42362	3.75173	3.53317	2.14141	2.75318	1.83644	3.51928	3.76205	1.98409	1.21477	2.42727	2.97232	2.47117	3.15011	1.83786	2.35486	2.98107	4.17733	3.17442	3.04211	3.27985	2.36344	2.95598	1.06973	2.82661	3.29996	1.76572	1.54023	1.5923	1.78432	1.0352	2.77974	2.25329	1.64918
	54	4.0287	2.37503	2.79737	3.97756	1.42052	1.46786	2.22263	1.91761	2.81814	4.03699	2.6504	3.54019	2.2503	2.49089	2.22644	3.71607	3.59602	2.20782	2.63672	1.7437	3.3639	3.73481	1.95494	1.23335	2.43688	3.0437	2.51188	3.05432	1.86031	2.35749	2.92547	4.50127	3.31532	3.03072	3.53623	2.10917	2.78257	1.07361	2.70097	3.31906	1.90058	1.53394	1.82834	1.87447	0.955225	2.76774	2.3542	1.70766
	60	3.94897	2.44629	2.72682	3.79635	1.43951	1.46781	2.11354	1.87325	2.83761	3.89413	2.47012	3.52285	2.20344	2.16203	1.99459	3.71598	3.18457	2.25893	2.55236	1.6202	3.19676	3.61285	1.95402	1.20493	2.38131	3.04958	2.53515	2.95761	1.86446	2.29151	2.99376	4.72208	3.40598	2.91268	3.37278	1.87666	2.35496	1.05595	2.36076	3.31558	2.04494	1.60418	2.06804	1.94348	0.925651	2.82458	2.37317	1.75722
	66	3.86046	2.44613	2.63213	3.79791	1.41871	1.56356	1.99783	1.85579	2.81525	3.65969	2.31087	3.49159	2.12377	1.90355	1.70291	3.79329	2.64674	2.23163	2.41112	1.4887	3.07306	3.53034	1.94519	1.143	2.24595	3.07367	2.55842	2.77068	1.86081	2.20066	3.0664	4.88682	3.43873	2.75437	3.00275	1.65644	1.96414	1.02961	1.90244	2.91955	2.28041	1.6388	2.19785	1.95311	0.938494	2.81814	2.36655	1.7246
	72	3.65735	2.39365	2.49823	3.72424	1.38061	1.55626	1.88568	1.90969	2.8864	3.49506	2.14307	3.39278	2.04031	1.62471	1.47468	3.78903	2.00322	2.19039	2.20121	1.36957	2.97969	3.39199	2.02486	1.08458	2.0566	3.19147	2.44657	2.61285	1.85583	2.00578	3.10189	4.88279	3.51108	2.57593	2.7351	1.53889	1.55868	1.05678	1.6399	2.54855	2.44056	1.71014	2.28025	1.80579	0.978513	2.84693	2.24237	1.65363
	78	3.44415	2.3471	2.31714	3.53821	1.32768	1.53898	1.8173	1.92217	3.00249	3.40509	1.98786	3.26333	2.01019	1.43323	1.25939	3.63212	1.67898	2.09598	2.00005	1.26586	2.88482	3.24352	2.14843	1.03914	1.90744	3.35839	2.29531	2.44223	1.81424	1.81006	2.91512	4.54299	3.54349	2.4014	2.69454	1.43583	1.45363	1.04384	1.44165	2.25307	2.55509	1.66326	2.31318	1.79033	0.954959	2.71534	2.1598	1.541
	84	3.26687	2.25973	2.09326	3.3233	1.29127	1.4451	1.6886	1.95474	3.15511	3.29035	1.8179	3.10721	2.03408	1.26361	1.09162	3.40202	1.50582	2.04106	1.83295	1.18676	2.86045	3.1092	2.38652	1.02404	1.88951	3.46968	2.20626	2.42573	1.7728	1.68447	2.64626	4.09449	3.57398	2.25662	2.53106	1.35518	1.38935	1.05709	1.35564	2.16104	2.49769	1.55244	2.46956	1.81596	0.933914	2.58251	2.10978	1.41103
	90	3.16525	2.13569	1.83916	3.04263	1.25723	1.41575	1.59489	1.92037	3.16543	3.22312	1.69707	2.93895	2.16122	1.17153	0.992446	3.19331	1.37542	1.94718	1.69378	1.11766	2.69683	2.98718	2.58204	1.01093	1.86011	3.235	2.09566	2.1869	1.57346	1.56987	2.3707	3.5891	3.48358	2.16568	2.32295	1.25695	1.30056	1.05866	1.21736	2.07819	2.50113	1.31692	2.59037	2.047	0.922737	2.37047	2.05125	1.26496
	96	3.25671	1.89639	1.59723	2.73352	1.26576	1.38851	1.5246	1.93887	3.07998	2.85305	1.63266	2.77023	2.4348	1.13945	0.932201	3.00251	1.26783	1.85779	1.5746	1.06935	2.68679	2.89797	2.70164	1.02713	1.76576	3.01605	2.02627	1.96889	1.40528	1.46535	2.16597	3.44018	3.40405	2.09758	2.13894	1.20779	1.22582	1.06709	1.09556	1.94895	2.4348	1.13197	2.73294	2.02452	0.916298	2.15636	1.96511	1.15923
	102	3.33828	1.72291	1.45492	2.45212	1.281	1.3727	1.50267	1.94908	3.00519	2.44487	1.60872	2.5792	2.6652	1.17472	0.88151	2.83923	1.10867	1.738	1.46201	1.00994	2.53578	2.73565	2.74103	1.05381	1.57048	2.88363	1.98084	1.67466	1.22327	1.35201	2.01993	3.33215	3.30681	2.03084	1.97472	1.16333	1.13264	1.05291	0.993247	1.89796	2.44521	0.971107	2.83667	2.17758	0.98085	2.06087	1.82877	1.07629
	108	3.36617	1.5262	1.32042	2.25222	1.3192	1.40011	1.44807	1.95469	2.92966	1.99684	1.62876	2.42759	2.79904	1.16414	0.892083	2.64778	0.993375	1.60528	1.35951	0.96967	2.52011	2.57732	2.78887	1.07376	1.41308	2.87734	1.93485	1.52659	1.17738	1.26012	1.90078	3.06164	3.23116	1.93435	1.94463	1.12851	1.15616	1.04719	0.970883	1.81505	2.43851	0.968514	2.77908	2.16811	1.0176	1.93283	1.67597	1.03623
	114	3.30823	1.50106	1.28504	2.1691	1.35475	1.39511	1.40155	1.86921	2.83244	1.90675	1.60413	2.32454	2.83907	1.22685	0.930444	2.54114	0.932601	1.5078	1.26824	0.930535	2.4803	2.42704	2.5637	1.07327	1.36408	2.79329	1.89603	1.40801	1.14485	1.20105	1.76466	2.84454	3.15353	1.80574	2.01645	1.10704	1.18044	1	1.00183	1.72369	2.58758	0.966196	2.71976	2.29104	1.06924	1.82936	1.55852	1.02943
	120	3.21783	1.44931	1.24233	2.0931	1.39058	1.39969	1.34129	1.78964	2.67353	1.93128	1.58019	2.35533	2.87831	1.18151	0.988406	2.42682	0.948711	1.45618	1.18408	0.901374	2.4993	2.30581	2.29357	1.05359	1.4165	2.62432	1.88307	1.28705	1.11359	1.12995	1.64085	2.61074	3.06914	1.69683	2.12689	1.08608	1.20363	0.932862	1.00005	1.65538	2.8191	0.975877	2.6573	2.32997	1.08868	1.74546	1.45962	1.01175
Cpd. 2 1uM +TNF
	time (min)	Cell 1	Cell 2	Cell 3	Cell 4	Cell 5	Cell 6	Cell 7	Cell 8	Cell 9	Cell 10	Cell 11	Cell 12	Cell 13	Cell 14	Cell 15	Cell 16	Cell 17	Cell 18	Cell 19	Cell 20	Cell 21	Cell 22	Cell 23	Cell 24	Cell 25	Cell 26	Cell 27	Cell 28	Cell 29	Cell 30	Cell 31	Cell 32	Cell 33	Cell 34	Cell 35	Cell 36	Cell 37	Cell 38
		Cpd. 2 1uM +TNF	Cpd. 2 1uM +TNF	Cpd. 2 1uM +TNF	Cpd. 2 1uM +TNF	Cpd. 2 1uM +TNF	Cpd. 2 1uM +TNF	Cpd. 2 1uM +TNF	Cpd. 2 1uM +TNF	Cpd. 2 1uM +TNF	Cpd. 2 1uM +TNF	Cpd. 2 1uM +TNF	Cpd. 2 1uM +TNF	Cpd. 2 1uM +TNF	Cpd. 2 1uM +TNF	Cpd. 2 1uM +TNF	Cpd. 2 1uM +TNF	Cpd. 2 1uM +TNF	Cpd. 2 1uM +TNF	Cpd. 2 1uM +TNF	Cpd. 2 1uM +TNF	Cpd. 2 1uM +TNF	Cpd. 2 1uM +TNF	Cpd. 2 1uM +TNF	Cpd. 2 1uM +TNF	Cpd. 2 1uM +TNF	Cpd. 2 1uM +TNF	Cpd. 2 1uM +TNF	Cpd. 2 1uM +TNF	Cpd. 2 1uM +TNF	Cpd. 2 1uM +TNF	Cpd. 2 1uM +TNF	Cpd. 2 1uM +TNF	Cpd. 2 1uM +TNF	Cpd. 2 1uM +TNF	Cpd. 2 1uM +TNF	Cpd. 2 1uM +TNF	Cpd. 2 1uM +TNF	Cpd. 2 1uM +TNF
	0	1.04849	0.982374	1.01196	1.03585	0.988059	1.01209	1.04805	0.996363	1.00207	1.00763	1.05903	1.01067	0.994156	1.00083	1.06385	0.989378	1.03296	1.05347	0.999854	1.01241	1.11207	1.00979	1.03563	1.30414	0.959414	0.972864	1.03577	1.02411	1.04902	1.00249	0.952256	1.05551	1.05113	1.02699	1.03674	1.04098	1.047	0.99664
	6	1.1734	1.21673	1.22549	1.28304	1.25934	1.07156	1.11876	1.29359	1.1962	1.15754	1.33843	1.22577	1.18921	1.16021	1.2252	1.18329	1.22517	1.22876	1.2869	1.10002	1.33252	1.21609	1.49252	1.86828	0.992235	1.08403	1.10948	1.11124	1.23402	1.07117	1.05244	1.18615	1.15043	1.13298	1.18045	1.07893	1.17787	1.09713
	12	1.34143	1.79457	1.64829	1.86834	1.89754	1.1381	1.37917	1.99033	1.68446	1.58175	1.85595	1.76788	1.72361	1.60093	1.73914	1.57466	1.53203	1.69427	1.80582	1.15939	1.77976	1.68893	2.37159	2.71308	1.226	1.41394	1.33116	1.44084	1.66606	1.32031	1.19343	1.45715	1.54477	1.27952	1.44777	1.16045	1.41377	1.32381
	18	1.3929	2.44824	2.00916	2.40919	2.54403	1.17159	1.78938	2.67177	2.1148	2.04271	2.5204	2.42882	2.34335	2.24191	2.27787	2.04753	1.86536	2.06342	2.28189	1.21769	2.12787	2.06826	3.12771	2.89698	1.46133	1.77347	1.54955	1.80319	2.13417	1.63701	1.45243	1.73766	1.91886	1.42102	1.67934	1.25848	1.714	1.5588
	24	1.36708	2.81867	2.18417	2.84083	2.9083	1.18375	2.19169	3.06976	2.51883	2.46571	3.0005	2.94525	2.87803	2.69588	2.821	2.41316	2.1062	2.40704	2.34624	1.22005	2.4495	2.30379	3.41647	2.90322	1.71818	2.11926	1.77336	2.13443	2.55655	1.89647	1.63105	1.85432	2.27916	1.51327	1.70359	1.27656	1.98162	1.68314
	30	1.3606	3.04597	2.11342	3.04517	2.98712	1.21965	2.43364	2.9832	2.78339	2.81461	3.30953	3.22518	3.16745	2.96702	3.15971	2.61872	2.31918	2.53578	2.26136	1.27714	2.73898	2.32831	3.23905	3.12122	1.77863	2.37685	1.88498	2.29213	2.85725	2.00208	1.80276	1.82015	2.43296	1.6234	1.6521	1.2835	2.10013	1.71136
	36	1.33197	3.09057	1.99115	3.00857	2.96363	1.21255	2.554	2.82259	3.07346	3.02277	3.31637	3.35343	3.19634	2.9463	3.30702	2.67409	2.33852	2.55958	2.09995	1.28882	2.85919	2.26323	2.95586	3.39815	1.74279	2.65509	1.96236	2.42508	2.88881	2.06479	1.89771	1.88683	2.53227	1.67282	1.55093	1.26765	2.09476	1.72064
	42	1.30383	3.23912	1.84748	2.85291	3.02448	1.24543	2.58899	2.74767	3.23143	3.22533	3.2686	3.49956	3.15925	3.00824	3.43076	2.65542	2.27307	2.54902	2.15041	1.29224	2.98069	2.18224	2.83016	3.77822	1.68084	2.8633	2.00302	2.5261	2.74996	2.15377	2.01637	2.12659	2.63828	1.6744	1.51936	1.28636	1.92335	1.87533
	48	1.3032	3.32332	1.75902	2.79808	3.28242	1.32829	2.59056	2.74401	3.22741	3.35167	3.17956	3.74573	3.04391	3.0413	3.56509	2.61075	2.15055	2.50441	2.14462	1.28518	2.94689	2.09417	2.81184	3.84991	1.65832	2.9895	2.08701	2.57943	2.50494	2.21991	2.07169	2.45007	2.7415	1.59217	1.45541	1.22135	1.72772	1.99326
	54	1.27818	3.38684	1.68071	2.77377	3.50416	1.35774	2.53621	2.78852	3.07937	3.47634	3.15031	3.88382	2.90618	3.00148	3.671	2.51566	2.07105	2.40244	2.0257	1.26781	2.77576	2.04189	2.81889	3.8151	1.65482	3.0141	2.14704	2.62747	2.37609	2.31876	2.10062	2.72989	2.84364	1.53991	1.32157	1.16047	1.56456	2.09597
	60	1.27419	3.30657	1.57132	2.79641	3.58046	1.41632	2.56246	2.68351	2.82743	3.53044	3.13536	3.86999	2.66183	2.8917	3.69047	2.36743	1.97811	2.26938	1.86143	1.23862	2.56779	1.99379	2.74594	3.53283	1.62392	3.01261	2.18198	2.61214	2.22581	2.36387	2.06162	2.97758	2.9497	1.49643	1.18335	1.10625	1.41782	2.01392
	66	1.30087	3.11802	1.42916	2.6481	3.19612	1.45723	2.41716	2.51231	2.63076	3.4812	3.07848	3.67103	2.48291	2.73956	3.6507	2.16137	1.85413	2.26528	1.69769	1.23823	2.47874	1.95985	2.65488	3.29947	1.6028	2.90437	2.19798	2.56735	2.07858	2.42951	2.04287	3.20836	3.09926	1.51098	1.00868	1.07558	1.33068	1.92613
	72	1.33653	2.86589	1.25986	2.4565	2.72067	1.57432	2.21933	2.20418	2.39513	3.32929	2.8112	3.39719	2.3122	2.57393	3.56601	1.96756	1.72244	2.21942	1.6859	1.22641	2.60171	1.94325	2.59258	3.01222	1.58238	2.75641	2.1741	2.41587	1.95104	2.37564	1.98438	3.34425	3.26706	1.51696	0.882778	1.01658	1.2127	1.76249
	78	1.34134	2.66157	1.12552	2.24722	2.31672	1.68547	1.91601	1.96387	2.17668	3.1302	2.49523	3.14302	2.28683	2.47738	3.45083	1.68074	1.62498	2.12759	1.65147	1.23622	2.68426	1.95104	2.39487	2.68002	1.52237	2.52649	2.13149	2.34554	1.85227	2.30701	1.90311	3.3495	3.40987	1.50613	0.752779	0.984203	1.20104	1.59744
	84	1.2994	2.46424	1.01707	2.0505	2.07714	1.70731	1.72614	1.84266	1.92472	2.94304	2.21536	2.85589	2.13855	2.38759	3.22311	1.44847	1.57489	1.94656	1.62511	1.22931	2.7417	1.91899	2.26034	2.32343	1.42561	2.3677	2.0783	2.31383	1.79748	2.18607	1.82103	3.21682	3.40572	1.48731	0.650455	0.94841	1.20974	1.55366
	90	1.30199	2.25276	0.931834	1.89043	1.87528	1.65449	1.53231	1.74448	1.65072	2.79264	2.01673	2.62575	2.03875	2.30157	2.94552	1.23444	1.50786	1.84002	1.42889	1.23486	2.70783	1.83689	2.04678	2.05959	1.28748	2.19077	2.02257	2.12471	1.72417	2.15577	1.76429	3.12311	3.30642	1.4607	0.56737	0.94582	1.33105	1.56408
	96	1.3229	2.09552	0.849622	1.74133	1.66472	1.51585	1.39307	1.65335	1.44857	2.71092	1.85449	2.43079	1.91581	2.23053	2.66822	1.16873	1.42439	1.76262	1.3527	1.20937	2.42373	1.74338	1.92824	1.85125	1.19558	2.05802	1.97908	1.92021	1.66716	2.06359	1.71923	2.98186	3.07671	1.45799	0.511347	0.934926	1.46788	1.5974
	102	1.37632	1.96864	0.875053	1.6517	1.53166	1.43322	1.2731	1.57785	1.28728	2.57205	1.80559	2.31471	1.85721	2.15923	2.44764	1.09752	1.30556	1.68999	1.32117	1.22333	2.13548	1.68954	1.76998	1.7678	1.09261	1.90161	1.89446	1.70477	1.6126	2.0499	1.69106	2.85273	2.82552	1.4708	0.485144	0.933846	1.58107	1.50897
	108	1.42588	1.9073	0.947229	1.55226	1.39484	1.40805	1.15647	1.50299	1.12408	2.41063	1.74508	2.20543	1.77159	2.12955	2.23735	1.02356	1.23555	1.58741	1.36802	1.20541	1.88554	1.66269	1.62921	1.7371	1.0128	1.76059	1.79665	1.77231	1.5838	2.01671	1.61407	2.70541	2.59902	1.47533	0.496171	0.955424	1.58891	1.42427
	114	1.45514	1.85192	1.02441	1.45127	1.33222	1.41957	1.03252	1.47075	0.995263	2.23732	1.76579	2.05566	1.67053	1.89696	2.09995	0.965096	1.16039	1.50279	1.35362	1.19659	1.94554	1.61237	1.48432	1.6402	0.948294	1.59644	1.6786	1.81826	1.55383	2.10783	1.53993	2.62401	2.43268	1.47111	0.530027	0.997356	1.48077	1.35789
	120	1.4211	1.72099	0.949492	1.29322	1.21045	1.41309	0.89616	1.3536	0.841609	2.06584	1.674	1.78159	1.53546	1.62675	1.80046	0.881519	1.08842	1.36434	1.31226	1.16252	1.94905	1.52149	1.32629	1.52827	0.855811	1.42694	1.55378	1.86919	1.43233	2.10149	1.41116	2.55627	2.27694	1.43482	0.573008	0.99029	1.57055	1.28816
Cpd. 2 10uM+TNF
	time (min)	Cell 1	Cell 2	Cell 3	Cell 4	Cell 5	Cell 6	Cell 7	Cell 8	Cell 9	Cell 10	Cell 11	Cell 12	Cell 13	Cell 14	Cell 15	Cell 16	Cell 17	Cell 18	Cell 19	Cell 20	Cell 21	Cell 22	Cell 23	Cell 24	Cell 25	Cell 26	Cell 27	Cell 28	Cell 29	Cell 30	Cell 31	Cell 32	Cell 33	Cell 34	Cell 35	Cell 36	Cell 37	Cell 38	Cell 39	Cell 40	Cell 41
		Cpd. 2 10uM+TNF	Cpd. 2 10uM+TNF	Cpd. 2 10uM+TNF	Cpd. 2 10uM+TNF	Cpd. 2 10uM+TNF	Cpd. 2 10uM+TNF	Cpd. 2 10uM+TNF	Cpd. 2 10uM+TNF	Cpd. 2 10uM+TNF	Cpd. 2 10uM+TNF	Cpd. 2 10uM+TNF	Cpd. 2 10uM+TNF	Cpd. 2 10uM+TNF	Cpd. 2 10uM+TNF	Cpd. 2 10uM+TNF	Cpd. 2 10uM+TNF	Cpd. 2 10uM+TNF	Cpd. 2 10uM+TNF	Cpd. 2 10uM+TNF	Cpd. 2 10uM+TNF	Cpd. 2 10uM+TNF	Cpd. 2 10uM+TNF	Cpd. 2 10uM+TNF	Cpd. 2 10uM+TNF	Cpd. 2 10uM+TNF	Cpd. 2 10uM+TNF	Cpd. 2 10uM+TNF	Cpd. 2 10uM+TNF	Cpd. 2 10uM+TNF	Cpd. 2 10uM+TNF	Cpd. 2 10uM+TNF	Cpd. 2 10uM+TNF	Cpd. 2 10uM+TNF	Cpd. 2 10uM+TNF	Cpd. 2 10uM+TNF	Cpd. 2 10uM+TNF	Cpd. 2 10uM+TNF	Cpd. 2 10uM+TNF	Cpd. 2 10uM+TNF	Cpd. 2 10uM+TNF	Cpd. 2 10uM+TNF
	0	1.027	1.03037	1.04272	0.985919	0.9691	0.966211	1.02719	1.01955	0.982253	1.02335	1.07621	0.966382	1.01184	0.974919	0.987226	0.991864	1.00159	1.04449	1.05149	1.01757	0.992072	0.991115	1.02348	1.01669	1.02863	0.981354	1.04218	1.01266	0.986628	1.01261	1.03783	0.952835	0.9872	1.02738	1.05257	0.970245	1.01068	1.04421	1.01351	1.03894	1.01044
	6	1.03452	1.03859	1.02296	0.955337	0.88941	1.09334	1.03012	1.0686	0.989656	1.24336	1.02422	1.36455	0.960172	1.00691	1.34528	1.19402	1.15589	1.11088	1.12648	1.28516	1.13159	0.937885	1.05867	1.0321	1.18194	0.950343	1.04795	1.27182	1.01979	1.13384	1.08014	1.02733	0.965669	0.972072	1.07805	1.01761	1.05861	0.980284	1.09315	1.06901	1.13712
	12	1.03227	1.03297	1.03853	0.930683	0.898588	1.26773	1.03245	1.10732	1.05493	1.35135	1.17574	1.81702	0.93451	1.06996	1.74359	1.42338	1.30303	1.11669	1.12803	1.50377	1.18689	1.00399	1.05656	1.09477	1.2484	0.919474	1.11092	1.5024	1.03199	1.12613	1.06297	1.14751	0.915475	0.922684	1.01008	1.02664	1.22022	0.962016	1.08198	1.03972	1.18307
	18	1.06161	1.08599	1.09009	1.05234	0.939509	1.44946	1.09163	1.1545	1.11176	1.46099	1.4264	2.22984	0.990314	1.13272	2.0799	1.66217	1.51083	1.11958	1.10794	1.7026	1.24222	1.09238	1.08781	1.20196	1.28518	0.95283	1.2045	1.80011	1.0275	1.08643	1.0726	1.2697	0.845113	0.943217	0.991802	1.07086	1.42721	1.01277	1.08088	1.10125	1.19982
	24	1.05358	1.08398	1.11815	1.13013	0.948634	1.5876	1.13348	1.15255	1.18088	1.54718	1.66295	2.38033	1.01564	1.15865	2.13081	1.86759	1.62092	1.1306	1.09645	1.80068	1.32894	1.16949	1.06007	1.26531	1.30233	0.961463	1.26477	1.94858	1.03619	1.06797	1.08982	1.33676	0.826503	0.934585	0.974604	1.09342	1.61574	1.04863	1.05375	1.15121	1.23834
	30	1.10505	1.11462	1.12986	1.23204	0.960144	1.62017	1.23707	1.18464	1.24885	1.63466	1.74219	2.43104	1.04007	1.18719	2.09481	2.01458	1.70727	1.13393	1.09683	1.8563	1.45971	1.26857	1.08463	1.26996	1.27363	1.02189	1.34745	2.00585	1.04019	1.05919	1.0797	1.32753	0.837103	0.948568	0.940785	1.17405	1.73143	1.10476	1.05605	1.22947	1.29672
	36	1.20258	1.12847	1.16723	1.32571	0.953213	1.64914	1.36855	1.25711	1.2829	1.71756	1.74022	2.38749	1.02854	1.17951	2.02893	2.06453	1.69297	1.13337	1.07806	1.95548	1.55817	1.33752	1.10723	1.21957	1.27138	1.02912	1.44628	1.96844	1.1189	1.11106	1.09847	1.33875	0.874061	0.936983	0.860831	1.20935	1.84638	1.17164	1.06634	1.22806	1.32838
	42	1.26856	1.16617	1.16754	1.42448	0.970712	1.64541	1.49365	1.39641	1.25367	1.65445	1.81639	2.35527	1.03692	1.19856	1.93734	2.08589	1.71334	1.13331	1.02731	2.02956	1.55589	1.40828	1.13059	1.18227	1.26745	1.06863	1.56447	1.97232	1.16106	1.14164	1.10037	1.33915	0.868544	0.936278	0.794438	1.25743	1.91682	1.21351	1.08577	1.22529	1.30185
	48	1.30052	1.18156	1.13763	1.52294	0.977927	1.68412	1.56706	1.53191	1.20293	1.66767	1.91992	2.27446	1.03315	1.20243	1.83779	2.07731	1.76312	1.17114	0.974457	2.06803	1.57364	1.4357	1.14168	1.17659	1.30431	1.08856	1.67187	2.0505	1.20797	1.1566	1.17496	1.36457	0.860314	0.92619	0.731903	1.30045	2.01691	1.25029	1.11166	1.25612	1.30304
	54	1.22618	1.23143	1.08437	1.4814	1.00958	1.68315	1.59491	1.5172	1.16957	1.61409	1.98954	2.11723	1.02774	1.23328	1.74447	2.10217	1.81391	1.21124	0.948683	2.10825	1.57544	1.50988	1.14089	1.20477	1.36391	1.0972	1.77645	2.04293	1.22465	1.16445	1.22176	1.39542	0.855144	0.950529	0.700241	1.39513	2.0688	1.28033	1.20549	1.26351	1.26275
	60	1.18178	1.28523	1.06341	1.44973	1.04189	1.63099	1.60057	1.46039	1.14378	1.65581	1.88357	1.91681	0.995692	1.23131	1.65108	2.04736	1.83603	1.26574	0.925319	2.15954	1.58067	1.57926	1.12978	1.21255	1.4098	1.0836	1.84398	2.00512	1.25304	1.1768	1.2682	1.46834	0.833429	0.990337	0.676022	1.43241	2.06522	1.30302	1.28513	1.23359	1.28136
	66	1.14587	1.36148	1.06415	1.42741	1.06831	1.56082	1.5841	1.38115	1.14801	1.60271	1.80438	1.66377	0.974509	1.24541	1.54719	2.03195	1.82493	1.31769	0.889441	2.23699	1.56283	1.60194	1.10079	1.23365	1.41964	1.06833	1.86218	1.9593	1.3137	1.21883	1.23466	1.47175	0.820839	1.06418	0.668936	1.48347	2.05027	1.29707	1.37454	1.18836	1.26592
	72	1.1398	1.3898	1.05734	1.44139	1.0656	1.49574	1.57409	1.38294	1.157	1.56164	1.79389	1.46917	0.955709	1.22038	1.50344	1.96169	1.75792	1.39166	0.85032	2.17875	1.53083	1.60533	1.12064	1.22441	1.39535	1.06472	1.81135	1.93423	1.33096	1.20592	1.197	1.39436	0.833078	1.12091	0.682725	1.46662	2.09854	1.25693	1.41137	1.17209	1.29806
	78	1.04412	1.41372	1.02537	1.44001	1.05657	1.44911	1.5433	1.35126	1.17529	1.60719	1.7525	1.31405	0.942511	1.20957	1.47189	1.90925	1.68498	1.43259	0.840656	2.14728	1.48239	1.57317	1.15624	1.21929	1.38657	1.07591	1.77626	1.93036	1.33834	1.21539	1.18404	1.26941	0.856837	1.17195	0.716253	1.51006	2.16525	1.24917	1.47214	1.21304	1.31443
	84	0.923548	1.41502	1.00445	1.44782	1.06377	1.40766	1.50495	1.30562	1.18219	1.70212	1.70324	1.23619	0.926782	1.16625	1.46051	1.84941	1.57706	1.43368	0.851857	2.07207	1.42221	1.51504	1.18768	1.18614	1.3352	1.09829	1.72934	1.86182	1.3174	1.22253	1.17826	1.22318	0.870442	1.17498	0.791182	1.48655	2.26104	1.25236	1.5555	1.23973	1.37046
	90	0.800966	1.39856	0.955139	1.37966	1.07049	1.36339	1.45113	1.26803	1.16992	1.74374	1.59039	1.17699	0.921631	1.14927	1.38324	1.78181	1.50254	1.42277	0.87836	2.07016	1.35667	1.43411	1.14805	1.18908	1.28545	1.12762	1.6773	1.86744	1.31316	1.22991	1.16702	1.14875	0.868474	1.18785	0.848611	1.47572	2.24411	1.23851	1.62495	1.23214	1.40051
	96	0.736451	1.37539	0.915787	1.34278	1.08274	1.31878	1.41047	1.23969	1.21531	1.76113	1.46882	1.10324	0.901579	1.1179	1.31393	1.79212	1.42011	1.40966	0.910103	2.04274	1.30771	1.39064	1.14333	1.15778	1.19755	1.17114	1.60453	1.72665	1.35986	1.24963	1.17275	1.09389	0.861461	1.21568	0.911664	1.39879	2.21013	1.17608	1.66923	1.20256	1.39787
	102	0.689904	1.35614	0.876341	1.31004	1.05895	1.27616	1.38695	1.20664	1.22394	1.71947	1.35328	1.06704	0.885567	1.10998	1.25281	1.726	1.30757	1.35157	0.951474	1.96206	1.28314	1.41453	1.17001	1.16731	1.16115	1.23475	1.5483	1.58346	1.40443	1.27718	1.18889	0.976992	0.853282	1.2302	0.895502	1.37754	2.10502	1.11635	1.66611	1.21491	1.3809
	108	0.661783	1.37414	0.898621	1.3464	1.04915	1.28502	1.36099	1.16201	1.2675	1.73868	1.29554	1.03364	0.871361	1.10472	1.21408	1.68488	1.20238	1.32012	0.978848	1.82902	1.24452	1.47117	1.24636	1.15067	1.13861	1.30967	1.49337	1.40854	1.46103	1.33321	1.23472	0.960314	0.854126	1.25739	0.858358	1.3913	1.99204	1.06594	1.62645	1.22539	1.40134
	114	0.652048	1.39066	0.933761	1.35694	1.03149	1.34795	1.33655	1.1066	1.27557	1.66705	1.27025	1.01185	0.883895	1.09934	1.17726	1.58155	1.10856	1.28605	0.949829	1.7148	1.25833	1.52854	1.25067	1.15568	1.13267	1.37555	1.45551	1.29674	1.50902	1.37467	1.24889	1.00702	0.876416	1.3185	0.801016	1.45046	1.8845	1.07262	1.65456	1.23054	1.42103
	120	0.637957	1.3852	0.935569	1.47714	1.02806	1.39365	1.29267	1.06101	1.28706	1.55077	1.20425	0.930921	0.877228	1.07909	1.14845	1.48653	1.06198	1.30622	0.91376	1.65832	1.27465	1.51978	1.24199	1.11308	1.1288	1.41039	1.40492	1.24565	1.56817	1.39474	1.25032	1.07949	0.905138	1.43967	0.7931	1.43491	1.76643	1.03171	1.73773	1.18266	1.49159
Cpd 3. 1uM +TNF
	time (min)	Cell 1	Cell 2	Cell 3	Cell 4	Cell 5	Cell 6	Cell 7	Cell 8	Cell 9	Cell 10	Cell 11	Cell 12	Cell 13	Cell 14	Cell 15	Cell 16	Cell 17	Cell 18	Cell 19	Cell 20	Cell 21	Cell 22	Cell 23	Cell 24	Cell 25	Cell 26	Cell 27	Cell 28	Cell 29
		Cpd. 3 1uM+TNF	Cpd. 3 1uM+TNF	Cpd. 3 1uM+TNF	Cpd. 3 1uM+TNF	Cpd. 3 1uM+TNF	Cpd. 3 1uM+TNF	Cpd. 3 1uM+TNF	Cpd. 3 1uM+TNF	Cpd. 3 1uM+TNF	Cpd. 3 1uM+TNF	Cpd. 3 1uM+TNF	Cpd. 3 1uM+TNF	Cpd. 3 1uM+TNF	Cpd. 3 1uM+TNF	Cpd. 3 1uM+TNF	Cpd. 3 1uM+TNF	Cpd. 3 1uM+TNF	Cpd. 3 1uM+TNF	Cpd. 3 1uM+TNF	Cpd. 3 1uM+TNF	Cpd. 3 1uM+TNF	Cpd. 3 1uM+TNF	Cpd. 3 1uM+TNF	Cpd. 3 1uM+TNF	Cpd. 3 1uM+TNF	Cpd. 3 1uM+TNF	Cpd. 3 1uM+TNF	Cpd. 3 1uM+TNF	Cpd. 3 1uM+TNF
	0	1.02432	1.02983	1.013	1.02759	1.01953	1.0454	1.03236	1.06732	1.02317	1.13233	1.03827	1.02451	1.04022	1.02491	1.05462	1.03189	1.09737	1.01419	1.02439	1.05517	0.994024	1.14962	1.03125	1.10692	1.07564	0.990718	0.996305	1.04055	1.018
	6	1.11294	1.06503	1.21121	1.08541	1.20691	1.15078	1.13861	1.50059	1.25883	1.42768	1.24249	1.11981	1.2416	1.09868	1.2792	1.07624	1.20207	1.0519	1.12933	1.14328	1.26579	1.37861	1.12641	1.4511	1.29029	1.0539	1.13497	1.10703	1.0935
	12	1.0742	1.13855	1.76191	1.23681	1.98725	1.48017	1.35257	2.18143	1.78906	1.73533	1.44127	1.37922	1.70548	1.36775	1.83216	1.3039	1.47659	1.08996	1.29878	1.40788	1.87151	1.7756	1.30031	1.85064	1.77817	1.30127	1.39154	1.38915	1.28647
	18	1.0244	1.20259	2.47743	1.34585	2.93916	1.89642	1.60346	2.63663	2.42651	2.00793	1.71713	1.64693	2.25464	1.58705	2.51644	1.58168	1.60671	1.11114	1.57396	1.64771	2.41223	1.84192	1.50136	2.05231	2.29852	1.70932	1.7978	1.60348	1.54482
	24	1.11801	1.28686	3.09536	1.42374	3.7969	2.28326	1.83319	2.71206	2.94537	1.94608	1.856	1.91076	2.73125	1.74522	3.06115	1.95619	1.68782	1.09922	1.77359	1.90311	2.77329	1.94173	1.61229	1.97605	2.72076	2.04116	2.19108	2.01141	1.76373
	30	1.35014	1.4251	3.4228	1.43067	4.10339	2.55984	2.01213	2.5921	3.22043	2.07722	2.08963	2.11325	3.01852	1.74135	3.31869	2.22708	1.7165	1.09402	1.91662	2.30514	2.90041	1.92642	1.94306	2.00323	3.00379	2.29098	2.5297	2.32448	1.90246
	36	1.43926	1.58702	3.5767	1.4381	4.23007	2.71604	2.1159	2.54186	3.3524	2.06294	2.27643	2.34657	3.17036	1.76291	3.43084	2.4535	1.71489	1.06673	1.99986	2.5431	2.95995	2.03217	2.35879	1.99179	3.14926	2.50909	2.72856	2.63406	1.99645
	42	1.42971	1.75962	3.67454	1.46354	4.26206	2.85048	2.13109	2.46879	3.40474	2.06345	2.33177	2.65866	3.1792	1.76734	3.53558	2.61282	1.74709	1.046	2.0483	2.63546	3.11861	1.92189	2.81396	1.93673	3.32224	2.95432	2.80167	2.78812	2.10892
	48	1.41555	1.92487	3.70424	1.4963	4.20808	2.90942	2.08905	2.56621	3.40451	1.91839	2.37726	2.97919	3.13357	1.76798	3.6494	2.8827	1.75983	1.04163	2.06714	2.41375	3.20285	1.89479	3.04225	1.78174	3.43752	3.34358	2.88582	2.95349	2.26221
	54	1.39793	1.97783	3.64009	1.537	4.01988	2.90935	2.02993	2.64769	3.59221	1.74192	2.39946	3.21332	3.06686	1.72813	3.70616	3.0607	1.72952	1.00771	2.1134	2.22851	3.16849	1.87705	3.27725	1.71983	3.57747	3.52312	2.98719	3.04125	2.40977
	60	1.41727	1.97694	3.4871	1.61262	3.76619	2.82591	1.93972	2.77221	3.7467	1.41614	2.54532	3.15722	2.95835	1.69517	3.65295	3.25556	1.77006	0.985169	2.1264	2.03009	2.94498	1.8991	3.42505	1.76121	3.55197	3.49285	2.70348	3.031	2.54805
	66	1.47357	1.91274	3.29877	1.70886	3.48818	2.68732	1.82167	2.61098	3.80708	1.12133	2.63986	2.95267	2.81129	1.62168	3.46875	3.3514	1.74762	0.943628	2.15261	1.78418	2.75091	1.82888	3.44853	1.741	3.47035	3.32599	2.40813	2.94417	2.59036
	72	1.50897	1.85349	3.09329	1.80403	3.1808	2.53736	1.68428	2.41088	3.63259	0.84021	2.69592	2.67987	2.65698	1.53264	3.25048	3.6403	1.66844	0.957003	2.11482	1.54076	2.60826	1.5805	3.37202	1.64837	3.38409	3.19741	2.06659	2.86279	2.58625
	78	1.49138	1.97853	2.86295	1.86744	2.84842	2.33207	1.56772	2.10698	3.40434	0.770876	2.9003	2.49908	2.49537	1.42687	3.04453	3.37503	1.63597	0.96394	2.1028	1.36035	2.53779	1.37856	3.4248	1.48303	3.45444	3.00939	2.09752	2.79604	2.49642
	84	1.45312	2.04929	2.64929	1.99052	2.56419	2.15299	1.48131	1.87323	3.24957	0.751997	3.11888	2.24576	2.51452	1.33351	2.91179	3.01678	1.61985	0.982615	2.03408	1.22189	2.44369	1.24566	3.45689	1.40217	3.55962	2.75754	2.04344	2.76466	2.39113
	90	1.41673	2.09112	2.48395	2.11405	2.34542	1.95933	1.42488	1.70606	3.07496	0.760103	3.32959	2.10551	2.57124	1.2629	2.73361	2.46465	1.64379	0.996648	2.02974	1.13863	2.39118	1.18796	3.53313	1.33028	3.59206	2.55117	2.00109	2.78351	2.26484
	96	1.39367	1.91989	2.31427	2.20954	2.15636	1.81831	1.3628	1.56799	2.90544	0.820086	2.8603	2.06051	2.74459	1.20902	2.53411	2.38214	1.56886	0.987661	1.98597	1.09516	2.34891	1.07753	3.50069	1.35785	3.53454	2.36672	1.93828	2.77779	2.16863
	102	1.36684	1.87076	2.14134	2.22279	1.97972	1.64002	1.26081	1.47651	2.71929	0.782332	2.366	2.17719	2.92481	1.15258	2.29945	2.34279	1.51408	1.00103	2.0172	1.0701	2.32854	0.963764	3.50768	1.28223	3.48358	2.23846	1.91407	2.71589	2.08492
	108	1.31217	1.82181	1.96319	2.21272	1.81844	1.4871	1.13308	1.38696	2.54838	0.710881	1.85461	2.18626	3.13687	1.13017	2.07347	2.43766	1.49063	0.975227	1.9808	1.02876	2.31175	0.863218	3.3389	1.25586	3.36204	2.06958	1.8499	2.61997	2.06103
	114	1.2696	1.88362	1.83086	2.27173	1.72617	1.37035	1.04448	1.34045	2.51384	0.822016	1.88448	2.15077	3.3592	1.11299	1.89681	2.49299	1.44106	0.987955	2.01214	0.976429	2.19753	0.848612	3.12123	1.14689	3.24523	1.82385	1.79619	2.55694	2.05508
	120	1.27189	1.77641	1.70384	2.34837	1.62769	1.29713	0.995076	1.27454	2.42232	1.08773	1.90532	2.12311	3.42136	1.12771	1.76861	2.48207	1.4223	1.00057	2.02384	0.922455	2.11612	0.849886	2.95793	1.20344	3.13788	1.6539	1.69477	2.46993	2.06954
Cpd 3. 10uM +TNF
		Cell 1	Cell 2	Cell 3	Cell 4	Cell 5	Cell 6	Cell 7	Cell 8	Cell 9	Cell 10	Cell 11	Cell 12	Cell 13	Cell 14	Cell 15	Cell 16	Cell 17	Cell 18	Cell 19	Cell 20	Cell 21	Cell 22	Cell 23	Cell 24	Cell 25	Cell 26	Cell 27	Cell 28	Cell 29	Cell 30	Cell 31	Cell 32	Cell 33	Cell 34	Cell 35	Cell 36	Cell 37	Cell 38	Cell 39	Cell 40	Cell 41
		Cpd. 3 10uM+TNF	Cpd. 3 10uM+TNF	Cpd. 3 10uM+TNF	Cpd. 3 10uM+TNF	Cpd. 3 10uM+TNF	Cpd. 3 10uM+TNF	Cpd. 3 10uM+TNF	Cpd. 3 10uM+TNF	Cpd. 3 10uM+TNF	Cpd. 3 10uM+TNF	Cpd. 3 10uM+TNF	Cpd. 3 10uM+TNF	Cpd. 3 10uM+TNF	Cpd. 3 10uM+TNF	Cpd. 3 10uM+TNF	Cpd. 3 10uM+TNF	Cpd. 3 10uM+TNF	Cpd. 3 10uM+TNF	Cpd. 3 10uM+TNF	Cpd. 3 10uM+TNF	Cpd. 3 10uM+TNF	Cpd. 3 10uM+TNF	Cpd. 3 10uM+TNF	Cpd. 3 10uM+TNF	Cpd. 3 10uM+TNF	Cpd. 3 10uM+TNF	Cpd. 3 10uM+TNF	Cpd. 3 10uM+TNF	Cpd. 3 10uM+TNF	Cpd. 3 10uM+TNF	Cpd. 3 10uM+TNF	Cpd. 3 10uM+TNF	Cpd. 3 10uM+TNF	Cpd. 3 10uM+TNF	Cpd. 3 10uM+TNF	Cpd. 3 10uM+TNF	Cpd. 3 10uM+TNF	Cpd. 3 10uM+TNF	Cpd. 3 10uM+TNF	Cpd. 3 10uM+TNF	Cpd. 3 10uM+TNF
	0	1.00042	0.961751	0.991253	0.979297	1.01491	0.993055	0.954234	0.982703	0.962069	1.01623	1.03541	0.985831	1.00101	1.04607	0.988361	0.988452	0.997051	0.97209	0.957999	0.888373	0.954438	0.975129	1.02939	0.993712	0.959004	0.940876	0.984686	1.03865	1.02475	1.00555	0.973455	0.999061	0.983733	0.923572	1.06226	0.972815	1.08045	1.00423	0.999185	0.94634	0.987015
	6	0.92143	0.826392	0.966493	1.05867	1.12502	0.969854	1.01562	0.969966	0.866996	1.11826	1.16285	0.978556	1.06449	1.04203	1.0211	0.936464	1.18971	1.04368	0.916009	0.659542	1.0643	1.08569	0.961795	1.05924	0.945037	0.998606	0.991796	1.17463	1.05161	1.00915	1.27779	0.979936	1.07866	0.662153	1.00684	1.07266	1.10885	1.02091	1.10519	0.838499	0.893135
	12	0.931901	0.818987	1.02714	1.08517	1.2203	1.00067	1.0329	0.961201	0.834789	1.1882	1.1695	1.01765	1.16321	0.944187	1.0301	0.892236	1.26402	1.07451	0.915168	0.646451	1.13102	1.18017	0.934494	1.09683	0.954541	1.12912	1.01992	1.27308	1.05836	0.989429	1.37933	0.981056	1.19739	0.635769	0.925121	1.17072	1.1682	1.06119	1.09966	0.789103	0.872999
	18	0.982146	0.809097	1.09209	1.10922	1.18397	0.986872	1.04094	0.969219	0.775269	1.22414	1.14222	0.985369	1.27532	0.794146	1.03381	0.936118	1.23946	1.04827	0.820875	0.607349	1.06338	1.34406	0.901174	1.1365	0.95232	1.24895	0.999411	1.27194	1.04597	0.955359	1.35112	1.02902	1.27878	0.591848	0.925323	1.24497	1.30041	1.12595	1.06225	0.758426	0.883887
	24	1.0316	0.766564	1.16444	1.15883	1.18361	0.964014	1.02558	0.958627	0.76741	1.21047	1.10619	0.995754	1.36292	0.732273	1.05543	0.930502	1.19607	1.03352	0.755967	0.548706	0.977925	1.52272	0.862022	1.18607	0.960912	1.29356	0.988643	1.25288	1.02763	0.943954	1.24769	1.02876	1.30654	0.570452	0.934558	1.21576	1.34488	1.18217	1.06132	0.734551	0.922881
	30	1.0401	0.724269	1.1887	1.19384	1.12611	0.920848	1.00824	0.948634	0.754248	1.19495	1.09404	1.03201	1.40706	0.723328	1.03147	0.927983	1.16241	1.02263	0.651038	0.534633	0.880001	1.56963	0.826962	1.20309	0.960214	1.32842	0.957634	1.22802	0.993381	0.927172	1.23104	0.994939	1.3359	0.569131	0.889789	1.20347	1.37244	1.17034	1.1299	0.750756	0.929664
	36	1.04239	0.690881	1.19143	1.2003	1.08831	0.962466	0.977465	0.962781	0.803454	1.19364	1.06178	1.1114	1.43131	0.72985	1.02631	0.867059	1.14043	1.05764	0.641924	0.601154	0.813862	1.56635	0.795248	1.15611	0.961106	1.3348	0.945034	1.24302	0.934275	0.921783	1.25421	0.989307	1.37269	0.565445	0.841523	1.14879	1.37837	1.12153	1.15545	0.771191	0.934687
	42	1.03288	0.657064	1.21869	1.21248	1.0734	0.996817	0.944685	0.986204	0.780797	1.21042	1.0508	1.12305	1.47898	0.663055	1.00046	0.87838	1.15185	1.08689	0.631797	0.596298	0.743933	1.56954	0.796117	1.07768	0.936096	1.33738	0.946231	1.27461	0.907738	0.927536	1.28514	0.99512	1.40041	0.552211	0.751596	1.08486	1.3521	1.07522	1.12221	0.785402	0.909307
	48	1.01039	0.631295	1.20785	1.21786	1.08802	1.01022	0.89027	0.970343	0.778687	1.19934	0.936653	1.04642	1.51254	0.620118	0.975051	0.920062	1.19021	1.12507	0.641735	0.614147	0.687877	1.65607	0.780773	0.999434	0.996585	1.3294	0.939368	1.32506	0.899436	0.898568	1.29378	0.982677	1.43088	0.536325	0.738533	0.999731	1.30423	1.06722	1.12547	0.787519	0.967678
	54	0.969626	0.603841	1.18081	1.24277	1.17245	0.998734	0.861625	0.895666	0.75002	1.19592	0.776437	0.94642	1.50789	0.558901	0.973628	0.96809	1.19949	1.13099	0.638847	0.623819	0.655374	1.65947	0.750419	0.943488	1.01083	1.32758	0.904911	1.41893	0.886157	0.876611	1.27028	0.956134	1.4164	0.529158	0.739321	0.987101	1.3475	1.03618	1.12689	0.779559	1.00258
	60	0.920432	0.624767	1.16169	1.25451	1.31158	0.982847	0.821867	0.846115	0.746398	1.19795	0.659048	0.913916	1.52551	0.572037	0.976125	1.03578	1.21861	1.13862	0.646958	0.674842	0.651801	1.59094	0.722983	0.910926	1.03288	1.31533	0.877531	1.43012	0.874447	0.813454	1.27023	0.930965	1.40838	0.532106	0.747494	1.02781	1.46458	1.03679	1.17308	0.770006	1.06046
	66	0.918079	0.648709	1.23083	1.28424	1.27917	0.974755	0.808769	0.873832	0.736632	1.20979	0.66724	0.916361	1.57823	0.559699	0.974435	1.06837	1.22152	1.12287	0.641031	0.671043	0.648311	1.54294	0.726407	0.90618	0.953055	1.25722	0.847459	1.41215	0.859843	0.825621	1.28186	0.912172	1.4167	0.538034	0.775769	1.0807	1.56927	1.08093	1.16465	0.748735	1.04855
	72	0.902214	0.678766	1.27938	1.29798	1.21727	0.973585	0.810202	0.908021	0.713067	1.21189	0.761692	0.941041	1.64893	0.582945	0.97542	1.13067	1.22422	1.11298	0.656792	0.662255	0.651813	1.52694	0.743883	0.880478	0.926159	1.19498	0.882604	1.34249	0.863134	0.816348	1.29401	0.890782	1.43054	0.542616	0.763189	1.07903	1.53132	1.13964	1.19004	0.733942	1.04398
	78	0.896208	0.674008	1.29822	1.31947	1.10298	0.987863	0.828828	0.95468	0.717516	1.18928	0.819861	0.930714	1.64268	0.601297	0.982447	1.13164	1.20297	1.09783	0.648056	0.604043	0.652397	1.5327	0.751239	0.836442	0.910876	1.14289	0.921793	1.30557	0.852618	0.833414	1.27206	0.883108	1.43765	0.545286	0.774927	1.13071	1.46935	1.12689	1.15325	0.70509	1.07383
	84	0.845131	0.674844	1.30037	1.28224	1.14173	1.02713	0.820599	0.92876	0.713554	1.16964	0.853826	0.903756	1.63005	0.586385	0.979553	1.16773	1.19433	1.07971	0.666697	0.563726	0.656899	1.48491	0.740287	0.802808	0.926523	1.12043	0.950375	1.24521	0.840801	0.806837	1.24111	0.890344	1.42005	0.538113	0.716253	1.19706	1.38462	1.05033	1.11424	0.700044	1.08564
	90	0.817866	0.670468	1.28249	1.26121	1.09233	1.02394	0.785062	0.985361	0.7034	1.13467	0.821399	0.866591	1.61782	0.564692	0.957834	1.16548	1.1905	1.07333	0.669638	0.497384	0.666183	1.50308	0.731189	0.814693	0.968484	1.11236	0.942874	1.17113	0.832663	0.822514	1.23544	0.89473	1.39205	0.536279	0.696158	1.25396	1.36388	1.00545	1.078	0.698174	1.12065
	96	0.818829	0.668452	1.27279	1.22416	1.03375	1.01808	0.768026	1.09192	0.693887	1.1184	0.787638	0.822875	1.64509	0.517361	0.946113	1.1217	1.21236	1.08089	0.695721	0.49004	0.673528	1.51548	0.722962	0.853807	1.02922	1.09109	0.933469	1.13353	0.843282	0.82801	1.2352	0.895385	1.35959	0.540733	0.680557	1.2647	1.33183	0.982303	1.06782	0.723841	1.18317
	102	0.823455	0.658958	1.24229	1.21722	1.00277	1.01002	0.786687	1.14376	0.695107	1.10769	0.752886	0.783451	1.68703	0.501429	0.945627	1.07929	1.24201	1.10275	0.70979	0.498798	0.681371	1.53355	0.721011	0.942745	1.0848	1.09551	0.906529	1.11506	0.858052	0.856236	1.26983	0.871907	1.29909	0.533272	0.680874	1.27935	1.35312	0.963995	1.04903	0.733639	1.30806
	108	0.825554	0.652736	1.2551	1.22432	1.04934	1.04699	0.800259	1.13643	0.694008	1.10051	0.74856	0.758062	1.73	0.492446	0.957434	1.0182	1.29505	1.10478	0.72775	0.497064	0.682587	1.52068	0.719085	0.981224	1.12159	1.08509	0.877917	1.08596	0.867462	0.867544	1.29896	0.868641	1.27501	0.522727	0.697438	1.25621	1.35625	0.911573	1.00984	0.729206	1.39129
	114	0.795852	0.645935	1.26826	1.22953	1.11391	1.07419	0.794126	1.08015	0.692452	1.10036	0.754917	0.764217	1.73711	0.493518	1.01084	1.00502	1.33302	1.10533	0.72542	0.476219	0.693596	1.4769	0.707496	1.02271	1.12038	1.09387	0.857025	1.05044	0.859718	0.888015	1.33546	0.862024	1.25274	0.507348	0.696555	1.23882	1.40376	0.891877	0.990988	0.726876	1.39922
	120	0.782244	0.648083	1.272	1.23231	1.1456	1.09363	0.755288	1.12195	0.731453	1.11153	0.747365	0.768539	1.70613	0.486213	1.06971	0.960292	1.35874	1.11185	0.735841	0.451169	0.699621	1.45713	0.693209	0.923117	1.13776	1.10507	0.864743	1.01942	0.847259	0.921689	1.34294	0.874476	1.24953	0.511028	0.701848	1.20374	1.383	0.890253	0.980321	0.730539	1.34354
[truncated: 10 more columns]

## Sheet: Figure 3d
Figure 3d
	Features of nuclear NFkB dynamics in response to TNF
	DMSO	DMSO	DMSO+TNF	DMSO+TNF	Cpd 2 1uM + TNF	Cpd 2 1uM + TNF	Cpd 2 10uM + TNF	Cpd 2 10uM + TNF	Cpd 3 1uM + TNF	Cpd 3 1uM + TNF	Cpd 3 10uM + TNF	Cpd 3 10uM + TNF
	AUC	MaxFold	AUC	MaxFold	AUC	MaxFold	AUC	Max	AUC	Max	AUC	Max
	1.33813	1.17882	45.524	4.13833	6.75673	1.45514	1.82342	1.30052	6.76166	1.50897	0.157781	1.04239
	3.37167	1.46563	18.1635	2.44629	30.5774	3.38684	5.23952	1.41502	14.5319	2.09112	0	0.961751
	3.99894	1.41636	22.5068	2.79737	8.89819	2.18417	1.21379	1.51503	34.4061	3.70424	4.13456	1.30037
	1.33822	1.23826	42.4276	4.08095	24.6947	3.04517	6.58835	1.97013	14.8477	2.35134	4.30632	1.31947
	0.8359	1.16913	6.40964	1.43951	27.2713	3.58046	0.626605	1.30977	38.2748	4.26206	2.76654	1.31158
	7.59569	1.78974	8.18681	1.56356	7.62568	1.70731	9.2094	1.68412	22.9091	2.90942	0.304873	1.56937
	4.88554	1.62138	16.1602	2.27246	17.459	2.59056	7.62185	1.60057	12.0591	2.13109	0.123283	1.04094
	2.3164	1.543	16.6789	1.95474	23.621	3.06976	5.31512	1.53191	22.4415	2.77221	0.574214	1.7365
	11.9554	2.05025	33.7734	3.16543	22.3768	3.23143	3.75105	1.53905	39.4417	3.80708	0	1.02205
	7.21806	1.61028	42.7234	4.57698	34.3497	3.53044	12.225	1.76113	8.73849	2.07722	3.40328	1.22414
	1.14393	1.25686	23.458	2.92413	29.596	3.31637	11.6939	1.98954	25.8703	3.32959	0.822778	1.1695
	1.79885	1.20508	37.7425	3.59555	36.4372	3.88382	13.35	2.43104	25.7302	3.21332	0.330533	1.12305
	0.118634	1.07245	24.2798	2.87831	26.279	3.19634	0.193906	1.04007	35.1363	3.42136	10.3533	1.99183
	4.34221	1.52085	21.1074	3.46206	28.0788	3.0413	3.10243	1.48854	9.19655	1.76798	0.0880966	1.04607
	6.26746	1.70589	16.1268	2.94132	37.0409	3.69047	12.0668	2.13081	36.0188	3.70616	0.279221	1.11532
	2.0455	1.21876	42.8886	3.82606	16.4431	2.67409	16.3442	2.10217	30.4281	3.6403	0.923892	1.16773
	5.1443	1.57732	23.5242	3.59602	14.3908	2.33852	10.5669	1.83603	12.261	1.77006	4.42701	1.56117
	0	0.995415	18.1175	2.25893	20.5736	2.55958	5.24296	1.43368	0.624107	1.3629	1.75415	1.8205
	0.301293	1.09827	21.9631	2.9351	15.0611	2.34624	0.712579	1.23955	18.5258	2.15261	0	0.957999
	1.55054	1.33642	9.01582	2.02613	4.52162	1.29224	18.3991	2.23699	12.553	2.63546	0	0.888373
	8.57197	1.70327	38.8634	3.76025	28.2246	2.98069	7.91645	2.69631	30.6528	3.20285	0.258706	1.13102
	2.75867	1.55498	38.6527	3.76205	18.03	2.32831	7.8593	1.60533	10.938	2.03217	9.83893	1.65947
	0.919404	1.16923	22.3824	2.78887	27.9331	3.41647	2.78713	1.88166	36.0938	3.53313	0.0293905	1.02939
	5.8882	1.59178	2.44398	1.23969	34.0805	3.84991	3.67362	1.65711	12.4827	2.05231	0.938235	1.20309
	3.07306	1.24204	18.3365	2.43688	8.26647	1.77863	5.51794	1.41964	42.4295	3.86395	0.537459	1.71107
	2.32761	1.37943	38.2043	3.46968	24.7915	3.0141	2.32538	1.71513	29.2136	3.52312	3.94304	1.33738
	2.49306	1.39859	23.5909	2.55842	17.5727	2.19798	10.6839	1.86218	22.9618	2.98719	0.0199233	1.01992
	8.02952	1.68508	26.759	3.15011	22.4282	2.62747	15.3949	2.0505	30.2157	3.04125	4.81189	1.43012
	0.00834888	1.00835	11.3873	1.86446	20.4959	2.88881	5.03736	2.24135	21.7026	2.59036	0.208315	1.14096
	8.0786	1.63565	14.8444	2.35749	20.8441	2.42951	3.95872	2.06644			0.0147018	1.00915
	0.411881	1.14434	28.6479	3.10189	14.7712	2.10062	3.3434	1.51867			5.66747	1.37933
	1.6735	1.28183	50.4556	4.88682	30.2442	3.3495	4.70291	1.47175			0.0577749	1.02902
	0.150847	1.07683	38.4037	3.57398	32.7819	3.40987	0	1.09256			6.75898	1.68336
	0.0629894	1.03439	27.6759	3.07165	9.76503	1.6744	2.2087	1.51203			0	0.923572
	6.0964	1.58505	27.775	3.53623	4.73927	1.70359	0.1407	1.07805			0.0691047	1.06226
	8.94144	2.49834	16.5797	2.81596	2.23312	1.28636	6.45275	1.72648			3.15332	1.27935
	0.0714406	1.04811	17.9218	3.10841	11.137	2.28697	17.7553	2.26104			7.3684	1.56927
	3.99936	1.99001	0.746145	1.07361	12.6538	2.09597	3.18592	1.31692			1.30498	1.18217
	2.57828	1.44473	18.7621	3.23994			6.92631	1.76871			1.98827	1.19004
	0.00171983	1.00172	31.5066	3.37288			3.93758	1.41163			0	1.03259
	4.16079	1.62159	20.7063	2.8191			6.285	1.96269			2.06097	1.39922
	5.56702	1.75389	6.80039	1.71014
			20.0498	2.83667
			16.4631	2.32997
			0.955896	1.18266
			26.5832	2.84693
			19.4521	2.37317
			7.77976	1.75722
			22.5625	2.99036
			6.15659	1.71111
			18.5606	3.14616
			13.0353	1.83244
			2.75384	1.58104
			11.2594	2.27341
			8.74627	1.74811
			17.1672	2.16856
			16.6166	2.10853
			8.70499	1.56345

## Sheet: Figure 4a
Figure 4a		Nuclear fold change in response to IL-1
		nuclear p65 fold change
	Treatment	DMSO	DMSO	DMSO	DMSO	DMSO	DMSO	DMSO	DMSO	DMSO	DMSO	DMSO	DMSO	DMSO	DMSO	DMSO	DMSO	DMSO	DMSO	DMSO	DMSO	DMSO	DMSO	DMSO	DMSO	DMSO	Cpd 2	Cpd 2	Cpd 2	Cpd 2	Cpd 2	Cpd 2	Cpd 2	Cpd 2	Cpd 2	Cpd 2	Cpd 2	Cpd 2	Cpd 2	Cpd 2	Cpd 2	Cpd 2	Cpd 2	Cpd 2	Cpd 2	Cpd 2	Cpd 2	Cpd 2	Cpd 2
	Treatment	IL-1	IL-1	IL-1	IL-1	IL-1	IL-1	IL-1	IL-1	IL-1	IL-1	IL-1	IL-1	IL-1	IL-1	IL-1	IL-1	IL-1	IL-1	IL-1	IL-1	IL-1	IL-1	IL-1	IL-1	IL-1	IL-1	IL-1	IL-1	IL-1	IL-1	IL-1	IL-1	IL-1	IL-1	IL-1	IL-1	IL-1	IL-1	IL-1	IL-1	IL-1	IL-1	IL-1	IL-1	IL-1	IL-1	IL-1	IL-1
	Time (min)	Cell 1	Cell 2	Cell 3	Cell 4	Cell 5	Cell 6	Cell 7	Cell 8	Cell 9	Cell 10	Cell 11	Cell 12	Cell 13	Cell 14	Cell 15	Cell 16	Cell 17	Cell 18	Cell 19	Cell 20	Cell 21	Cell 22	Cell 23	Cell 24	Cell 25	Cell 1	Cell 2	Cell 3	Cell 4	Cell 5	Cell 6	Cell 7	Cell 8	Cell 9	Cell 10	Cell 11	Cell 12	Cell 13	Cell 14	Cell 15	Cell 16	Cell 17	Cell 18	Cell 19	Cell 20	Cell 21	Cell 22	Cell 23
	0	1.08866	1.0053	0.960523	0.900563	1.14502	0.961046	1.00523	0.883896	0.909308	0.970744	0.954473	1.2328	0.935612	1.09571	1.0447	0.89184	0.908458	0.97446	0.878661	1.00622	1.01402	0.994091	1.02888	1.00139	0.917285	1.03675	0.978158	0.811226	1.00061	0.833628	0.995726	0.946597	1.01932	0.977666	1.02175	1.03144	1.09213	0.896106	1.04188	1.04188	1.04685	1.07061	0.87397	1.18354	0.996485	1.03526	1.03289	1.00349
	5	1.12678	1.10266	0.936792	0.840302	0.779464	1.17875	1.40815	0.83993	0.93929	1.18028	0.843493	1.16124	1.67321	0.875431	1.01495	0.738043	1.26492	1.21202	1.04563	0.873726	1.1133	1.17981	0.998693	1.10715	0.641438	0.755946	1.32775	0.925956	1.0335	0.754043	0.937385	1.01481	1.03064	1.16667	1.13639	0.90705	1.07357	0.956894	1.15824	1.15824	1.32767	1.04581	0.758946	0.81221	0.83039	0.979068	1.18555	1.10904
	10	1.70961	1.01454	1.03984	1.03149	0.836659	1.54809	1.99171	0.984037	1.13046	1.35582	0.859521	1.55176	1.71919	1.42148	1.22821	0.942874	1.52551	2.00062	1.24752	1.35387	1.46262	1.3262	1.32488	1.81158	1.01066	1.21192	1.6615	0.716918	0.882708	0.958092	0.943757	1.06647	1.09787	1.58736	1.02523	1.0003	1.7008	1.0296	1.46826	1.46826	1.13149	1.17472	0.870274	0.90257	1.50168	1.95375	0.87326	1.39115
	15	1.77785	0.922368	1.1237	1.2791	0.796642	1.58052	3.15767	1.14647	1.41248	1.57216	1.3583	1.9675	2.14992	1.77559	1.70184	1.12981	2.2808	2.8542	1.97947	2.2665	1.84916	1.6509	1.91662	2.33648	1.26148	1.8287	1.8647	0.905106	0.866381	1.23415	1.15809	1.20532	1.29673	1.90014	0.951269	1.21206	1.73313	1.44691	2.41236	2.41236	1.22858	1.46162	0.966559	1.14229	1.4076	2.26643	1.17739	1.63731
	20	1.88359	0.962816	1.23234	1.4577	0.845105	1.81735	3.52302	1.29306	1.57374	1.67986	1.70817	2.03079	2.90713	1.68749	1.61554	1.29964	3.01011	3.97932	2.61304	3.08266	2.31112	1.66452	2.48571	2.51241	2.3981	2.33953	1.59903	1.08869	0.844826	1.63751	1.27368	1.15565	1.47994	1.85224	0.950619	1.96195	2.28765	1.92326	4.44471	4.44471	1.36609	1.62489	1.19309	1.45319	1.4466	2.72577	1.11954	1.66485
	25	2.09133	1.15624	1.17732	1.62028	1.01105	1.92508	3.66688	1.50193	1.71775	1.71872	1.93999	3.03243	3.28776	1.69316	1.78315	1.73164	3.72683	4.2142	2.82355	3.06495	2.59432	1.8363	2.86521	2.73874	2.4994	2.88558	1.33975	1.13039	0.852214	1.73327	1.41012	1.28048	1.53044	1.79922	0.826632	2.28616	2.42085	2.28414	5.06943	5.06943	1.47738	2.00896	1.28093	1.52799	1.46986	2.86253	1.11522	1.54081
	30	2.30293	1.0819	1.23404	1.53166	0.85377	1.85143	3.32759	2.01461	1.65415	1.70067	2.17902	3.27028	3.08572	1.67794	1.91226	1.66154	3.48814	4.14991	2.95097	2.83712	2.72138	2.05806	3.00883	2.46392	2.58678	2.87569	1.56966	1.18549	0.862112	1.87661	1.49743	1.28233	1.69042	1.82956	0.689838	2.57316	1.82292	2.31776	5.76134	5.76134	1.64068	2.07909	1.2824	1.6951	1.45231	2.85655	1.29285	1.54637
	35	2.20144	1.17643	1.16013	1.4751	0.870821	1.79604	3.12446	1.76612	1.4692	1.52708	2.16895	3.29016	3.12147	1.8069	2.06942	1.4084	3.04985	4.49825	3.09342	3.06356	2.84179	1.90991	2.88679	2.0674	2.2617	3.3427	1.48106	1.26419	0.862848	1.68164	1.48006	1.25796	1.60596	1.66543	0.654245	3.20577	1.77983	2.47598	4.82562	4.82562	1.7349	2.0974	1.16859	1.59128	1.67425	2.72381	1.24916	1.39284
	40	2.0907	0.888316	1.21715	1.34949	0.809863	1.85549	3.01757	2.05729	1.96841	1.51395	2.02878	3.05209	3.36695	1.84022	1.86706	1.90971	2.44656	4.21693	2.80132	2.98324	2.6324	1.81342	2.84921	2.13584	2.2417	3.2179	1.48236	1.32952	0.855931	1.64882	1.47217	1.21133	1.54727	1.9747	0.573627	3.23287	2.02595	2.37238	3.68687	3.68687	1.82082	2.01158	1.49055	1.48241	1.48019	2.49713	1.27244	1.86199
	45	1.96309	0.867082	1.17841	1.47876	0.848521	1.68418	3.80082	2.06871	2.08185	1.45468	1.78806	2.92809	2.41579	1.66608	1.60078	1.58079	2.78729	3.63624	2.63618	3.16809	2.33338	1.70031	2.6867	2.15626	2.23119	3.04204	1.30899	1.34827	0.963119	1.65487	1.4733	1.18911	1.57777	1.59689	0.492537	3.29454	2.14912	2.26689	3.30362	3.30362	1.69185	1.97162	1.43507	1.40842	1.5051	2.09916	1.16515	1.90881
	50	1.59662	0.741265	1.10685	1.41747	0.789811	1.41642	3.35033	1.92588	1.97065	1.36224	1.61898	2.71218	2.26254	1.35393	1.32007	1.42808	1.99883	3.74887	2.49359	2.86681	2.28268	1.50298	2.51775	2.62229	2.09019	2.60462	1.35647	1.58431	0.923985	1.62262	1.50639	1.19321	1.4877	1.88325	0.460662	2.60034	2.0923	2.24407	3.03482	3.03482	1.66166	1.95992	1.43771	1.63646	1.39985	2.36938	1.10154	1.67494
	55	1.28489	0.717837	1.11026	1.30401	0.813219	1.21124	2.78167	1.93976	1.77882	1.50859	1.46071	2.19813	2.31994	0.986749	1.50789	1.44769	1.66663	3.56616	2.08349	2.97916	1.97495	1.33419	2.46828	2.87645	1.82997	2.28915	1.20897	1.61625	0.838858	1.53269	1.43985	1.21827	1.41317	1.70803	0.415401	2.92285	2.30162	2.01652	2.79083	2.79083	1.53385	1.78631	1.42326	1.50953	1.37796	2.47607	1.14666	1.50821
	60	1.15315	0.729265	1.06738	1.12679	0.781712	1.05598	2.88475	1.97284	1.53024	1.37585	1.40724	2.1183	2.06439	0.783761	1.21231	1.6596	1.27358	3.13571	1.94508	2.33292	1.67068	1.23922	2.35904	3.1152	1.64373	2.19131	1.45297	1.57609	0.752176	1.39663	1.41789	1.23502	1.32696	1.48059	0.410224	2.80704	2.1434	2.0716	2.63479	2.63479	1.50189	1.9019	1.4269	1.50352	1.33807	2.30836	1.51032	1.38093
	65	1.14528	0.70276	1.0697	1.01979	0.725058	0.879221	2.72362	1.76801	1.16633	1.39662	1.03379	1.53651	1.54955	0.674907	1.12578	1.32462	1.28001	2.52765	2.04799	1.9429	1.30872	1.07147	2.16728	3.03326	1.97815	1.94523	1.27993	1.63171	0.695735	1.36826	1.37937	1.20786	1.24316	1.34259	0.396351	2.50377	1.75815	1.81778	2.54585	2.54585	1.56861	1.45221	1.3247	1.3254	1.40264	2.57563	1.6445	1.24305
	70	1.32626	0.703729	1.02043	0.933965	0.663215	0.779026	2.28453	1.07367	1.26116	1.23194	0.734971	1.52631	1.41335	0.64691	0.901848	1.22099	1.17719	1.94794	1.81688	1.59334	0.946838	0.947897	1.9155	2.58407	1.61463	1.7353	1.23709	1.43366	0.679904	1.25651	1.32716	1.17646	1.12508	1.23489	0.428605	1.96029	1.42744	1.61371	2.37989	2.37989	1.58025	1.39433	1.32881	1.11623	1.30368	2.23378	1.50312	1.21821
	75	1.07904	0.611964	0.908962	0.88034	0.630381	0.625768	2.03282	0.877209	1.10394	1.16455	0.647611	1.45745	1.48523	0.63244	0.809076	0.980601	1.33194	1.63069	1.01347	1.34884	0.796329	0.661648	1.81658	2.00303	1.19772	1.5342	1.34754	1.30742	0.607776	1.1824	1.32641	1.4005	1.11702	1.16655	0.423192	1.43677	1.18605	1.49258	2.0697	2.0697	1.49994	1.26249	1.33587	0.985942	1.23969	2.13601	1.37446	1.02509
	80	1.18177	0.651199	0.88655	0.872357	0.604948	0.578752	1.56925	0.766791	0.992773	1.1261	0.663348	1.47082	1.35114	0.582379	0.74696	0.789307	2.02283	1.33627	0.771967	1.14896	0.790818	0.751131	1.69013	1.81564	1.12685	1.40785	1.2023	1.24217	0.566738	1.21086	1.25596	1.3207	1.02535	1.16822	0.386105	1.46247	1.28987	1.29554	1.85972	1.85972	1.4189	1.20951	1.47585	1.07304	1.19755	1.67186	1.37014	1.31148
	85	1.19677	0.679816	0.839136	0.845751	0.624179	0.526468	1.52715	0.670758	0.888428	1.04693	0.640453	1.06763	1.19492	0.61113	0.694727	0.821439	1.26059	1.47327	0.639383	0.950306	0.98033	0.670194	1.52389	1.7251	0.904246	1.341	1.35895	1.32458	0.604308	1.13872	1.15356	1.55539	0.98796	1.30906	0.37822	1.40199	1.29229	1.1216	1.58334	1.58334	1.55958	1.1262	1.26886	0.907262	1.15531	1.66383	1.29477	1.30294
	90	0.849428	0.269885	0.885024	0.97339	0.658217	0.510563	1.58346	0.608387	0.849629	1.03161	0.776928	0.840985	1.17906	0.709178	0.550287	0.801443	1.32958	1.52774	0.564814	0.93155	0.788559	0.570358	1.52312	1.25178	0.720526	1.20704	1.17021	1.23745	0.626012	1.13907	1.12961	1.47757	0.874263	1.25916	0.395197	1.15912	1.49568	1.08743	1.44561	1.44561	1.58281	1.11354	1.14854	0.74898	1.2704	1.65304	0.941191	1.27461
	95	0.966046	0.253104	0.846689	0.896247	0.676755	0.505263	1.67017	0.683124	0.761946	1.03098	0.55932	0.892367	1.18235	0.623544	0.450686	0.673156	1.13404	1.08903	0.540906	0.907591	0.782843	0.588051	1.32816	0.85909	0.82642	1.16583	1.07541	1.30272	0.588979	0.94405	1.03767	1.60668	0.715708	1.23901	0.359334	1.07926	1.35298	1.02887	1.19423	1.19423	1.40762	1.08085	1.08479	0.806651	1.20193	1.39272	0.829813	1.23205
	100	0.900426	0.870806	0.822479	0.851259	0.711865	0.503776	2.00425	0.633156	0.710904	1.05071	0.555495	0.919001	0.886913	0.730438	0.589427	0.870132	1.1642	0.824025	0.607414	0.905069	0.846238	0.502158	1.2497	0.980434	1.12085	1.15136	1.06606	1.34926	0.573481	0.855743	0.996841	1.46591	0.547272	1.2225	0.394113	0.962374	1.21888	0.890496	0.991371	0.991371	1.40499	0.963487	1.00648	0.703596	1.26158	1.35205	0.929189	1.12676
	105	0.828059	0.82898	0.845625	0.887913	0.721292	0.524793	1.12488	0.636063	0.679534	1.01808	0.651681	0.859757	1.05925	0.607108	0.653845	0.729405	0.855477	1.07799	0.723915	0.759986	0.809026	0.495109	1.09463	0.797064	1.36656	1.03171	0.987056	1.31076	0.533169	0.796899	0.955487	1.36942	0.546331	1.13428	0.377174	0.873272	1.19837	1.01441	1.15671	1.15671	1.28901	1.01911	0.965967	0.628025	1.23366	1.46115	0.778445	1.06726
	110	0.865303	0.862459	0.888715	1.01278	0.739072	0.604435	1.07502	0.679022	0.793332	1.12532	0.911884	0.973486	0.994807	0.633189	0.57765	0.582453	0.977054	1.30678	0.70221	0.710756	0.842518	0.463257	1.05944	1.00781	0.735336	0.885459	0.985387	1.28237	0.564398	0.724177	0.968957	1.39039	0.556403	1.09337	0.36691	0.872839	1.10646	0.929164	1.26224	1.26224	1.37377	1.27612	0.896166	0.634043	1.15819	1.53893		1.00491
	115	0.978547	0.926582	0.887195	1.12358	0.762512	0.617157	0.93131	0.736501	0.838274	1.1109		1.26834	1.06504	0.561222	0.620803	0.566427	1.04354	1.10392	0.631799	0.846637	0.868035	0.526142	1.00568	0.929913	0.882629	0.873566	1.00274	1.04788	0.652128	0.682154	0.934523	1.33976	0.486935	1.21313	0.372467	0.963853	0.882486	0.834269	1.22192	1.22192	1.43823	1.20205	0.810164	0.601712	1.18567	1.50727		1.00065
	120	0.946797	0.887668	0.838604	1.08221	0.775386	0.53912	0.965895	0.85509	0.840535	1.03769		1.20693	1.04595	0.595851	0.619894	0.627649	1.22755	1.69245	0.702798	0.634607	1.10725	0.502395	1.02929	1.03716	0.827682	0.881636	0.946904	0.913919	0.753543	0.660197	0.911489	1.17443	0.579142	1.14703	0.399957	1.07428	1.09998	0.763515	0.98939	0.98939	1.34456	1.01952	0.816497	0.597123	1.11343	1.37586		0.922388
[truncated: 48 more columns]

## Sheet: Figure 4b
Figure 4b	Features of nuclear NFkB dynamics in response to IL1
	DMSO	DMSO	DMSO+TNF	DMSO+TNF	Cpd 2 10uM + TNF	Cpd 2 10uM + TNF	Cpd 3 10uM + TNF	Cpd 3 10uM + TNF
	AUC	MaxFold	AUC	MaxFold	AUC	MaxFold	AUC	Max
	1.33813	1.17882	29.0294	2.19857	41.1495	3.20088	20.7916	1.86439
	3.37167	1.46563	7.48774	1.16586	28.2607	1.70841	31.3838	1.35224
	3.99894	1.41636	13.6663	1.21457	26.4873	1.60802	9.43445	1.56512
	1.33822	1.23826	20.2294	1.54234	0	0.972272	45.7911	2.63457
	0.8359	1.16913	0	0.920379	23.1576	1.76384	55.1478	3.36244
	7.59569	1.78974	18.7891	1.86462	23.6667	1.48395	21.9538	2.06263
	4.88554	1.62138	54.5093	3.50583	31.9167	1.54654	34.1963	2.16655
	2.3164	1.543	20.4087	2.0173	21.5792	1.61455	48.2002	3.16077
	11.9554	2.05025	21.7184	2.00697	36.0417	1.85053	32.1419	2.13641
	7.21806	1.61028	32.3938	1.69975	2.09876	1.06112	51.3121	3.82948
	1.14393	1.25686	29.0966	4.82263	40.2616	3.2444	6.46553	1.12942
	1.79885	1.20508	40.9095	3.20418	39.9044	2.18101	20.8757	2.01034
	0.118634	1.07245	44.6088	3.19138	31.8363	2.38871	14.2672	1.14551
	4.34221	1.52085	16.7907	1.77502	59.2104	5.2188	40.2006	2.02216
	6.26746	1.70589	19.8945	1.94958	59.2104	5.2188	30.178	1.78283
	2.0455	1.21876	17.6601	1.65988	37.0535	1.74919	19.4988	2.07827
	5.1443	1.57732	42.7905	3.4216	35.2459	2.06269	48.0346	2.70171
	0	0.995415	58.8256	4.28836	23.0333	1.45444	36.5876	2.25266
	0.301293	1.09827	32.4554	2.95598	18.3269	1.60479	23.5646	2.018
	1.55054	1.33642	37.8949	3.07163	32.6272	1.55318	54.3923	3.29801
	8.57197	1.70327	30.2307	2.73185	50.0996	2.81495	55.0224	2.90449
	2.75867	1.55498	20.1842	1.93476	23.4049	1.55265	46.5444	2.80026
	0.919404	1.16923	46.9144	2.92028	30.387	1.81525	15.1779	1.67803
	5.8882	1.59178	41.2209	3.0083	32.4076	2.6116	38.0764	2.58994
	3.07306	1.24204	28.9826	2.49476	9.94405	1.20348	25.0135	1.91734
	2.32761	1.37943			4.18196	1.08031	31.6438	2.64894
	2.49306	1.39859			26.4065	1.73966	56.3259	3.66353
	8.02952	1.68508			34.7786	2.15695	0	0.840026
	0.00834888	1.00835			48.0327	3.10657	49.0153	2.72213
	8.0786	1.63565			19.789	1.8175	15.7367	1.71342
	0.411881	1.14434			43.4099	2.31717	12.4062	1.30169
	1.6735	1.28183			43.7401	2.78599
	0.150847	1.07683			32.5277	1.54246
	0.0629894	1.03439			23.527	1.99148
	6.0964	1.58505			36.9678	2.32736
	8.94144	2.49834			53.5368	3.01811
	0.0714406	1.04811			28.7391	2.02984
	3.99936	1.99001			59.8008	4.54174
	2.57828	1.44473			26.5279	1.38751
	0.00171983	1.00172			19.3061	1.63497
	4.16079	1.62159
	5.56702	1.75389

## Sheet: Figure 5b
Figure 5b	Time courses of IKK puncta number
DMSO
	time (min)	Cell 1	Cell 2	Cell 3	Cell 4	Cell 5	Cell 6	Cell 7	Cell 8	Cell 9	Cell 10	Cell 11	Cell 12	Cell 13	Cell 14	Cell 15	Cell 16	Cell 17	Cell 18	Cell 19	Cell 20	Cell 21	Cell 22	Cell 23	Cell 24	Cell 25	Cell 26	Cell 27	Cell 28
		DMSO	DMSO	DMSO	DMSO	DMSO	DMSO	DMSO	DMSO	DMSO	DMSO	DMSO	DMSO	DMSO	DMSO	DMSO	DMSO	DMSO	DMSO	DMSO	DMSO	DMSO	DMSO	DMSO	DMSO	DMSO	DMSO	DMSO	DMSO
	0	0	0	0	0	0	0	0	0	0	0	0	0	0	0	0	0	0	0	0	0	0	0	0	0	0	0	0	0
	12	1	4	3	0	3	1	4	3	3	2	4	6	5	2	7	6	5	9	4	1	1	1	0	0	2	0	3	1
	24	5	5	5	1	5	2	4	2	6	3	5	3	4	0	4	4	7	8	7	1	1	0	1	0	1	0	0	4
	36	3	4	4	3	5	2	10	1	5	2	4	13	5	2	4	9	4	7	7	0	2	1	1	0	1	1	1	3
	48	4	3	1	2	5	1	5	5	10	2	3	6	3	3	7	8	4	8	9	1	3	1	0	0	1	1	2	2
	60	3	2	2	2	3	2	6	1	4	3	0	5	6	3	2	4	5	9	12	1	2	0	3	1	4	0	1	6
	72	4	1	4	5	3	0	3	0	4	3	1	5	8	4	7	5	6	14	27	0	5	1	4	1	5	3	1	4
	80	5	1	2	2	1	1	3	1	5	3	2	6	9	0	5	5	3	7	18	2	6	0	3	3	4	1	2	4
DMSO +TNF
	time (min)	Cell 1	Cell 2	Cell 3	Cell 4	Cell 5	Cell 6	Cell 7	Cell 8	Cell 9	Cell 10	Cell 11	Cell 12	Cell 13	Cell 14	Cell 15	Cell 16	Cell 17	Cell 18	Cell 19	Cell 20	Cell 21	Cell 22	Cell 23	Cell 24
		TNF	TNF	TNF	TNF	TNF	TNF	TNF	TNF	TNF	TNF	TNF	TNF	TNF	TNF	TNF	TNF	TNF	TNF	TNF	TNF	TNF	TNF	TNF	TNF
	0	0	0	0	0	0	0	0	1	0	0	0	0	0	0	1	0	1	0	1	0	0	0	0	0
	5	25	42	27	13	5	17	5	8	7	6	3	97	79	38	53	40	40	18	11	95	59	64	26	27
	10	27	42	34	15	6	32	8	13	10	9	15	107	102	56	56	55	57	29	25	114	70	137	54	42
	15	22	17	17	13	3	12	5	8	9	4	4	60	42	31	24	17	27	17	11	62	31	73	46	28
	20	16	7	4	9	2	11	2	2	8	1	1	39	18	22	13	12	22	10	8	48	28	57	29	13
	25	11	9	12	6	4	6	1	2	3	3	4	28	26	9	13	6	12	7	4	41	25	35	19	9
	30	8	8	7	4	0	6	3	3	5	1	1	25	24	14	8	15	9	11	2	29	30	32	15	9
	35	9	7	2	6	0	4	2	1	1	2	1	31	24	10	12	13	15	6	3	20	29	20	17	10
	40	8	4	6	1	0	4	0	0	1	0	0	12	16	5	12	7	9	7	5	17	16	17	17	10
	45	6	5	5	1	0	1	0	3	1	0	1	19	9	6	8	11	8	5	6	19	15	16	15	10
	50	8	2	4	0	1	2	0	0	0	0	0	18	10	3	6	4	2	1	4	15	15	14	12	5
	55	4	1	1	0	0	0	1	0	0	0	1	8	10	6	5	1	7	2	1	9	9	10	10	6
	60	2	1	2	0	0	0	1	0	0	0	0	8	5	0	2	1	7	1	1	4	6	14	5	1
	65	4	1	0	0	0	2	0	0	0	0	0	5	3	2	3	0	5	1	0	3	4	9	8	0
	70	2	2	1	0	0	1	0	0	0	0	0	3	2	2	2	0	2	0	1	3	4	6	6	0
	75	3	0	0	0	0	1	0	0	0	0	0	3	1	1	2	0	1	0	0	2	5	6	1	2
	80	0	0	0	0	0	2	0	0	0	0	0	1	2	0	2	2	1	0	0	1	4	6	2	0
Cpd. 2 + TNF
	time (min)	Cell 1	Cell 2	Cell 3	Cell 4	Cell 5	Cell 6	Cell 7	Cell 8	Cell 9	Cell 10	Cell 11	Cell 12	Cell 13	Cell 14	Cell 15	Cell 16	Cell 17
		Cpd. 2 + TNF	Cpd. 2 + TNF	Cpd. 2 + TNF	Cpd. 2 + TNF	Cpd. 2 + TNF	Cpd. 2 + TNF	Cpd. 2 + TNF	Cpd. 2 + TNF	Cpd. 2 + TNF	Cpd. 2 + TNF	Cpd. 2 + TNF	Cpd. 2 + TNF	Cpd. 2 + TNF	Cpd. 2 + TNF	Cpd. 2 + TNF	Cpd. 2 + TNF	Cpd. 2 + TNF
	0	0	0	0	0	1	0	0	0	0	0	0	0	0	0	0	0	0
	5	0	0	0	0	1	3	0	4	1	1	0	5	1	0	1	0	3
	10	0	0	0	1	2	2	0	3	2	1	0	2	0	0	1	0	4
	15	0	0	1	0	0	1	0	3	0	0	0	1	0	0	0	0	1
	20	0	0	0	0	0	1	0	2	0	0	0	2	0	0	0	0	1
	25	0	0	0	0	0	0	0	0	0	0	0	0	0	0	0	0	0
	30	0	0	0	0	0	0	0	0	0	0	0	0	0	0	0	0	0
	35	0	0	0	1	0	0	0	0	0	0	0	0	0	0	0	0	0
	40	0	0	0	0	0	0	0	0	0	0	0	0	0	0	0	0	0
	45	0	0	0	0	0	0	0	0	0	0	0	0	0	0	0	0	0
	50	0	0	0	0	0	1	0	0	0	0	0	0	0	0	0	0	0
	55	0	0	0	0	0	0	0	0	0	0	0	0	0	0	0	0	0
	60	0	0	0	0	0	0	0	0	0	0	0	0	0	0	0	0	0
	65	0	0	0	0	0	0	0	0	0	0	0	0	0	0	0	0	0
	70	0	0	0	0	0	0	0	0	0	0	0	0	0	0	0	0	0
	75	0	0	0	0	0	0	0	0	0	0	0	0	0	0	0	0	0
	80	0	0	0	0	0	0	0	0	0	0	0	0	0	0	0	0	0
Cpd. 3 + TNF
	time (min)	Cell 1	Cell 2	Cell 3	Cell 4	Cell 5	Cell 6	Cell 7	Cell 8	Cell 9	Cell 10	Cell 11	Cell 12	Cell 13	Cell 14	Cell 15	Cell 16	Cell 17	Cell 18
		Cpd. 3 + TNF	Cpd. 3 + TNF	Cpd. 3 + TNF	Cpd. 3 + TNF	Cpd. 3 + TNF	Cpd. 3 + TNF	Cpd. 3 + TNF	Cpd. 3 + TNF	Cpd. 3 + TNF	Cpd. 3 + TNF	Cpd. 3 + TNF	Cpd. 3 + TNF	Cpd. 3 + TNF	Cpd. 3 + TNF	Cpd. 3 + TNF	Cpd. 3 + TNF	Cpd. 3 + TNF	Cpd. 3 + TNF
	0	0	0	0	0	0	0	0	0	0	0	0	0	1	0	1	0	0	0
	5	0	0	3	7	0	5	2	12	6	1	5	5	2	3	2	9	0	4
	10	0	0	3	5	0	5	3	8	4	0	5	0	1	3	2	5	0	1
	15	0	0	0	4	0	2	1	7	5	0	0	1	1	4	2	5	0	1
	20	0	0	1	3	0	3	2	3	3	0	1	0	1	2	0	4	0	0
	25	0	0	0	1	0	0	1	4	2	0	0	1	0	0	0	2	0	1
	30	0	0	0	0	0	0	0	0	1	0	0	0	0	0	0	2	0	0
	35	0	0	0	0	0	0	1	1	1	0	0	0	1	1	0	2	0	0
	40	0	0	0	0	1	0	0	1	0	0	0	0	0	0	0	2	0	1
	45	0	0	0	0	0	0	1	1	0	0	0	0	0	1	0	1	0	0
	50	0	0	0	0	0	0	0	1	0	0	0	0	0	2	0	1	0	0
	55	0	0	0	0	0	0	0	0	0	0	0	0	0	1	0	0	0	0
	60	0	0	0	0	0	0	0	0	0	0	0	0	0	1	0	0	0	0
	65	0	0	0	0	0	0	0	0	0	0	0	0	0	0	0	0	0	0
	70	0	0	0	0	0	0	0	0	0	0	0	0	0	0	0	0	0	0
	75	0	0	0	0	0	0	0	0	0	0	0	0	0	0	0	0	0	0
	80	0	0	0	0	0	0	0	0	0	0	0	0	0	0	0	0	0	0

## Sheet: Supp_Figure 2
Supplementary Figure 2	Enrichment of NF-kB pathway disruptors			Correlations with individual genes in the pathway
ID	Average Pearson of genes in TNF-pathway	dock_TRAF2_1F3V_B_iso_cluster_1		corr_TRADD	corr_TRAF2	corr_TRAF5	corr_UBB	corr_UBC	corr_RIPK1	corr_TAB2	corr_TAB3	corr_UBE2D1	corr_BIRC2	corr_BIRC3	corr_RBCK1	corr_MAP3K7	corr_IKBKB	corr_CHUK	corr_IKBKG
BRD-K43131268	0.306004	-6.19889		0.17	-0.214567	0.454329	0.48792	0.490027	0.528452	0.528062	0.357385	0.391076	0.332659	0.20511	0.416676	0.352619	0.344987	-0.0564521	0.107777
BRD-K95352812	0.241002	-5.76072		0.244198	-0.109617	0.31868	0.375078	0.440689	0.354807	0.354793	0.154935	0.388408	0.240465	0.195127	0.454036	0.318099	0.154509	-0.151347	0.123175
BRD-A09719808	0.260053	-6.24		0.208871	-0.139753	0.35779	0.448156	0.520176	0.395371	0.371724	0.218807	0.435528	0.250154	0.204402	0.431772	0.355344	0.179861	-0.165069	0.0877077
BRD-A01145011	0.283026	-5.07057		0.141667	-0.441263	0.518087	0.604622	0.529338	0.607296	0.519533	0.472917	0.291475	0.363156	0.179637	0.340089	0.309349	0.361324	-0.281977	0.0131644
BRD-A01320529	0.233675	-4.41409		0.135553	-0.0681191	0.332193	0.260241	0.389405	0.368686	0.443916	0.187681	0.370868	0.222061	0.275786	0.311529	0.281233	0.178737	-0.0760985	0.125137
BRD-A01593789	0.146622	-5.48947		0.115229	0.145334	0.211227	0.12075	0.229525	0.142726	0.172368	0.148628	0.207675	0.131647	0.144618	0.122462	0.178909	0.108612	0.0830377	0.0832099
BRD-A02481876	0.21601	-5.92837		-0.0282956	-0.181861	0.426337	0.359188	0.418376	0.425949	0.386956	0.269242	0.341906	0.14782	0.205853	0.322511	0.30154	0.199359	-0.183495	0.0447732
BRD-A04172077	-0.0646296	-5.15212		-0.0646066	0.483603	-0.216357	-0.341067	-0.28528	-0.297248	-0.220017	-0.0919402	-0.115841	-0.0987388	0.00192735	-0.12012	-0.158949	-0.0346342	0.410485	0.114709
BRD-A04308630	0.264381	-4.73257		0.276876	-0.198455	0.293665	0.386394	0.313331	0.47311	0.463647	0.280839	0.351338	0.390993	0.133659	0.400875	0.264034	0.297057	-0.0188789	0.12161
BRD-A04756508	0.286622	-5.46697		0.234317	-0.32192	0.3893	0.486261	0.501196	0.539964	0.547456	0.344734	0.39714	0.349241	0.183671	0.409993	0.346371	0.27948	-0.168625	0.0673683
BRD-A05680309	0.070223	-6.0638		0.131245	0.151716	0.0217608	0.182236	0.0732804	0.0151804	-0.00643819	0.0426231	0.124545	0.166055	-0.0420539	0.123125	0.0449573	0.0193194	0.0397676	0.0362486
BRD-A06929388	0.238871	-5.25304		0.166629	-0.0641951	0.38047	0.41914	0.398616	0.326756	0.315545	0.200792	0.336431	0.212682	0.19705	0.359608	0.321164	0.223347	-0.0648681	0.0927716
BRD-A08003242	0.212625	-5.96536		0.110646	-0.0558145	0.358043	0.302567	0.426834	0.346188	0.393459	0.142561	0.421963	0.125672	0.18313	0.314062	0.298371	0.141035	-0.122126	0.0154033
BRD-A10715913	0.308	-5.52614		0.249446	-0.444101	0.441591	0.577686	0.506011	0.630265	0.591073	0.383384	0.407742	0.400196	0.19535	0.441247	0.383878	0.338952	-0.212607	0.0378926
BRD-A11007541	0.274603	-5.98126		0.227914	-0.105877	0.391743	0.450786	0.503952	0.374776	0.37715	0.187511	0.382262	0.293314	0.219525	0.458427	0.371362	0.235646	-0.102225	0.127389
BRD-A11706664	0.133439	-5.6759		0.119841	0.20428	0.122737	0.151303	0.146409	0.0713065	0.11732	0.0316795	0.16288	0.151281	0.0894413	0.184738	0.165474	0.0963767	0.220962	0.0989965
BRD-A12409803	-0.13203	-6.49189		-0.0435967	0.485128	-0.356018	-0.446981	-0.45398	-0.402858	-0.321447	-0.157168	-0.249961	-0.124082	-0.00599858	-0.22143	-0.261644	-0.098422	0.467026	0.0789563
BRD-A13195221	0.101799	-5.59211		0.168691	0.113794	0.0172041	0.082105	-0.0246266	0.110899	0.134015	0.0855037	0.0827174	0.163624	0.0390915	0.0859093	0.0299709	0.167388	0.233016	0.139485
BRD-A14985772	-0.123813	-4.49266		-0.0585175	0.528643	-0.297847	-0.403529	-0.395112	-0.41886	-0.37209	-0.168843	-0.213195	-0.0987662	-0.0476764	-0.21764	-0.174203	-0.144837	0.404952	0.0965224
BRD-A15010982	0.26972	-6.00771		0.207906	-0.111912	0.40418	0.503814	0.500624	0.461718	0.371923	0.264066	0.392843	0.300699	0.152077	0.434855	0.342363	0.179181	-0.149452	0.0606294
BRD-A16311756	0.111688	-4.99129		-0.0318006	0.0687165	0.159158	0.0530411	0.134737	0.156979	0.218437	0.0810286	0.197438	0.0796828	0.150768	0.0490897	0.127113	0.146873	0.16355	0.0321997
BRD-A18497530	0.265656	-5.48989		0.08444	-0.275625	0.414567	0.444588	0.43812	0.553396	0.496978	0.433858	0.341229	0.296768	0.271588	0.278566	0.232633	0.314722	-0.133095	0.0577703
BRD-A18579359	0.180614	-4.56765		0.076783	-0.0333842	0.29811	0.170843	0.261538	0.317675	0.334943	0.168039	0.322288	0.152986	0.24112	0.224776	0.206402	0.129981	-0.0814322	0.0991513
BRD-A18763547	0.254735	-5.32482		0.149339	-0.0751769	0.404901	0.346866	0.481307	0.41658	0.432527	0.219381	0.433141	0.225754	0.24526	0.320329	0.339818	0.21262	-0.127427	0.0505355
BRD-A19500257	0.21555	-4.81305		0.213971	-0.12438	0.239424	0.27077	0.369939	0.336518	0.405164	0.198951	0.342363	0.231969	0.211345	0.359791	0.249335	0.140637	-0.0957871	0.098796
BRD-A19633847	0.271899	-5.28317		0.171855	-0.0824572	0.433731	0.43479	0.51413	0.44184	0.454228	0.213766	0.438483	0.279598	0.20926	0.367263	0.344679	0.19689	-0.158854	0.0911892
BRD-A22713669	0.304307	-5.53512		0.132995	-0.230925	0.47512	0.523197	0.561545	0.500668	0.483821	0.311251	0.48973	0.308245	0.231217	0.454833	0.462659	0.270489	-0.222493	0.116557
BRD-A24021119	0.206599	-5.79132		0.121289	-0.0385016	0.347554	0.257303	0.401165	0.323347	0.329784	0.143128	0.311582	0.128405	0.208563	0.267229	0.26534	0.207831	-0.0439242	0.0754904
BRD-A24054354	0.0741156	-5.26562		0.0520307	0.347683	0.0609899	-0.0244619	0.0578608	-0.0258096	-0.0021199	-0.0176359	0.0505214	0.00215073	0.0964621	0.0490972	0.0498127	0.113341	0.276616	0.099312
BRD-A25088322	0.156062	-5.56769		0.140396	0.134994	0.183314	0.178783	0.205751	0.128594	0.138294	0.0620233	0.233112	0.11982	0.154709	0.272031	0.224454	0.109545	0.0791449	0.132027
BRD-A25170757	0.0632538	-5.59921		-0.0592634	0.126639	0.130505	-0.0413927	0.0635068	0.087106	0.124667	0.0246288	0.115302	0.0283402	0.178075	0.0339829	0.105314	0.0117517	0.0392602	0.0436396
BRD-A25775766	0.139201	-4.80228		0.172736	0.0283981	0.171441	0.246891	0.230254	0.14652	0.11999	0.108253	0.127268	0.165351	0.139257	0.225438	0.201028	0.103983	-0.00716399	0.0475772
BRD-A26384407	0.018374	-6.1398		0.0529872	0.42789	-0.101588	-0.184748	-0.148297	-0.136181	-0.160185	-0.00588478	-0.0553666	0.0129859	0.0865116	-0.0362835	-0.0458587	0.0444153	0.373024	0.170563
BRD-A28970875	0.268677	-6.07214		0.230901	-0.118073	0.38106	0.464954	0.51818	0.371619	0.447061	0.206785	0.382491	0.283592	0.217699	0.457061	0.290637	0.178429	-0.121975	0.10841
BRD-A29289453	0.0949988	-4.55833		0.0327746	0.223869	0.0818004	-0.0340923	0.0499644	0.0605103	0.13114	0.101647	0.162152	0.0585156	0.148793	0.0410892	0.0920351	0.0510727	0.188082	0.130626
BRD-A29901043	0.252071	-5.7322		0.1605	-0.110709	0.402861	0.30253	0.409652	0.412452	0.42458	0.275141	0.39602	0.267216	0.313356	0.279063	0.299239	0.203767	-0.106215	0.103679
BRD-A30590053	0.0903706	-5.76001		0.04392	0.126227	0.0853152	0.0829475	0.0617713	0.118187	0.11159	0.0842882	0.0894089	0.11028	0.125977	0.121478	0.0123118	0.107816	0.101808	0.0626019
BRD-A30655177	0.22647	-4.91827		0.0847788	-0.035242	0.330473	0.322879	0.288337	0.396467	0.345925	0.380785	0.243805	0.267966	0.166835	0.216297	0.158528	0.275252	0.0250514	0.155379
BRD-A31159102	0.260798	-4.93089		0.20149	-0.261969	0.383319	0.378794	0.371325	0.514008	0.539989	0.274858	0.378283	0.316016	0.221725	0.32162	0.290581	0.280759	-0.128249	0.0902169
BRD-A31204924	-0.0692425	-4.64668		-0.00112435	0.53182	-0.206762	-0.300502	-0.250959	-0.307242	-0.273905	-0.14136	-0.112314	-0.114073	-0.0279563	-0.122369	-0.134874	-0.0856829	0.374438	0.0649861
BRD-A32161980	-0.116706	-3.30966		0.0778245	0.468373	-0.35435	-0.409751	-0.377723	-0.344482	-0.32146	-0.231184	-0.169591	-0.06082	-0.0983641	-0.145825	-0.171358	-0.156519	0.35178	0.0761481
BRD-A34205397	0.243169	-4.97429		0.139554	-0.0549035	0.397586	0.372982	0.476061	0.39564	0.403684	0.156879	0.436021	0.20803	0.197623	0.349509	0.343544	0.147094	-0.135412	0.0568181
BRD-A35033682	0.174716	-6.08443		0.10369	0.101003	0.241118	0.175984	0.276347	0.263922	0.204855	0.188901	0.248719	0.106321	0.153973	0.229892	0.201978	0.182835	0.0323694	0.0835437
BRD-A35338386	0.017849	-6.25321		0.205716	0.0386812	-0.116202	-0.00568702	-0.104572	0.0185782	-0.0292998	-0.00512694	-0.0331547	0.153626	-0.110734	0.0585851	-0.038638	0.0510837	0.0835778	0.119151
BRD-A37432947	0.0889781			0.101754	0.269048	0.0469049	-0.0204668	0.0166683	0.0072101	0.0430734	0.105696	0.0329306	0.129318	0.0921253	-0.0109345	0.052903	0.108412	0.347856	0.101152
BRD-A38749782	0.223444	-6.17914		0.153298	-0.373917	0.364535	0.384655	0.375155	0.454204	0.489574	0.300478	0.311674	0.241736	0.165	0.322789	0.310782	0.240819	-0.173737	0.00805655
BRD-A39052811	0.207657	-6.26437		0.0697255	-0.00437542	0.244102	0.258276	0.21498	0.239293	0.317672	0.282763	0.226267	0.207417	0.148117	0.258158	0.24485	0.29793	0.196392	0.12094
BRD-A39093044	0.259848	-4.99552		0.152488	-0.121369	0.419959	0.44675	0.525602	0.395871	0.394189	0.221113	0.403049	0.210861	0.227955	0.399103	0.360722	0.211463	-0.16181	0.0716217
BRD-A39268308	-0.0605507	-4.9858		0.022606	0.47366	-0.208842	-0.241708	-0.239943	-0.271562	-0.272783	-0.151488	-0.140359	-0.0374599	-0.0234992	-0.134631	-0.153344	-0.0609278	0.367239	0.10423
BRD-A41114263	-0.141686	-4.88443		-0.0958468	0.550903	-0.298518	-0.456666	-0.388153	-0.43505	-0.412353	-0.2154	-0.244135	-0.167872	-0.0228073	-0.230716	-0.199905	-0.14835	0.433443	0.0644429
BRD-A41250203	0.278607	-5.80235		0.277478	-0.194481	0.380881	0.451103	0.499368	0.448759	0.417089	0.232889	0.367072	0.351807	0.224624	0.477895	0.308628	0.227576	-0.139687	0.126706
BRD-A41451487	0.265051	-5.42272		0.207164	-0.0344843	0.38799	0.439942	0.529254	0.353947	0.372761	0.234609	0.343995	0.227696	0.240695	0.390873	0.315463	0.223846	-0.093665	0.100724
BRD-A41692738	0.315119	-5.75607		0.191074	-0.0843216	0.456951	0.419415	0.484852	0.518427	0.525603	0.389311	0.398634	0.357643	0.346182	0.339936	0.325293	0.265003	-0.0127815	0.120682
BRD-A43126523	0.245154	-5.30155		0.14176	-0.109123	0.384289	0.324382	0.437972	0.404405	0.432423	0.181216	0.360635	0.173979	0.228699	0.331902	0.31081	0.270929	-0.00952699	0.0577114
BRD-A43849199	0.275913	-6.08134		0.245161	-0.436358	0.398073	0.543945	0.463368	0.592665	0.552513	0.361108	0.380663	0.345342	0.15078	0.413575	0.358026	0.296191	-0.250866	0.000431777
BRD-A44780397	0.325716	-5.24302		0.135274	-0.466025	0.601206	0.65849	0.642682	0.68882	0.635283	0.479786	0.428717	0.358439	0.258828	0.410301	0.389678	0.328485	-0.347116	0.00860602
BRD-A45498368	0.232775	-6.86751		0.122624	-0.142579	0.392091	0.356734	0.412071	0.403073	0.4561	0.28473	0.431811	0.236709	0.175201	0.275173	0.336592	0.141867	-0.184786	0.0269938
BRD-A47816767	0.246649	-5.66706		0.129854	-0.0949396	0.405532	0.352293	0.475311	0.387692	0.401334	0.176306	0.385097	0.178091	0.242649	0.348344	0.32644	0.237601	-0.0784157	0.073199
BRD-A48570745	0.177194	-5.09353		0.0431032	-0.00386346	0.278482	0.233838	0.310337	0.272245	0.349127	0.143336	0.347477	0.0801942	0.170076	0.219355	0.273168	0.1249	-0.0627224	0.0560573
BRD-A49680073	0.225265	-6.69456		0.213721	-0.0424566	0.322604	0.370038	0.442833	0.273773	0.328897	0.137448	0.370453	0.201724	0.172814	0.35991	0.322577	0.139216	-0.0812549	0.071941
BRD-A50675702	0.250195	-5.47509		0.147413	-0.262095	0.383715	0.419894	0.432659	0.486368	0.50656	0.318159	0.347344	0.266017	0.205251	0.279969	0.332926	0.2722	-0.172713	0.0394504
BRD-A50737080	0.239877	-6.06139		0.148114	-0.0350461	0.364253	0.388961	0.467244	0.358597	0.396675	0.192876	0.40483	0.170138	0.205181	0.36038	0.316665	0.142859	-0.0964737	0.0527732
BRD-A51820102	0.234693	-5.5059		0.0797927	-0.0312435	0.382952	0.30205	0.372887	0.369736	0.457195	0.27753	0.349592	0.173091	0.241594	0.239161	0.259866	0.206945	0.00796627	0.0659732
BRD-A51929314	0.336143	-6.12052		0.185288	-0.418415	0.534919	0.643863	0.56209	0.65852	0.603842	0.506362	0.413487	0.413027	0.230113	0.440918	0.377771	0.411144	-0.231385	0.0467397
BRD-A52530684	0.264964	-7.1323		0.114832	-0.289199	0.457452	0.412895	0.50702	0.507028	0.513212	0.353825	0.471863	0.261993	0.273996	0.313812	0.323917	0.249371	-0.28141	0.0488237
BRD-A52660433	0.230748	-6.24463		0.177608	-0.13461	0.388239	0.302355	0.377547	0.425295	0.419868	0.198288	0.419182	0.216624	0.215961	0.27999	0.30401	0.173527	-0.166845	0.0949289
BRD-A52886023	0.304242	-5.24459		0.0808264	-0.259684	0.469163	0.533951	0.506601	0.560655	0.542471	0.379563	0.428566	0.319695	0.222091	0.380356	0.404872	0.332853	-0.112714	0.0786091
BRD-A53576514	0.124363	-4.73669		0.0811631	-0.0115813	0.139367	0.137998	0.100759	0.148588	0.158828	0.0646702	0.170252	0.145855	0.107203	0.166192	0.188708	0.177407	0.151312	0.0630852
BRD-A54194844	0.264105	-5.77014		0.184613	-0.116449	0.379951	0.358174	0.447282	0.461891	0.479887	0.270079	0.423926	0.237788	0.215244	0.325426	0.308492	0.254808	-0.089072	0.0836376
BRD-A54927599	0.187462	-5.14479		0.189718	-0.0557615	0.299069	0.392862	0.380221	0.234897	0.165606	0.150244	0.289241	0.265375	0.108729	0.284511	0.245104	0.122922	-0.0971106	0.0237734
BRD-A55756846	0.260905	-5.81998		0.171175	-0.221772	0.445704	0.463571	0.437013	0.47456	0.396891	0.368472	0.297761	0.327686	0.206516	0.350428	0.300469	0.27994	-0.216078	0.092142
BRD-A55913614	0.209102	-5.01706		0.0989331	-0.266974	0.339207	0.384821	0.354784	0.417236	0.402416	0.20314	0.357065	0.165423	0.125689	0.338451	0.290359	0.224794	-0.122528	0.0328183
BRD-A55946879	0.17	-6.99295		0.0561899	-0.137074	0.249156	0.199975	0.301098	0.338629	0.371553	0.258272	0.356763	0.123087	0.177744	0.102491	0.244082	0.150722	-0.117349	0.0446676
BRD-A56592690	0.224685	-4.08117		0.107214	-0.124907	0.345598	0.415074	0.414881	0.291784	0.306006	0.193465	0.320883	0.223733	0.190688	0.340782	0.35168	0.197606	-0.0741572	0.0946328
BRD-A57300602	-0.03097	-5.3636		0.020229	0.271481	-0.147081	-0.203449	-0.0723559	-0.187275	-0.167993	-0.0838101	0.0045971	-0.018884	0.066684	-0.10727	-0.0247989	-0.0528617	0.134873	0.0723945
BRD-A58280226	0.315505	-5.40675		0.164733	-0.392178	0.518042	0.566747	0.512227	0.620556	0.547967	0.453922	0.330883	0.363486	0.264656	0.404241	0.364003	0.399964	-0.130322	0.0591496
BRD-A61825514	0.10902	-6.98734		0.029226	0.14214	0.13625	0.0297091	0.152358	0.103689	0.165645	0.0268728	0.0962261	0.0370003	0.140877	0.119871	0.127196	0.158368	0.211496	0.0674015
BRD-A62182663	0.115881	-5.82065		0.164894	0.0816832	0.133491	0.185991	0.164477	0.0810486	0.0154192	0.147619	0.0481054	0.216336	0.0749603	0.160308	0.0834013	0.129905	0.052524	0.113937
BRD-A62809825	0.25688	-4.37047		0.184676	-0.123877	0.385292	0.433488	0.525945	0.44728	0.426193	0.245014	0.431626	0.19404	0.202354	0.397994	0.316512	0.217432	-0.200328	0.0264391
BRD-A63998256	0.188095	-7.04		0.215454	-0.0564161	0.256473	0.342833	0.306872	0.315248	0.212472	0.166712	0.263477	0.271268	0.0557917	0.336319	0.181985	0.160284	-0.117201	0.0979489
BRD-A66559694	0.144127	-5.90842		0.0364986	0.0117385	0.227725	0.0927396	0.164294	0.221187	0.30699	0.234747	0.239865	0.0869203	0.213681	0.120716	0.183452	0.0777803	0.0317984	0.055899
BRD-A67799922	0.205747	-5.56734		0.0364539	0.0144618	0.329066	0.220438	0.296962	0.281979	0.256753	0.227983	0.270376	0.137479	0.317586	0.251799	0.256495	0.233177	0.0705439	0.0903963
BRD-A68739437	-0.100949	-6.19499		-0.014168	0.585759	-0.261495	-0.384894	-0.316363	-0.397614	-0.352459	-0.213977	-0.228449	-0.119436	-0.00117822	-0.183223	-0.191017	-0.143645	0.467662	0.139311
BRD-A68820570	0.155808	-6.13721		0.0937673	-0.022783	0.162893	0.165642	0.170803	0.201628	0.271646	0.189258	0.13865	0.147844	0.145339	0.130451	0.178025	0.238315	0.232429	0.049016
BRD-A70150975	0.347959			0.174986	-0.428527	0.567034	0.667334	0.623115	0.683146	0.636707	0.489521	0.434137	0.406452	0.260688	0.444287	0.369799	0.384404	-0.219888	0.0741497
BRD-A70268693	0.169231	-6.07822		-0.0105983	-0.0305877	0.297297	0.284288	0.216659	0.255856	0.249018	0.240827	0.176461	0.172497	0.120552	0.155334	0.188542	0.242979	0.0887137	0.0598532
BRD-A70449690	0.183643	-5.5519		0.0886501	-0.194248	0.247003	0.3303	0.292787	0.405191	0.330776	0.345546	0.166967	0.238911	0.0994222	0.203968	0.157497	0.247583	-0.0963111	0.0742466
BRD-A70649075	0.307539	-4.70209		0.107004	-0.178732	0.490829	0.453611	0.50264	0.532345	0.580631	0.350464	0.495445	0.249301	0.291377	0.365668	0.417737	0.300791	-0.107391	0.0689001
BRD-A71390734	0.270652	-6.92287		0.118863	-0.26983	0.485171	0.394124	0.501439	0.502149	0.531602	0.323757	0.508844	0.204665	0.302591	0.31758	0.333813	0.257127	-0.236887	0.0554302
BRD-A71707563	0.0889418	-5.99563		0.0232368	0.197654	0.107593	0.0643703	0.0656482	0.0220816	0.0227004	0.0941898	0.0456116	0.0973124	0.0692568	0.0397666	0.0721398	0.139151	0.310448	0.0519088
BRD-A72596465	0.0279649	-5.54108		0.00276564	0.341373	-0.0648545	-0.169494	-0.0525468	-0.0745719	-0.000370189	0.0308139	0.0124198	-0.0377716	0.0873969	-0.0216112	-0.00604114	0.035749	0.271283	0.0928984
BRD-A72703248	0.223751	-4.42744		0.201144	-0.173864	0.342914	0.398783	0.430151	0.34023	0.316312	0.222315	0.336164	0.276395	0.16846	0.345413	0.311467	0.186723	-0.183656	0.0610657
BRD-A72711497	0.167617	-6.129		0.0785035	-0.0423967	0.303428	0.179994	0.347624	0.321145	0.333398	0.104729	0.331446	0.0517864	0.179869	0.248216	0.225547	0.125633	-0.0850398	-0.0220059
BRD-A73741725	0.078096	-6.2014		0.0873666	0.184356	0.0655848	0.0666014	0.0897485	0.0447288	0.0265986	0.00377091	0.0972377	0.0459977	0.106797	0.112551	0.0928994	0.0351224	0.0764284	0.113746
BRD-A74134989	-0.0174216	-5.01694		0.0650862	0.391453	-0.181088	-0.236057	-0.250955	-0.172292	-0.192841	-0.0578727	-0.0544412	0.0289498	0.0189059	-0.00631616	-0.0686539	-0.0371248	0.324799	0.149702
BRD-A75409952	0.275547	-4.99741		0.132176	-0.220829	0.464162	0.371299	0.511177	0.507184	0.589475	0.321936	0.530085	0.254376	0.284148	0.29853	0.368026	0.188389	-0.211448	0.0200618
BRD-A75517195	0.21089	-5.83043		0.0719112	0.0353678	0.332314	0.364199	0.321595	0.302851	0.261572	0.293425	0.281694	0.219303	0.16491	0.232299	0.193425	0.199678	-0.0147262	0.114426
BRD-A75931230	0.344722	-5.82299		0.177659	-0.281265	0.535182	0.595935	0.59704	0.625412	0.598526	0.424275	0.501106	0.367042	0.266224	0.445892	0.429598	0.324456	-0.181457	0.0899333
BRD-A78322124	0.0320686	-4.85267		0.0210506	0.253286	-0.0163191	-0.0723527	-0.0822616	-0.02868	-0.0703075	0.0288226	-0.00295296	0.0238288	0.0864995	-0.0227264	-0.0202799	0.0347637	0.271908	0.108818
BRD-A80213327	0.25953	-5.74982		0.203923	-0.203659	0.416817	0.459626	0.42356	0.458646	0.379152	0.378004	0.302246	0.321049	0.22871	0.341574	0.278697	0.244359	-0.151403	0.0711723
BRD-A80775386	0.0985575	-5.45942		0.0463034	0.297198	0.068211	0.0273652	0.0898581	0.0348871	0.072893	-0.00159957	0.166712	0.0653484	0.0804784	0.142592	0.100922	0.0629445	0.224382	0.0984259
BRD-A81282034	0.106324	-5.39628		0.157389	0.118413	0.0707025	0.0702073	0.129922	0.0598771	0.0592747	0.00424998	0.150881	0.107246	0.153275	0.229401	0.158494	0.0578988	0.0869482	0.087009
BRD-A81541225	-0.02152	-0.33764		-0.0455742	0.500742	-0.143346	-0.180284	-0.196612	-0.244991	-0.163345	-0.084432	-0.101239	-0.0560046	-0.057993	-0.0756637	-0.0548418	0.00599955	0.402356	0.150909
BRD-A83124583	0.201849	-5.21843		0.155827	0.00255289	0.292613	0.320502	0.3483	0.224215	0.264589	0.110248	0.31548	0.1753	0.165176	0.317575	0.297578	0.151444	-0.0281862	0.116366
BRD-A83326220	0.191036	-6.31726		0.135842	0.063421	0.253855	0.245552	0.321644	0.175404	0.240679	0.10418	0.261533	0.121987	0.193827	0.316565	0.284165	0.154284	0.0433524	0.140285
BRD-A84524947	0.137899	-5.52717		-0.00883383	0.114289	0.211443	0.0471073	0.167282	0.187224	0.239741	0.13535	0.206355	0.10013	0.208634	0.137321	0.159409	0.137224	0.087889	0.075819
BRD-A88080608	0.199819	-6.15683		0.163954	-0.159016	0.243759	0.315562	0.230789	0.346291	0.296019	0.241253	0.230918	0.268098	0.129691	0.291069	0.234956	0.263027	0.0192724	0.0814543
BRD-A89067742	0.097476	-5.14994		0.0340945	0.152564	0.171147	0.11619	0.0729344	0.0722892	0.032478	0.149127	0.0199036	0.0762513	0.0892007	0.0773069	0.0366554	0.147717	0.237953	0.0738029
BRD-A89208012	0.187356	-5.74173		0.246338	-0.15466	0.171479	0.313361	0.215216	0.350246	0.31647	0.253779	0.193437	0.288086	0.0630616	0.251174	0.19915	0.236327	-0.0416518	0.095876
BRD-A89907244	0.249872	-7.00541		0.0738863	-0.27008	0.490147	0.472021	0.439811	0.515449	0.481238	0.398912	0.33502	0.266842	0.236769	0.250232	0.246832	0.248892	-0.224208	0.0361837
BRD-A92537424	0.063583	-6.05211		0.168544	0.347403	-0.0228503	-0.0748211	0.0340946	-0.0705442	0.00404219	-0.0414637	0.0689156	0.0604004	0.0676713	0.0487481	0.0405161	0.000234339	0.246773	0.139666
BRD-A92826379	-0.127831	-4.95776		-0.0397483	0.535159	-0.301724	-0.40598	-0.386112	-0.411816	-0.399666	-0.188125	-0.214437	-0.122054	-0.0745361	-0.181143	-0.192978	-0.145842	0.357123	0.126579
BRD-A93000692	0.0899307	-6.17545		0.055947	0.109752	0.0500884	0.011643	0.0333214	0.108256	0.156896	0.115186	0.167961	0.110078	0.0515751	0.0743853	0.0649609	0.103675	0.12052	0.104645
BRD-A94451536	-0.104145	-4.42467		0.0119805	0.536546	-0.295029	-0.348726	-0.384711	-0.38032	-0.33677	-0.177549	-0.224245	-0.0723833	-0.108493	-0.19177	-0.214877	-0.0804081	0.467047	0.133389
BRD-A94570195	0.0738949	-5.86398		-0.104304	0.00980313	0.149261	0.0256943	0.0682789	0.142311	0.134678	0.170847	0.118134	-0.015974	0.166067	0.0548355	0.100394	0.0845579	0.0383502	0.039384
BRD-A95445494	0.193367	-6.13342		0.0934258	-0.217911	0.248422	0.346581	0.265147	0.371452	0.353977	0.243198	0.223415	0.231351	0.132388	0.288907	0.235532	0.253306	-0.0215367	0.0462153
BRD-A95513702	0.185915	-6.02126		0.254156	0.038184	0.170424	0.205542	0.266213	0.270637	0.318953	0.124846	0.319775	0.217122	0.139935	0.293986	0.19157	0.136581	-0.0395426	0.0662615
BRD-A96255180	0.203768	-5.56012		0.148842	-0.128449	0.27541	0.264404	0.210293	0.382579	0.283338	0.285998	0.284331	0.265763	0.150178	0.262179	0.165272	0.246044	0.0300667	0.134032
BRD-A97104540	-0.075344	-5.94018		0.0353286	0.398201	-0.224428	-0.266695	-0.238446	-0.310519	-0.314961	-0.123211	-0.200549	-0.0979369	-0.0265408	-0.136031	-0.0964393	-0.0488648	0.345029	0.100561
BRD-A97454584	0.156225	-5.37273		0.117003	-0.168773	0.182148	0.229127	0.192652	0.29334	0.293243	0.227253	0.140232	0.235766	0.09716	0.258259	0.146308	0.21679	-0.00583618	0.0449294
BRD-A97701745	-0.128048	-5.56333		-0.0198814	0.591538	-0.344594	-0.449484	-0.412961	-0.430294	-0.398871	-0.238206	-0.229127	-0.132746	-0.0343664	-0.195072	-0.204799	-0.142059	0.463313	0.128836
BRD-A99518825	0.20352	-5.71528		0.209851	-0.198762	0.300445	0.352589	0.296565	0.385326	0.333422	0.261389	0.201892	0.304376	0.136366	0.275924	0.187363	0.255966	-0.066539	0.0201374
BRD-K00007652	0.147368	-6.60341		0.0901668	0.0900697	0.172827	0.212875	0.22793	0.130407	0.124485	0.0965114	0.251362	0.210733	0.108062	0.145153	0.226197	0.100651	0.0758366	0.0946142
BRD-K00610438	-0.10565	-6.00136		-0.0444073	0.588877	-0.245955	-0.38059	-0.322067	-0.408811	-0.346176	-0.254631	-0.160509	-0.131452	-0.0391143	-0.22973	-0.160538	-0.117577	0.44456	0.117722
BRD-K00615600	0.206063	-5.87929		0.011997	-0.172873	0.390018	0.381641	0.390082	0.398011	0.373032	0.321419	0.268835	0.210529	0.171022	0.219874	0.196412	0.23863	-0.148869	0.0472482
BRD-K00627859	0.199787	-6.2918		0.191232	-0.0213883	0.221224	0.158941	0.344068	0.27223	0.331331	0.178206	0.395277	0.189901	0.241888	0.217165	0.277384	0.162614	-0.0777924	0.114314
BRD-K01253243	0.0255671	-5.75568		0.108802	0.42084	-0.0077171	-0.0344124	-0.0603453	-0.175468	-0.21433	-0.053859	-0.0634428	0.057082	-0.0381983	-0.035072	-0.0246418	0.0597569	0.328088	0.141991
BRD-K01493881	0.237256	-5.9443		0.0593462	-0.138625	0.40581	0.392968	0.368635	0.390997	0.390776	0.36377	0.240307	0.222078	0.209155	0.301494	0.250874	0.308506	-0.0439134	0.073909
BRD-K01497355	0.132454	-6.07057		0.0776248	0.230124	0.141347	0.0607969	0.113993	0.162468	0.203278	0.101573	0.233404	0.101164	0.115802	0.0942847	0.11301	0.0844202	0.143624	0.142348
BRD-K01737880	0.150749	-5.95851		0.102888	0.206013	0.209507	0.0564802	0.163046	0.106441	0.215189	0.117531	0.323281	0.0793829	0.203096	0.087758	0.21225	0.0860357	0.112295	0.130798
BRD-K01779529	-0.137861	-3.33913		-0.0367376	0.643332	-0.342371	-0.44185	-0.41644	-0.47314	-0.443262	-0.225431	-0.300702	-0.133887	-0.0611073	-0.280988	-0.239858	-0.12662	0.525054	0.148233
BRD-K01877528	0.334722	-5.48694		0.212498	-0.325832	0.571159	0.640379	0.667735	0.611651	0.587398	0.359684	0.47303	0.35003	0.267807	0.473237	0.450274	0.293633	-0.321606	0.0444754
BRD-K02113016	-0.0024116	-6.54328		-0.049668	0.555239	-0.12066	-0.243067	-0.201996	-0.24695	-0.178626	-0.0378414	-0.0792996	-0.035563	0.0419455	-0.117339	-0.0403892	0.0490194	0.514279	0.152331
BRD-K02130563	0.176482	-5.65313		0.107072	-0.103137	0.258241	0.253185	0.385294	0.284586	0.310556	0.163414	0.317734	0.171364	0.229325	0.215403	0.224745	0.10418	-0.155681	0.0574241
BRD-K02526760	0.0988301	-7.23876		0.152799	0.165349	0.0910724	0.137424	0.136572	0.0756323	0.0267489	0.0679068	0.168163	0.0879369	0.0211599	0.129984	0.107778	0.0744101	0.0677755	0.0705703
BRD-K02562327	0.236734	-6.58259		0.101874	-0.217777	0.346596	0.387116	0.437096	0.425631	0.446201	0.287061	0.397616	0.268705	0.197987	0.240528	0.351071	0.214314	-0.157929	0.0616584
BRD-K02581333	0.111754	-5.87794		0.0941255	0.130231	0.0920936	0.0567264	0.0677069	0.0963032	0.128955	0.0988627	0.0948558	0.122746	0.134101	0.16021	0.114513	0.151446	0.182949	0.0622317
BRD-K02590140	0.121224	-5.776		0.0465627	-0.0706474	0.16079	0.136437	0.137356	0.16009	0.208201	0.11851	0.158932	0.0690889	0.0748003	0.155122	0.191006	0.222419	0.140953	0.0299664
BRD-K02950022	-0.0980943	-5.36912		0.0219663	0.481481	-0.286601	-0.380949	-0.378899	-0.349432	-0.313974	-0.200418	-0.191422	-0.0630537	-0.0326764	-0.113245	-0.14016	-0.128411	0.37589	0.130395
BRD-K02952507	0.220098	-5.57546		0.177091	-0.160339	0.271026	0.307014	0.264166	0.402075	0.413539	0.243678	0.331874	0.249525	0.145471	0.310107	0.238158	0.273984	-0.0535657	0.107765
BRD-K03015355	0.053346	-6.15777		0.0495327	0.117675	0.0188367	-0.0044967	0.0474093	0.0529533	0.0564093	0.0729202	0.00373448	0.0453226	0.0490578	-0.0219782	0.048585	0.0989673	0.154772	0.063836
BRD-K03406345	0.212181	-5.41751		0.158129	0.0127464	0.307675	0.342704	0.37903	0.246857	0.308878	0.163476	0.29294	0.191635	0.158774	0.314382	0.301149	0.135637	-0.0332053	0.11409
BRD-K03568209	0.21441	-5.44223		0.0852747	-0.237002	0.353622	0.469169	0.316308	0.436725	0.298627	0.387849	0.143301	0.319901	0.141063	0.295735	0.178369	0.276202	-0.107362	0.072775
BRD-K03641750	0.140873			0.118576	0.143406	0.110546	0.12792	0.0695795	0.14617	0.130606	0.198241	0.0980653	0.215924	0.147196	0.0991104	0.148205	0.184908	0.219785	0.0957277
BRD-K03670461	-0.00664271	-4.6894		0.0816183	0.400498	-0.115551	-0.187254	-0.140395	-0.168248	-0.172413	-0.094909	-0.00218209	-0.0426054	0.0528974	-0.0282429	-0.034357	-0.0342785	0.252466	0.126672
BRD-K03829970	0.190445	-6.23648		0.130438	-0.149999	0.294998	0.257098	0.386932	0.361796	0.352528	0.247728	0.302675	0.22714	0.24014	0.240845	0.142646	0.150572	-0.195797	0.0573788
BRD-K04010869	0.295491	-4.42157		0.168138	0.14457	0.354602	0.338991	0.331765	0.367183	0.344779	0.389001	0.306547	0.349083	0.246686	0.273845	0.261804	0.369295	0.256996	0.224568
BRD-K04156788	-0.0562269	-5.16767		0.0232129	0.320871	-0.259154	-0.289555	-0.279706	-0.236852	-0.180949	-0.109843	-0.123415	-0.0192434	-0.0404988	-0.0345468	-0.0967299	-0.0310394	0.378976	0.0788438
BRD-K04218075	0.137806	-5.32377		0.0706567	0.11177	0.221996	0.0652411	0.147029	0.183129	0.242337	0.106887	0.23051	0.141001	0.186129	0.108879	0.148031	0.102021	0.0318324	0.107442
BRD-K04546108	0.249756	-5.76657		0.131231	-0.206987	0.418694	0.432183	0.504916	0.422889	0.402276	0.257465	0.333548	0.226587	0.234431	0.367774	0.301173	0.245412	-0.136635	0.0611381
BRD-K04623885	0.153258	-7.47305		-0.0961966	0.0752494	0.183235	0.152523	0.188319	0.204032	0.255292	0.2371	0.261658	0.0915194	0.185508	0.13151	0.230553	0.169533	0.0591803	0.12312
BRD-K04695623	0.256126	-5.58797		0.0905554	-0.103006	0.377186	0.332694	0.404959	0.442912	0.488265	0.282202	0.401065	0.153172	0.258248	0.336758	0.306142	0.275136	-0.0249418	0.0766628
BRD-K04779531	0.202947	-6.33875		0.116598	0.122039	0.278927	0.252414	0.266206	0.234584	0.179912	0.256106	0.195396	0.228224	0.103804	0.194242	0.195186	0.268724	0.18113	0.173664
BRD-K04833372	0.013016	-5.89827		0.00779607	0.370378	-0.10998	-0.171237	-0.155579	-0.102705	-0.045152	0.00451389	0.0192166	0.0590949	0.0378246	0.0102881	-0.0907023	-0.0311662	0.279844	0.125822
BRD-K04887706	0.29289	-7.34031		0.162582	-0.373829	0.452436	0.458817	0.512054	0.624715	0.639815	0.350955	0.471804	0.339472	0.228884	0.382254	0.358662	0.28519	-0.24326	0.0356876
BRD-K05153001	0.237383	-5.67103		0.147395	-0.0386911	0.373052	0.354769	0.448616	0.358758	0.389252	0.172551	0.422326	0.137391	0.218307	0.362546	0.335586	0.163566	-0.121627	0.0743351
BRD-K05326558	0.239302	-6.29575		0.0790825	-0.282213	0.444942	0.477794	0.3802	0.466448	0.374699	0.378249	0.315909	0.271635	0.169946	0.321366	0.299929	0.272661	-0.211875	0.0700514
BRD-K05402890	0.161481	-5.45267		0.19878	-0.0274497	0.216328	0.25721	0.276226	0.163413	0.152921	0.152431	0.160497	0.21942	0.0899055	0.232914	0.193255	0.172258	0.0551888	0.0704031
BRD-K05563014	0.307772	-5.89153		0.192187	-0.32196	0.531504	0.57916	0.54538	0.579982	0.506279	0.449689	0.369081	0.362923	0.213935	0.343451	0.331758	0.356263	-0.162747	0.0474651
BRD-K05566481	0.280923	-6.19286		0.167621	-0.448405	0.450353	0.531963	0.496723	0.594252	0.557082	0.381108	0.372777	0.356968	0.212715	0.381474	0.347028	0.314081	-0.243759	0.0227891
BRD-K05649647	0.236066	-5.48858		0.154299	-0.10806	0.283513	0.385938	0.404355	0.404058	0.389261	0.258204	0.343217	0.212904	0.135414	0.359498	0.281639	0.25574	-0.0760357	0.0931124
BRD-K05804044	0.115488	-7.01942		0.00530463	0.0742743	0.0900048	-0.0621758	0.0270403	0.13265	0.2593	0.166969	0.175287	0.0810489	0.261452	0.0902975	0.102646	0.163002	0.189812	0.0908977
BRD-K06009608	0.253833	-6.0931		0.119775	-0.153763	0.384126	0.390761	0.484101	0.427762	0.460357	0.267168	0.433257	0.276783	0.219624	0.26488	0.358683	0.201781	-0.15149	0.0775308
BRD-K06198550	0.181121	-6.26727		0.0333461	0.1319	0.244592	0.169719	0.251885	0.220711	0.243591	0.156046	0.242034	0.130033	0.196582	0.183839	0.266812	0.191439	0.110393	0.125018
BRD-K06217810	0.168054	-6.26585		-0.00994253	-0.16903	0.328229	0.240404	0.252061	0.375405	0.313563	0.32293	0.18116	0.169778	0.219747	0.222456	0.162614	0.164759	-0.0772001	-0.00807608
BRD-K06234293	0.158698	-5.69417		0.0632044	-0.149871	0.248921	0.284789	0.144717	0.29585	0.24727	0.328969	0.150714	0.261772	0.150733	0.168401	0.11749	0.176828	-0.0316193	0.0809976
BRD-K06426971	0.286198	-5.12504		0.0355279	-0.298737	0.481032	0.552488	0.568276	0.490834	0.449766	0.34608	0.435467	0.264468	0.26211	0.448667	0.42018	0.275967	-0.231707	0.078743
BRD-K06890060	-0.117109	-5.57053		-0.0848747	0.537104	-0.263108	-0.345402	-0.407394	-0.39091	-0.394943	-0.120746	-0.273356	-0.0907716	-0.0723389	-0.240415	-0.232157	-0.0786047	0.454243	0.129922
BRD-K06926592	0.281421	-6.06805		0.177646	-0.287534	0.467938	0.509916	0.528612	0.512835	0.47949	0.352332	0.403548	0.310179	0.174036	0.338877	0.350382	0.305916	-0.173321	0.0518785
BRD-K07259155	0.172746	-5.8883		0.148077	0.105635	0.194502	0.18081	0.239385	0.15031	0.21712	0.0751053	0.269554	0.103166	0.145774	0.309074	0.248067	0.134044	0.135369	0.107943
BRD-K07403598	0.285097	-5.85837		0.0709675	-0.124953	0.496233	0.475732	0.520582	0.480445	0.46885	0.331725	0.384021	0.303849	0.221302	0.320656	0.374722	0.27086	-0.150746	0.117304
BRD-K07507905	0.213928	-5.57047		0.113942	-0.390497	0.333148	0.398186	0.35364	0.462674	0.441405	0.308851	0.282929	0.258787	0.184003	0.329227	0.331903	0.23089	-0.249141	0.032909
BRD-K07572174	0.26613	-5.07074		0.254946	-0.161033	0.352963	0.441241	0.461275	0.421346	0.395795	0.24941	0.399739	0.282826	0.213597	0.453475	0.365529	0.222182	-0.203175	0.107958
BRD-K07762753	0.303174	-6.06625		0.103487	-0.309142	0.512436	0.479601	0.579946	0.569996	0.604648	0.403236	0.455601	0.275692	0.299271	0.379259	0.343754	0.301992	-0.209155	0.0601647
BRD-K07859598	-0.0543632	-5.61164		0.0705519	0.459441	-0.200502	-0.179274	-0.279666	-0.299252	-0.319526	-0.131533	-0.1879	-0.0108288	-0.0829979	-0.0887976	-0.145546	-0.035942	0.420952	0.141009
BRD-K07881437	0.200124	-6.26141		0.193009	-0.110392	0.241322	0.189733	0.353692	0.293094	0.377559	0.23432	0.357088	0.176011	0.262419	0.244352	0.244481	0.17174	-0.135859	0.109416
BRD-K08251038	0.205613	-4.94394		0.0286546	-0.0433438	0.333865	0.225589	0.326323	0.356465	0.375107	0.199523	0.364963	0.166051	0.297811	0.208338	0.269614	0.189334	-0.0756539	0.0671657
BRD-K08252256	0.283147	-5.36317		0.132939	-0.159346	0.415971	0.462872	0.378262	0.485834	0.387223	0.395546	0.29507	0.339696	0.264957	0.333884	0.295683	0.346908	0.0257381	0.129123
BRD-K08438429	0.199501	-4.92399		0.0557327	-0.219724	0.35584	0.279203	0.303159	0.379011	0.429886	0.219218	0.344752	0.14605	0.210538	0.270552	0.248671	0.213677	-0.0751869	0.0306415
BRD-K08448573	0.241976	-6.52736		0.175129	-0.0909521	0.369777	0.389349	0.463543	0.382268	0.410806	0.183602	0.407336	0.19878	0.200693	0.340169	0.328807	0.174883	-0.136303	0.0737282
BRD-K08478539	0.0289779	-4.88657		-0.0798151	0.268784	0.0807476	-0.00925781	-0.0680281	-0.0748433	-0.0865474	0.0769703	-0.0841496	0.00159924	0.0171391	-0.0807205	-0.00339717	0.134233	0.287026	0.0839062
BRD-K08502430	0.237152	-4.98267		0.0809987	-0.165869	0.417392	0.42998	0.483359	0.380838	0.382506	0.199004	0.298099	0.188286	0.2271	0.293244	0.336953	0.282615	-0.0943109	0.0542369
BRD-K08703257	-0.0867276	-4.31887		-0.0976594	0.498202	-0.213133	-0.27142	-0.288319	-0.314189	-0.325912	-0.059652	-0.238951	-0.0813395	-0.015918	-0.22937	-0.215745	-0.0400669	0.427127	0.0787035
BRD-K09299610	0.252661	-6.98423		0.152738	-0.246256	0.390858	0.416352	0.394379	0.482737	0.432181	0.279705	0.356209	0.300846	0.182916	0.369696	0.332129	0.283547	-0.127979	0.0425211
BRD-K09638361	0.213993	-5.32969		0.22558	-0.182679	0.330027	0.444595	0.417931	0.318286	0.26457	0.197696	0.291792	0.301943	0.103392	0.325156	0.290773	0.191248	-0.135424	0.0390017
BRD-K09661167	0.349649	-5.71586		0.244365	-0.406427	0.566029	0.640528	0.632133	0.658665	0.597516	0.405529	0.475898	0.384006	0.306838	0.535845	0.460436	0.342324	-0.342029	0.092724
BRD-K09790412	0.141484	-4.80827		0.19224	0.0804881	0.129084	0.213592	0.238093	0.129514	0.0453963	0.139794	0.0823001	0.213842	0.0981881	0.19088	0.174627	0.132175	0.0422297	0.161294
BRD-K09991945	0.0259471	-5.521		-0.0117519	0.442696	-0.0671778	-0.119654	-0.111679	-0.156943	-0.109528	-0.0253418	-0.053204	0.0164964	0.00122808	-0.0127783	-0.0211518	0.0852789	0.389784	0.168879
BRD-K10010115	0.318512	-5.64815		0.0995736	-0.291481	0.504901	0.538891	0.561755	0.595686	0.574694	0.442975	0.477657	0.351837	0.276357	0.328348	0.406438	0.345346	-0.207023	0.0902383
BRD-K10436544	-0.0612716			-0.0140216	0.561606	-0.209814	-0.30296	-0.261664	-0.321623	-0.278333	-0.138877	-0.185624	-0.0720842	-0.0285785	-0.161553	-0.110706	-0.0644469	0.451461	0.156872
BRD-K10466330	0.0115313	-6.76424		-0.00933705	0.327905	-0.0762108	-0.180244	-0.140661	-0.118735	-0.0238628	-0.0402886	0.048311	0.0163622	0.0427539	0.0154968	-0.0257062	-0.0224456	0.249523	0.121639
BRD-K10906552	0.255454	-6.27219		0.167453	-0.0197837	0.339794	0.390851	0.383557	0.34276	0.318746	0.299258	0.275482	0.299077	0.234037	0.343756	0.247183	0.24974	0.0120954	0.203262
BRD-K11671649	-0.164215	-5.49074		-0.125953	0.652784	-0.340081	-0.490405	-0.453053	-0.492017	-0.449767	-0.265115	-0.296867	-0.183436	-0.0736539	-0.305403	-0.264655	-0.176934	0.515551	0.121565
BRD-K11717138	0.052869	-5.62298		0.119583	0.109186	-0.0465558	-0.0423209	-0.0200144	-0.00410002	0.0416121	0.0752573	0.0510088	0.112641	0.0683241	0.0965448	0.0211161	0.0226933	0.185523	0.0554062
BRD-K11853856	0.241411	-5.6006		0.13682	-0.413985	0.394125	0.511497	0.44787	0.52664	0.468987	0.390412	0.308072	0.313229	0.198034	0.348067	0.245612	0.275128	-0.295826	0.00789356
BRD-K12184916	0.217747	-5.88012		0.10139	-0.0750867	0.361275	0.28693	0.346971	0.365433	0.427568	0.300896	0.386144	0.217622	0.18199	0.211895	0.278386	0.146405	-0.106971	0.0531047
BRD-K12539581	0.118501	-5.61722		0.241407	0.11817	0.138442	0.191471	0.218914	0.0620519	0.00345548	0.0166508	0.13938	0.216025	0.035429	0.224234	0.132834	0.0402125	0.0622159	0.0551223
BRD-K12540328	-0.0508395	-5.31083		-0.0253567	0.405792	-0.109592	-0.225103	-0.160398	-0.231875	-0.230209	-0.117279	-0.153474	-0.0671224	0.0433299	-0.170974	-0.106273	-0.0573996	0.346486	0.0460144
BRD-K12762134	-0.0363681	-6.28452		0.102836	0.437685	-0.23755	-0.284728	-0.29153	-0.255058	-0.16501	-0.123482	-0.112264	-0.0259509	-0.0362371	-0.0870957	-0.105313	0.0154253	0.445824	0.140558
BRD-K13169950	0.274996	-4.40843		0.257027	-0.207759	0.433155	0.4783	0.546185	0.449732	0.405621	0.187567	0.415278	0.284749	0.219976	0.473961	0.38007	0.211387	-0.231025	0.0957184
BRD-K13277629	0.133311	-5.43399		0.0980351	0.0065419	0.0818389	0.113609	0.127592	0.133372	0.192965	0.13248	0.150305	0.157726	0.137021	0.208291	0.154255	0.179139	0.203572	0.0562269
BRD-K13571841	0.137563	-4.89345		0.0726725	-0.0961827	0.157385	0.168859	0.158015	0.188754	0.242969	0.158729	0.166862	0.125711	0.0788629	0.184246	0.190552	0.22688	0.154345	0.0223429
BRD-K13664374	0.262993	-3.16131		0.16587	-0.492982	0.429689	0.524521	0.496186	0.567242	0.523677	0.369759	0.358955	0.336192	0.162773	0.378722	0.382051	0.302395	-0.296036	-0.00112141
BRD-K13665914	0.297477	-5.63717		0.110383	-0.287478	0.502588	0.529495	0.547344	0.550564	0.532338	0.405494	0.419338	0.284717	0.231728	0.336461	0.394828	0.324535	-0.182902	0.060198
BRD-K13725475	0.00258646	-5.60412		-0.0791992	0.333301	-0.00307888	-0.134442	-0.0420065	-0.0691061	-0.076901	-0.0576195	0.00962369	-0.0921806	0.0576228	-0.0494431	-0.050076	0.00447371	0.229552	0.0608629
BRD-K13842623	0.197191	-5.91204		0.119746	-0.100286	0.311611	0.292554	0.297787	0.31544	0.313786	0.218138	0.253109	0.195537	0.171443	0.173118	0.212221	0.248415	0.0833535	0.0490876
BRD-K13926615	0.0530315	-5.54211		0.0467334	0.262688	-0.0138236	-0.0143644	-0.0433056	-0.0199331	0.0103237	0.0344599	-0.0132336	0.0669545	0.117654	0.014631	-0.0271024	0.0861249	0.224837	0.115861
BRD-K14221570	0.263841	-4.33569		0.100645	-0.399078	0.438014	0.526497	0.455627	0.535958	0.51036	0.36482	0.33934	0.325605	0.201115	0.346972	0.305191	0.331934	-0.179114	0.0175706
BRD-K14696368	0.162284	-6.00049		0.119493	-0.165257	0.226769	0.325191	0.186028	0.296494	0.240098	0.268847	0.0910282	0.265182	0.0877152	0.21341	0.143032	0.22655	0.00740202	0.064568
BRD-K14791739	0.236446	-5.76357		0.0972459	-0.285855	0.414073	0.450058	0.417484	0.460594	0.462571	0.333717	0.265734	0.271973	0.213436	0.283919	0.268305	0.246882	-0.120805	0.00379808
BRD-K14821540	0.259511	-4.85644		0.186352	-0.0659018	0.392914	0.401983	0.479954	0.409637	0.454694	0.17818	0.452663	0.213065	0.186572	0.375856	0.349819	0.17467	-0.109765	0.0714892
BRD-K14888893	0.2296	-5.27581		0.232857	-0.317482	0.28307	0.442824	0.313823	0.469886	0.447872	0.309395	0.235976	0.368278	0.0661919	0.329843	0.213649	0.311267	-0.0873373	0.0534912
BRD-K14920963	0.190066	-6.37308		-0.0391446	-0.248853	0.430562	0.371225	0.341633	0.366167	0.295821	0.319826	0.26363	0.167978	0.251858	0.223164	0.257269	0.200927	-0.166279	0.00527021
BRD-K15107389	-0.168266	-5.282		-0.0961927	0.571059	-0.36371	-0.475656	-0.434584	-0.505776	-0.434551	-0.257154	-0.289936	-0.177762	-0.0820889	-0.24398	-0.232322	-0.184649	0.446244	0.0688099
BRD-K15318909	-0.0930986	-4.11094		0.0492642	0.568856	-0.270688	-0.353573	-0.347491	-0.374864	-0.373308	-0.154457	-0.241469	-0.0591532	-0.0538083	-0.190864	-0.214717	-0.0958904	0.488518	0.134069
BRD-K15392449	0.308354	-6.8763		0.204613	-0.356672	0.474414	0.553278	0.507153	0.587513	0.522501	0.414661	0.406736	0.371846	0.178986	0.387861	0.390468	0.370622	-0.144841	0.0645219
BRD-K15567136	0.298052	-5.79925		0.0878219	-0.329819	0.499504	0.553485	0.540752	0.593024	0.576957	0.442345	0.381262	0.304439	0.250374	0.324472	0.381254	0.325142	-0.184066	0.0218826
BRD-K15588452	0.0237622	-6.11139		-0.0259764	0.324043	-0.0310479	-0.185221	-0.131137	-0.088149	-0.0175119	-0.0201163	0.0491447	0.00982505	0.109453	-0.0111183	-0.0388115	0.0178786	0.308619	0.110321
BRD-K15616905	0.247226	-4.67232		0.138128	-0.0663564	0.372692	0.358923	0.476846	0.395334	0.445137	0.196968	0.431188	0.170316	0.211601	0.361751	0.328501	0.185859	-0.111895	0.0606247
BRD-K15716662	0.0759102	-6.03893		-0.114865	0.330122	0.0649564	-0.0147425	0.0573231	-0.0286715	0.0542979	0.0670525	0.119297	-0.0261035	0.130872	0.0156777	0.15398	0.0709608	0.207	0.127407
BRD-K15891719	0.257918	-5.55125		0.212351	-0.414976	0.394416	0.500593	0.39693	0.551953	0.485223	0.333757	0.308101	0.35606	0.152371	0.384922	0.292685	0.304424	-0.16915	0.037023
BRD-K16233984	-0.0330027	-6.90576		-0.0607484	0.419997	-0.122222	-0.262258	-0.207592	-0.211937	-0.161309	-0.0915286	-0.08929	-0.0699299	0.0636937	-0.0950852	-0.0975502	-0.0339499	0.350455	0.141211
BRD-K16358524	0.29112	-5.99642		0.134698	-0.26542	0.498651	0.519181	0.479664	0.531409	0.502825	0.410221	0.377033	0.28757	0.264565	0.386593	0.333986	0.333914	-0.179854	0.0428819
BRD-K16406336	0.272558	-4.86607		0.116458	-0.180257	0.480291	0.45721	0.502037	0.414977	0.391829	0.251343	0.430591	0.230959	0.250803	0.370387	0.413497	0.27166	-0.109291	0.0684293
BRD-K16410418	0.127259	-6.24506		0.219508	0.00955505	0.174891	0.237886	0.262911	0.0962482	0.0825077	0.0573159	0.171133	0.196491	0.0805111	0.232183	0.137066	0.0489068	-0.0369703	0.0659984
BRD-K16472144	0.324283	-6.2547		0.168914	-0.304691	0.490409	0.532952	0.502914	0.627961	0.581403	0.456343	0.439817	0.379074	0.210725	0.413101	0.386154	0.381626	-0.136905	0.0587358
BRD-K16478699	0.136244	-5.7347		0.0733661	0.21818	0.0685279	-0.00704222	0.0456811	0.114962	0.215353	0.15448	0.199816	0.0875854	0.199319	0.131453	0.12125	0.159408	0.240778	0.15679
BRD-K16485616	0.312151	-6.53365		0.134415	-0.287019	0.478716	0.51674	0.558938	0.597298	0.572432	0.410811	0.441801	0.360379	0.256158	0.336804	0.358093	0.333298	-0.180759	0.106316
BRD-K16956545	0.0716095	-7.15766		0.0316056	0.336717	0.0366683	0.0253648	0.0542086	-0.0405802	0.0133009	-0.0168907	0.0659058	0.0570841	0.0881367	0.0669351	0.110193	0.00779423	0.214682	0.094626
BRD-K17016787	0.196842	-5.99958		0.132347	0.155857	0.226364	0.198943	0.174272	0.200419	0.207404	0.215359	0.194843	0.23924	0.18127	0.197642	0.209956	0.247554	0.236768	0.131241
BRD-K17025677	-0.0337897	-5.91322		-0.0372179	0.39968	-0.0207206	-0.153974	-0.105749	-0.230105	-0.234292	-0.100497	-0.0994405	-0.0943035	0.0110699	-0.122295	-0.0635421	-0.0441393	0.281611	0.0732786
BRD-K17075857	0.238233	-4.46468		0.135272	-0.0643412	0.386534	0.389837	0.430575	0.371369	0.373329	0.203033	0.371085	0.175461	0.194887	0.359059	0.306625	0.202431	-0.0989004	0.0754701
BRD-K17210248	0.218274	-6.51728		0.069949	-0.233039	0.339268	0.354166	0.347303	0.465234	0.413938	0.387118	0.296318	0.240895	0.255985	0.208866	0.179711	0.264533	-0.117383	0.0195218
BRD-K17294426	0.131756	-5.88527		0.0485628	-0.178429	0.185004	0.213373	0.193071	0.253163	0.278108	0.190352	0.18433	0.140688	0.0785335	0.181699	0.158496	0.169527	-0.0497318	0.0613468
BRD-K18036262	0.195564	-5.83833		0.143432	-0.124969	0.294203	0.266804	0.351276	0.321695	0.378152	0.175145	0.351118	0.108147	0.170458	0.21731	0.3441	0.193883	-0.0813975	0.0196713
BRD-K18163752	0.166523	-5.62133		0.123405	0.203603	0.159709	0.141728	0.215625	0.138155	0.199941	0.0413537	0.302601	0.0938321	0.162199	0.273204	0.255034	0.102532	0.122173	0.129269
BRD-K18542345	-0.0223727	-6.13108		-0.0787027	0.373578	-0.0732889	-0.164963	-0.10321	-0.176026	-0.117167	-0.0287432	-0.054668	-0.0683227	0.0763119	-0.115333	-0.0757864	-0.073888	0.220305	0.10194
BRD-K18742343	0.216874	-4.99507		0.0967774	-0.154893	0.34404	0.411983	0.362208	0.358918	0.287265	0.30796	0.18407	0.265177	0.154872	0.265003	0.251992	0.303954	-0.0468654	0.0775244
BRD-K18909381	0.183473	-5.78431		0.0910173	0.00856387	0.218493	0.177468	0.192523	0.253065	0.27392	0.208564	0.204162	0.267133	0.18569	0.200557	0.203302	0.233099	0.129011	0.0889978
BRD-K18910433	-0.0827964	-5.87688		-0.00393483	0.569956	-0.276162	-0.308796	-0.295283	-0.357505	-0.326519	-0.168023	-0.195121	-0.0834291	-0.0631763	-0.166081	-0.150389	-0.0806989	0.448519	0.131901
BRD-K19111024	-0.116018	-4.71693		-0.0252296	0.534751	-0.331273	-0.417444	-0.38872	-0.389362	-0.334446	-0.226199	-0.205298	-0.0839571	-0.0437362	-0.156882	-0.17604	-0.145229	0.404194	0.128576
BRD-K19117583	-0.0847597	-5.65907		-0.0541427	0.485339	-0.20265	-0.283119	-0.242762	-0.339765	-0.294911	-0.127232	-0.226538	-0.104057	-0.0195333	-0.246131	-0.156587	-0.0593693	0.464579	0.0507254
BRD-K19136521	0.258651	-6.57616		0.0874552	-0.183005	0.431313	0.45687	0.442255	0.471984	0.423339	0.305282	0.322712	0.224854	0.21017	0.357043	0.302166	0.31622	-0.0949575	0.0647116
BRD-K19216856	0.213986	-7.3153		0.26522	-0.0733103	0.212422	0.322162	0.296976	0.363216	0.345861	0.190632	0.277307	0.260298	0.100381	0.339956	0.199817	0.239808	-0.0226475	0.105683
BRD-K19724398	0.160132	-5.81255		0.165776	-0.0769987	0.231277	0.172796	0.334776	0.275673	0.289149	0.119011	0.286747	0.201143	0.20132	0.223105	0.11914	0.0997504	-0.146055	0.0654994
BRD-K19796430	0.265325	-5.50795		0.133451	-0.43515	0.400911	0.483256	0.436298	0.576781	0.561198	0.353894	0.356946	0.337615	0.177397	0.351349	0.332862	0.358429	-0.203511	0.0234769
BRD-K19876534	0.159763	-6.41307		0.200507	-0.00551739	0.23256	0.286182	0.33977	0.147	0.16705	0.0638236	0.273542	0.21295	0.0921666	0.234264	0.214781	0.0831674	-0.0169117	0.0308749
BRD-K20000640	0.175113	-5.37806		0.0925334	0.0373446	0.16149	0.153244	0.254528	0.247027	0.272798	0.145261	0.31313	0.175577	0.163029	0.173906	0.271832	0.154808	0.0434605	0.141837
BRD-K20197338	0.177932	-7.18116		0.078839	-0.0439487	0.279207	0.156966	0.280805	0.304155	0.363851	0.139594	0.337173	0.119926	0.214319	0.19561	0.229907	0.18531	-0.0358067	0.0410111
BRD-K20285085	0.0396983	-5.77067		-0.109263	0.0258333	-0.0240621	-0.129369	-0.0567731	0.105471	0.214454	0.155894	0.0596326	-0.00715552	0.161072	-0.00422293	0.00827253	0.0611954	0.129997	0.0441945
BRD-K21001652	0.0634123	-5.86039		0.110589	0.00573132	0.0237507	0.0260355	0.0404145	0.130783	0.154104	0.108906	0.0597901	0.114088	0.0957456	0.113326	-0.0601325	0.062144	-0.0264272	0.0557473
BRD-K21005091	0.141409	-6.23345		0.179332	0.0428373	0.0872825	0.163849	0.0987448	0.201699	0.208555	0.163316	0.117451	0.25491	0.0383719	0.170087	0.0893861	0.181186	0.193226	0.0723142
BRD-K21806131	0.263132	-4.9029		0.149874	-0.0406891	0.423629	0.432474	0.510347	0.406389	0.391845	0.226097	0.409827	0.25241	0.186038	0.334734	0.346471	0.200416	-0.111484	0.0917421
BRD-K22096725	-0.0795182	-6.93064		-0.0168598	0.571442	-0.196105	-0.281772	-0.278017	-0.356615	-0.376504	-0.118254	-0.188502	-0.0742281	-0.0782232	-0.189427	-0.172875	-0.0663333	0.436084	0.113897
BRD-K23149109	0.0502215	-5.60906		-0.0184649	0.368975	0.041858	-0.0942954	0.00971862	-0.0725393	-0.024793	-0.0579786	-0.0070327	-0.0411854	0.127053	0.0187214	0.0518585	0.0750559	0.314184	0.11241
BRD-K23165181	0.0616929	-6.3837		0.0404314	0.101043	0.0356231	-0.0131877	0.139463	0.0292887	0.0761111	0.0437624	0.151327	0.0321692	0.159196	0.0187715	0.0557629	0.0191999	0.0470665	0.0510582
BRD-K23217072	0.310329	-5.47872		0.131524	-0.334154	0.516755	0.590523	0.575225	0.580783	0.580751	0.395454	0.459767	0.308771	0.214383	0.36568	0.396637	0.348783	-0.191512	0.025899
BRD-K23282736	0.200642	-5.2938		0.111663	-0.140295	0.224848	0.273136	0.292727	0.335419	0.377098	0.196964	0.330725	0.242148	0.149854	0.241842	0.285201	0.204822	-0.00406802	0.0881807
BRD-K23363278	0.24351	-6.33834		0.275841	-0.0749668	0.361058	0.468929	0.454928	0.32598	0.240105	0.241811	0.298729	0.376001	0.122891	0.31727	0.256834	0.228876	-0.0329884	0.0348661
BRD-K23412959	0.184726	-6.15899		0.0973292	-0.118034	0.23391	0.280394	0.376506	0.280288	0.293532	0.223527	0.28292	0.173353	0.239433	0.235517	0.216045	0.17756	-0.120636	0.0839676
BRD-K23875128	-0.102416	-5.34538		-0.0712464	0.450695	-0.226069	-0.329768	-0.346028	-0.316156	-0.27533	-0.0798464	-0.257611	-0.110027	-0.0556566	-0.238824	-0.219	-0.0565809	0.422827	0.0699591
BRD-K23922020	-0.00455237	-4.27503		0.0470227	0.352709	-0.0895094	-0.136791	-0.153399	-0.176779	-0.167696	-0.0869436	-0.0950494	-0.0151787	0.00715773	-0.0269942	-0.00567171	0.0366777	0.340176	0.0974294
BRD-K23984367	0.135423	-6.36154		0.0525993	0.158858	0.128309	0.11048	0.178132	0.113346	0.174877	0.123457	0.225105	0.0696079	0.172429	0.17938	0.188698	0.112394	0.112584	0.0665078
BRD-K23985857	0.208501	-5.73632		0.0598684	-0.0678768	0.304225	0.268392	0.283837	0.292922	0.299589	0.23908	0.265291	0.178814	0.228458	0.279099	0.264117	0.279753	0.132543	0.0278971
BRD-K24051260	0.273282	-6.15952		0.136294	-0.0812899	0.381067	0.41004	0.386417	0.426479	0.430352	0.348887	0.324829	0.315267	0.227136	0.345697	0.32811	0.250349	0.0164094	0.126464
BRD-K24132293	0.283158	-5.45484		0.176594	-0.282607	0.432104	0.541614	0.553474	0.48149	0.456304	0.309067	0.349505	0.343941	0.229966	0.426935	0.31673	0.278682	-0.17817	0.0948932
BRD-K24346336	0.267525	-4.82639		0.143604	-0.138594	0.39178	0.423765	0.381675	0.470267	0.437287	0.346356	0.320483	0.3099	0.235409	0.382162	0.265579	0.270651	-0.0121352	0.0522057
BRD-K24675965	0.0183683	-6.47627		-0.0173556	0.340414	-0.0616815	-0.13049	-0.0965798	-0.143004	-0.06466	0.0165636	-0.0157728	-0.0187847	0.0650003	-0.057744	-0.0079025	0.054185	0.378431	0.0532739
BRD-K24681473	0.3264	-5.18664		0.163149	-0.240491	0.521142	0.620073	0.601022	0.549039	0.489142	0.3312	0.419463	0.385176	0.218521	0.491051	0.384302	0.330226	-0.153604	0.112985
BRD-K24754728	0.000433282	-6.60269		-0.0194826	0.321122	-0.0509435	-0.109496	-0.0562073	-0.107176	-0.131492	-0.00263498	-0.0318059	-0.0152604	0.0541158	-0.0813612	-0.0605538	-0.0130104	0.179599	0.131519
BRD-K24859147	0.295288	-4.86984		0.205124	-0.552762	0.51349	0.624559	0.559552	0.658519	0.563756	0.437962	0.393908	0.375984	0.196792	0.411591	0.362589	0.333788	-0.373701	0.0134576
BRD-K25144184	0.0120017	-6.02409		0.215729	0.241967	-0.11524	-0.0599338	-0.114431	-0.0859614	-0.0899378	-0.0991448	-0.0245467	0.0757989	-0.064941	0.0641059	-0.036926	-0.0278159	0.178978	0.134326
BRD-K25224017	0.0164833	-6.32918		0.0930809	0.38489	-0.0808645	-0.191695	-0.147723	-0.134015	-0.112047	-0.0732221	-0.0330107	0.0588514	0.0859911	-0.0552054	-0.0110707	0.0129514	0.348899	0.117923
BRD-K25433859	0.25453	-5.14789		0.107097	-0.368732	0.490875	0.42944	0.490016	0.541339	0.528424	0.28393	0.444842	0.266682	0.25802	0.337409	0.345653	0.208612	-0.333243	0.0421224
BRD-K25690923	-0.0537202	-4.74837		0.0664724	0.413933	-0.215215	-0.24875	-0.273208	-0.231388	-0.222331	-0.116541	-0.182447	0.00895419	-0.050273	-0.113922	-0.168416	-0.0274056	0.385409	0.115604
BRD-K25737009	0.301849	-7.03297		0.142768	-0.114711	0.445292	0.521696	0.5735	0.446661	0.463759	0.265538	0.475783	0.284975	0.245898	0.437828	0.408516	0.245328	-0.131283	0.118031
BRD-K26241953	0.0855935	-5.84964		0.0292647	0.171747	0.0913348	-0.0536302	0.0767787	0.117724	0.10802	0.053545	0.215036	-0.0246631	0.160632	0.105657	0.135961	0.0389535	0.0610509	0.0820866
BRD-K26510616	0.179161			0.122606	0.0302031	0.206017	0.187924	0.280975	0.235032	0.266176	0.140545	0.334796	0.190669	0.155093	0.158912	0.298095	0.143557	-0.0113145	0.127293
BRD-K26669427	0.221781	-6.22583		0.223198	-0.0356514	0.300122	0.345797	0.37012	0.298738	0.342993	0.0953852	0.345121	0.196073	0.152562	0.402473	0.291635	0.181957	-0.0784138	0.116382
BRD-K26674531	0.177365	-5.42129		0.133321	0.0235973	0.228386	0.275659	0.206741	0.226222	0.140132	0.237849	0.144486	0.229341	0.0959698	0.220216	0.18828	0.25852	0.132781	0.0963437
BRD-K26767475	0.122603	-5.52988		0.17157	-0.0415641	0.203168	0.251291	0.250462	0.128665	0.0550499	0.111922	0.135937	0.19149	0.076216	0.224131	0.13476	0.0934354	-0.0754091	0.0505207
BRD-K26801045	0.241865	-5.90263		0.178731	-0.40038	0.347878	0.426011	0.39555	0.49591	0.495873	0.330375	0.318783	0.30069	0.143566	0.366336	0.313051	0.29467	-0.157097	0.0198967
BRD-K26818574	0.247783	-5.8059		0.249239	-0.0310763	0.38828	0.409967	0.396993	0.378717	0.329375	0.154095	0.32082	0.341572	0.126125	0.337014	0.252801	0.189573	-0.0423496	0.163383
BRD-K27305650	0.231146	-5.69438		0.121289	-0.247867	0.34427	0.327178	0.412023	0.472952	0.512023	0.323561	0.420886	0.256971	0.2234	0.297043	0.269762	0.140096	-0.219893	0.0446424
BRD-K27411973	-0.0615418	-5.24609		0.0400772	0.399474	-0.176421	-0.229339	-0.20728	-0.266093	-0.247318	-0.159545	-0.152423	-0.0752366	-0.0337124	-0.154827	-0.0789306	-0.0574055	0.361924	0.0523886
BRD-K27484191	0.142753	-5.79702		0.169267	0.00108124	0.238117	0.227849	0.274695	0.148316	0.110131	0.114911	0.193383	0.163666	0.140322	0.2258	0.171548	0.0947955	-0.0826011	0.0927743
BRD-K27737647	0.132346	-5.3811		-0.0665313	-0.0470938	0.2663	0.112443	0.186722	0.274375	0.287182	0.159648	0.22485	0.110483	0.224335	0.10295	0.144121	0.105242	-0.0676084	0.10012
BRD-K28083085	0.185787	-5.57765		0.0533791	-0.0664614	0.235664	0.254373	0.230963	0.282518	0.327224	0.207393	0.214036	0.178423	0.160674	0.238697	0.232998	0.230681	0.105997	0.0860328
BRD-K28120860	0.2437	-6.27988		0.147034	-0.0110206	0.373233	0.387036	0.428525	0.343133	0.35372	0.240635	0.375667	0.208483	0.218797	0.299605	0.33606	0.203592	-0.0840164	0.0787166
BRD-K28360340	0.163628	-5.83549		0.0790224	0.129489	0.229996	0.146336	0.260476	0.17021	0.228882	0.0542238	0.199513	0.0665293	0.154914	0.190031	0.199898	0.221077	0.183493	0.103959
BRD-K28366444	0.212627	-6.06664		0.133816	-0.311135	0.344466	0.421924	0.362406	0.447328	0.391269	0.34047	0.287437	0.272513	0.153586	0.282109	0.235079	0.206993	-0.227315	0.0610792
BRD-K28578425	0.290113	-6.18214		0.15247	-0.427117	0.513221	0.588367	0.528561	0.614838	0.559537	0.429958	0.367723	0.334192	0.196789	0.377883	0.343654	0.328973	-0.320231	0.0529867
BRD-K28610502	0.205793	-5.23634		0.191576	0.130056	0.264651	0.259113	0.311495	0.258859	0.283163	0.146891	0.345248	0.234806	0.179532	0.255032	0.263467	0.0766547	0.0121215	0.0800282
BRD-K28680267	-0.0551939	-5.21179		0.0549578	0.332567	-0.184918	-0.26195	-0.233995	-0.229798	-0.210565	-0.130699	-0.0945444	-0.0534785	0.0157916	-0.063191	-0.0965408	-0.0765123	0.314787	0.0349844
BRD-K28907958	0.277906	-7.03427		0.113259	-0.185748	0.502561	0.476083	0.557744	0.476492	0.477873	0.271811	0.472104	0.216948	0.23927	0.360097	0.346303	0.243795	-0.216383	0.0942848
BRD-K29313308	0.292935			0.150819	-0.114753	0.400557	0.412965	0.44903	0.476488	0.471649	0.353205	0.431405	0.339991	0.207688	0.2949	0.37827	0.333204	-0.0399597	0.141501
BRD-K29359156	0.212098	-5.53157		0.242905	-0.140647	0.263975	0.335257	0.243425	0.391708	0.380332	0.255777	0.248417	0.313692	0.122681	0.300124	0.194039	0.246419	-0.0408048	0.0362694
BRD-K29506255	0.275053	-5.59301		0.127333	-0.36702	0.506067	0.509731	0.587911	0.573135	0.547648	0.354153	0.480663	0.256616	0.2733	0.356893	0.331155	0.207129	-0.351112	0.00723841
BRD-K29715937	-0.000428528	-5.35356		0.0389677	0.314899	-0.0681736	-0.120723	-0.0946669	-0.138488	-0.110731	-0.0326139	-0.0997006	0.041832	0.00839649	-0.119443	-0.0357663	0.0462714	0.336165	0.0269184
BRD-K29905972	0.107569	-6.58279		0.0297643	0.161679	0.0384477	0.0450997	0.0525093	0.117593	0.140512	0.168788	0.234991	0.143787	0.151537	0.129376	0.100642	0.0480051	0.0627777	0.0955995
BRD-K30240666	0.239271	-5.33049		0.0560893	-0.234946	0.436925	0.35913	0.397705	0.495843	0.44892	0.284938	0.376785	0.253058	0.242665	0.275072	0.273396	0.260491	-0.151496	0.0537583
BRD-K30381304	0.313967	-6.54041		0.205009	-0.258363	0.48399	0.532113	0.54058	0.52289	0.456576	0.340339	0.430916	0.359339	0.268869	0.465398	0.43553	0.315686	-0.216144	0.140744
BRD-K30704475	-0.0172914	-6.99816		-0.0650295	0.280583	-0.0330051	-0.111115	-0.0918054	-0.150226	-0.12837	0.000196317	-0.111044	-0.0287302	0.0243232	-0.114789	-0.016173	-0.00169606	0.24759	0.0226278
BRD-K30849099	0.179082	-5.51262		0.0919771	-0.143651	0.339498	0.348775	0.360408	0.316833	0.223197	0.230737	0.222326	0.224156	0.173705	0.273206	0.200052	0.131835	-0.109848	-0.0178872
BRD-K30993697	0.183707			0.249286	0.0322474	0.168213	0.214768	0.228958	0.236671	0.209865	0.0957267	0.225773	0.256344	0.142249	0.354858	0.185887	0.155645	0.0251429	0.157685
BRD-K31175437	0.276192	-6.16047		0.244589	-0.384246	0.418171	0.481777	0.467971	0.552754	0.498257	0.391651	0.338445	0.329469	0.178943	0.382633	0.318272	0.339077	-0.203925	0.065236
BRD-K31268420	0.171485	-4.6887		0.0630932	-0.190372	0.257716	0.257308	0.252924	0.27946	0.29579	0.224746	0.208272	0.145484	0.118257	0.232737	0.238963	0.274288	0.0541818	0.0309058
BRD-K31450967	-0.114976	-4.89757		-0.113479	0.520779	-0.241228	-0.358798	-0.304231	-0.350568	-0.330949	-0.161067	-0.220003	-0.153203	-0.0120152	-0.206485	-0.189847	-0.123385	0.359972	0.0448946
BRD-K31841256	0.301151	-5.5511		0.0826595	-0.293804	0.474127	0.523329	0.527586	0.562279	0.571466	0.416296	0.40817	0.298055	0.236737	0.357445	0.37345	0.345236	-0.1541	0.0894824
BRD-K32101742	0.198483	-6.03947		0.0903481	-0.418332	0.377091	0.419393	0.38626	0.457635	0.446451	0.305997	0.284502	0.236508	0.180692	0.266397	0.23671	0.225563	-0.300624	-0.0188716
BRD-K32318651	0.325737	-4.59826		0.196989	-0.509583	0.5486	0.657645	0.589526	0.7128	0.625722	0.454051	0.407216	0.419145	0.22218	0.451543	0.363466	0.365575	-0.318032	0.0249438
BRD-K32405725	0.0234612	-4.46186		-0.0603551	0.458572	-0.0574475	-0.186706	-0.174853	-0.155231	-0.0802411	0.0472099	-0.0757433	-0.0211694	0.127645	-0.0862531	-0.0320401	0.077153	0.414242	0.180597
BRD-K32501161	0.177045	-6.05793		0.0747247	0.0825565	0.232392	0.193068	0.284421	0.219846	0.304721	0.127433	0.321886	0.0919149	0.207667	0.212744	0.238808	0.126455	0.0442727	0.0698107
BRD-K32644160	0.245559	-5.99796		0.226682	-0.323431	0.308794	0.475363	0.317847	0.488233	0.437257	0.304891	0.280181	0.370352	0.107102	0.402729	0.261302	0.30346	-0.0943618	0.0625351
BRD-K32710582	0.146885	-5.65974		0.118559	0.12202	0.164737	0.143459	0.153533	0.0998795	0.108714	0.145416	0.0460315	0.211091	0.156188	0.246378	0.114447	0.198272	0.18978	0.131657
BRD-K32906660	0.104057	-5.39018		0.134963	0.0670464	0.109616	0.102634	0.127936	0.139	0.121786	0.14852	0.0697431	0.0905732	0.0894865	0.107718	0.0818227	0.133237	0.0731534	0.067669
BRD-K32927008	-0.0536347	-6.94476		-0.0774134	0.346517	-0.10768	-0.1409	-0.14711	-0.225533	-0.263294	-0.0911456	-0.193294	-0.0578808	-0.017892	-0.168477	-0.0660794	-0.0213297	0.298848	0.0745079
BRD-K32944375	0.191665	-5.8291		0.151233	-0.161005	0.277491	0.261741	0.349317	0.382275	0.368599	0.250734	0.355746	0.251961	0.203063	0.290408	0.113896	0.124676	-0.209692	0.0562062
BRD-K33045404	0.192354	-6.58312		0.0848848	0.000440007	0.217684	0.211345	0.309722	0.276246	0.312044	0.196017	0.284775	0.205959	0.196497	0.175924	0.282217	0.170037	0.0315938	0.122271
BRD-K33305493	0.127297	-4.85714		0.0832366	0.00805571	0.173362	0.073548	0.142459	0.180252	0.235952	0.0638457	0.225366	0.106879	0.124478	0.134434	0.173642	0.165782	0.037159	0.108306
BRD-K33583600	0.142603	-5.93551		0.0761594	0.0304654	0.233035	0.199743	0.205075	0.175345	0.14999	0.102387	0.155219	0.0939163	0.169604	0.204316	0.197611	0.16951	0.0420571	0.0772136
BRD-K33586157	0.0214179	-5.89746		0.116786	0.365407	-0.112803	-0.129758	-0.150628	-0.115724	-0.121338	-0.020925	-0.0212191	0.10541	-0.0252052	-0.00900026	-0.0562077	0.0475257	0.329485	0.140878
BRD-K34014345	0.0593777	-5.63011		0.0860907	0.30941	0.0467183	-0.112566	0.020924	-0.0897795	0.0413171	-0.0363911	0.143752	-0.0148448	0.128224	0.00693093	0.106659	-0.0269699	0.188002	0.152567
BRD-K34206396	0.0188324	-5.78671		0.0103754	0.19233	-0.000402066	-0.0333704	-0.0531239	-0.0673416	-0.0225554	0.0118556	0.0129228	0.0329102	0.034013	-0.041104	-0.0457728	0.0101892	0.201783	0.0586088
BRD-K34363599	0.275723	-6.0684		0.174913	-0.19606	0.459937	0.542829	0.551871	0.479018	0.467786	0.282645	0.412536	0.272001	0.170546	0.393668	0.356192	0.217375	-0.23651	0.062818
BRD-K34387287	0.124644	-6.06201		0.0435553	0.143918	0.134607	0.0827264	0.117127	0.13961	0.132341	0.0956528	0.108488	0.129444	0.122972	0.168908	0.153733	0.16655	0.146831	0.107832
BRD-K35498378	-0.130217	-5.48158		0.0223336	0.60687	-0.321886	-0.408517	-0.380168	-0.45943	-0.399027	-0.267691	-0.229937	-0.119201	-0.113818	-0.242218	-0.191917	-0.153485	0.463611	0.111003
BRD-K35531059	0.0419054	-4.74241		-0.0455183	0.183422	0.00636479	-0.103882	-0.00878501	0.00820904	0.112312	0.0901099	0.113615	0.0388802	0.120682	-0.032429	0.0149477	-0.00422537	0.15047	0.0263127
BRD-K35573744	0.229456	-4.8801		0.140118	-0.141129	0.362724	0.369404	0.360797	0.383888	0.281684	0.274466	0.311395	0.253079	0.25234	0.357457	0.32957	0.211907	-0.113861	0.0374566
BRD-K35687265	0.0708622	-5.13232		0.281922	0.242854	-0.0230362	0.0191906	0.0499631	-0.0592014	-0.0663671	-0.0582216	0.0756602	0.181338	-0.00320465	0.125267	0.0866795	0.00686737	0.219775	0.0543094
BRD-K35716340	0.240938	-6.54344		0.20449	-0.315946	0.314225	0.434174	0.367695	0.459927	0.459178	0.271454	0.293765	0.319363	0.115592	0.338662	0.30431	0.314008	-0.0743704	0.0484866
BRD-K35723520	0.23396	-5.32485		0.158492	-0.254788	0.314007	0.43225	0.31192	0.470905	0.387473	0.399094	0.243583	0.328507	0.13054	0.316361	0.208145	0.298455	-0.0942599	0.0926791
BRD-K35920785	0.163408	-5.40694		0.0882573	0.0475844	0.136767	0.162564	0.119786	0.205606	0.235409	0.208203	0.134985	0.19512	0.119808	0.171973	0.171224	0.267826	0.218772	0.13065
BRD-K35941380	0.167417	-6.32743		0.104219	0.0829368	0.233829	0.221499	0.188395	0.227904	0.169602	0.207371	0.140811	0.182546	0.119377	0.149116	0.110553	0.235283	0.165914	0.139312
BRD-K35960502	0.25401	-6.00432		0.167367	-0.0047507	0.386411	0.396921	0.474851	0.39699	0.38819	0.188122	0.41765	0.256358	0.166191	0.361861	0.313191	0.176256	-0.0900015	0.0685486
BRD-K36007650	0.207685	-5.89618		0.206574	-0.0264192	0.276035	0.314435	0.404385	0.251262	0.351376	0.118169	0.316342	0.198902	0.208978	0.378877	0.228801	0.089164	-0.0752877	0.0813731
BRD-K36038115	0.190496	-5.54912		0.122489	-0.0845704	0.256723	0.20625	0.258252	0.287247	0.315675	0.180836	0.249938	0.216833	0.187281	0.282848	0.221472	0.242669	0.0527799	0.0512113
BRD-K36287933	0.289491	-5.58674		0.227464	-0.429577	0.475148	0.563708	0.520034	0.61129	0.554966	0.391361	0.360518	0.386288	0.19831	0.392236	0.321033	0.322738	-0.292816	0.0291512
BRD-K36616567	0.218379	-5.348		0.128953	-0.0864051	0.331917	0.313308	0.305645	0.332848	0.296557	0.320927	0.297028	0.242421	0.179656	0.227828	0.232095	0.279511	-0.0115458	0.103317
BRD-K37043259	0.225648	-6.04892		0.104863	-0.184242	0.291878	0.342225	0.399671	0.3925	0.421758	0.242337	0.380152	0.26909	0.198825	0.227134	0.332858	0.206227	-0.117861	0.102955
BRD-K37206356	0.326934	-5.96866		0.135872	-0.309095	0.559331	0.562257	0.574559	0.625557	0.540029	0.451721	0.424261	0.308559	0.243072	0.389565	0.385578	0.401374	-0.107673	0.0459792
BRD-K37413063	0.148704	-5.21643		0.200812	-0.0554428	0.150195	0.129812	0.111282	0.22942	0.214225	0.194516	0.212407	0.206882	0.14825	0.226226	0.156054	0.146091	-0.00834323	0.116876
BRD-K37456065	0.0577721	-6.36405		0.173135	0.32909	0.0130244	0.0264702	0.0899945	-0.131408	-0.130566	-0.0886638	0.0538703	0.120011	0.0163139	0.091032	0.0469586	-0.000686986	0.267846	0.0479341
BRD-K37669227	0.234489	-5.66931		0.115215	-0.0184414	0.286114	0.322272	0.268133	0.334203	0.364487	0.316984	0.244008	0.278658	0.169804	0.284043	0.230681	0.281707	0.12579	0.14816
BRD-K37691127	0.24427	-4.96031		0.16155	-0.220522	0.400743	0.351686	0.462194	0.454809	0.468793	0.213487	0.323063	0.20075	0.257889	0.324136	0.309435	0.257834	-0.126825	0.0692928
BRD-K37798499	0.217487	-6.27477		0.0911824	-0.223192	0.404512	0.303494	0.43106	0.394224	0.460952	0.212936	0.43062	0.120462	0.264557	0.283692	0.297621	0.194638	-0.222544	0.0355759
BRD-K37865504	0.17327	-6.41132		0.277523	0.00538855	0.231748	0.303646	0.319976	0.162399	0.127313	0.116236	0.239465	0.274607	0.103176	0.284213	0.201758	0.104173	-0.0249758	0.045673
BRD-K37940862	0.248641	-6.94015		0.17726	-0.0933107	0.353378	0.3596	0.468039	0.401887	0.457314	0.211762	0.478255	0.212208	0.205874	0.334677	0.337436	0.174657	-0.12524	0.0244641
BRD-K38340366	-0.0150229	-5.53451		0.0350217	0.371612	-0.140431	-0.206039	-0.207197	-0.167474	-0.174425	-0.0305249	-0.130725	0.0528472	0.0147457	0.0109981	-0.137716	-0.0374843	0.375514	0.130911
BRD-K38477985	0.25547	-4.70994		0.16767	-0.0427285	0.407034	0.418734	0.509535	0.389152	0.406769	0.168294	0.436161	0.210355	0.190326	0.382099	0.340575	0.165211	-0.117844	0.0561835
BRD-K38594532	-0.092816	-6.08454		0.0338055	0.54336	-0.303862	-0.349366	-0.332748	-0.367916	-0.321061	-0.189014	-0.208138	-0.0830448	-0.0688332	-0.17227	-0.176159	-0.0766304	0.476442	0.110378
BRD-K38615104	0.289657	-5.28482		0.109923	-0.372708	0.49998	0.490551	0.524759	0.60612	0.54373	0.444969	0.372599	0.341602	0.274207	0.371157	0.275802	0.327855	-0.201805	0.0257741
BRD-K38700430	0.205176	-5.58931		0.19321	-0.0753182	0.208	0.283692	0.283872	0.304533	0.319386	0.199777	0.249969	0.263019	0.115687	0.274835	0.229061	0.23195	0.0953397	0.105802
BRD-K38985961	0.166228	-5.35699		0.0376347	0.174342	0.229529	0.241898	0.193606	0.187326	0.0993321	0.215914	0.151029	0.175913	0.147605	0.13566	0.183463	0.202861	0.114974	0.168558
BRD-K39111395	0.238464	-5.75371		0.212261	-0.317914	0.365326	0.479632	0.455637	0.428201	0.401581	0.245231	0.392361	0.270622	0.175414	0.408926	0.357282	0.194563	-0.290633	0.0369244
BRD-K39120595	0.24083	-5.35696		0.135846	-0.0324148	0.353073	0.3421	0.428885	0.380249	0.421779	0.195975	0.396034	0.186754	0.201665	0.343064	0.30926	0.178766	-0.0568348	0.0690733
BRD-K39232234	-0.0812745	-5.49612		0.0099647	0.551465	-0.235019	-0.351173	-0.303414	-0.360252	-0.340077	-0.209307	-0.17863	-0.0671677	-0.0168805	-0.127281	-0.156301	-0.0801452	0.472221	0.0916046
BRD-K39256324	0.243766	-6.38099		0.11701	-0.122112	0.405304	0.385425	0.461066	0.445917	0.448237	0.240789	0.432856	0.153146	0.214544	0.363293	0.296199	0.184429	-0.155159	0.0293178
BRD-K39507792	0.0139978	-6.39113		-0.00346721	0.28516	-0.093022	-0.15771	-0.110771	-0.150739	-0.0566586	-0.0287911	-0.0434484	-0.00428033	0.0462748	-0.014049	0.0108121	0.0659231	0.400821	0.0779107
BRD-K39520573	0.126805	-5.48784		0.0140074	-0.11495	0.161332	0.0880342	0.106185	0.263841	0.323538	0.163143	0.302533	0.0865557	0.177168	0.168833	0.170771	0.11333	-0.0358965	0.0404592
BRD-K39987650	0.230267	-5.54173		0.258257	-0.122673	0.317751	0.383674	0.444202	0.396375	0.335845	0.182384	0.313383	0.313495	0.135914	0.361483	0.246286	0.175546	-0.16455	0.106898
BRD-K40175214	0.258424	-6.02416		0.141266	-0.105321	0.405929	0.367522	0.446032	0.40682	0.479601	0.283894	0.425511	0.277191	0.174255	0.309274	0.355711	0.197352	-0.0869048	0.0566574
BRD-K40224283	-0.0600819	-6.56674		-0.0392534	0.422008	-0.211748	-0.31626	-0.202188	-0.224771	-0.183504	-0.131328	-0.0855471	-0.13142	-0.0181037	-0.120303	-0.0863442	-0.060775	0.324489	0.103736
BRD-K40656405	0.278294	-5.45435		0.148724	-0.391078	0.48846	0.560132	0.481866	0.56049	0.471917	0.375654	0.35316	0.346342	0.186193	0.364167	0.356827	0.328369	-0.241314	0.0627897
BRD-K40846327	-0.0100257	-6.58141		-0.112644	0.352577	-0.0281841	-0.164726	-0.130292	-0.158791	-0.119851	-0.0396337	-0.0520934	-0.092236	0.0417911	-0.103654	-0.0203282	0.01465	0.39569	0.0573128
BRD-K40853697	-0.0855395	-5.48295		-0.0626664	0.525902	-0.202438	-0.2895	-0.302675	-0.349515	-0.352822	-0.116567	-0.241963	-0.0787146	-0.0333986	-0.209267	-0.180452	-0.0221172	0.438161	0.109402
BRD-K40901640	0.211875	-5.1042		0.0566172	-0.139279	0.313378	0.326734	0.28373	0.364421	0.357028	0.342887	0.295288	0.258379	0.129337	0.275971	0.207967	0.256866	-0.0103219	0.0709963
BRD-K41087962	0.259515	-6.64197		0.195578	-0.452335	0.422955	0.476765	0.446914	0.582143	0.54041	0.341088	0.331623	0.291101	0.196206	0.326736	0.29877	0.35828	-0.215723	0.0117203
BRD-K41429297	0.188204	-6.5311		0.0382577	0.0196172	0.290532	0.278266	0.265565	0.28843	0.248734	0.283028	0.219976	0.175164	0.212051	0.225165	0.191923	0.21292	-0.0361668	0.0977943
BRD-K41652870	0.202939	-6.07247		0.185158	-0.0277425	0.283911	0.447356	0.373674	0.262866	0.204395	0.177362	0.216909	0.24693	0.0825849	0.331735	0.242424	0.184757	-0.0535888	0.088299
BRD-K41700431	0.173528	-6.89118		0.0186947	-0.086189	0.259619	0.201569	0.265532	0.265757	0.328679	0.136748	0.292097	0.109241	0.191272	0.177733	0.278299	0.244609	0.0692608	0.0235216
BRD-K42021584	0.234297	-6.40734		0.0547458	-0.104489	0.335324	0.41192	0.403632	0.389491	0.383592	0.304623	0.3365	0.240581	0.144832	0.276708	0.312683	0.269122	-0.106771	0.0962566
BRD-K42098891	0.15717	-5.16424		0.0464892	0.0946898	0.165918	0.100993	0.127782	0.135835	0.234446	0.14302	0.159605	0.160938	0.166863	0.186537	0.178762	0.23878	0.265571	0.108487
BRD-K42308740	0.179164	-5.24529		0.155106	0.0561523	0.269143	0.268321	0.336221	0.169166	0.211629	0.0559394	0.232658	0.131211	0.17	0.304859	0.262731	0.12527	0.0170097	0.101206
BRD-K42455570	0.11359	-5.85925		0.107769	0.128487	0.144217	0.115347	0.133107	0.103752	0.0569913	0.0607055	0.199345	0.075267	0.140666	0.200047	0.179287	0.0711625	0.0306374	0.0706445
BRD-K43068349	0.346724	-5.13434		0.156314	-0.322622	0.566817	0.609503	0.597848	0.668791	0.630487	0.451656	0.420057	0.36631	0.290311	0.412779	0.412844	0.374962	-0.165976	0.0775034
BRD-K43620258	0.329715	-5.99451		0.149018	-0.230218	0.504379	0.606632	0.633829	0.566346	0.567729	0.338068	0.507183	0.323283	0.230077	0.455589	0.441091	0.290228	-0.203209	0.09541
BRD-K43776433	0.202329	-6.62811		0.213793	-0.269317	0.297001	0.345837	0.300259	0.39212	0.395504	0.272048	0.224907	0.243308	0.134709	0.244456	0.256512	0.261454	-0.126412	0.0510876
BRD-K43796186	0.195139	-5.65		0.0617722	-0.132838	0.281059	0.247066	0.292462	0.335168	0.385788	0.182443	0.323733	0.149171	0.14191	0.232631	0.306786	0.254275	-0.0396728	0.100468
BRD-K43913647	-0.0463467	-4.77705		-0.103168	0.412236	-0.0708636	-0.187591	-0.183128	-0.228636	-0.259126	-0.0720235	-0.201518	-0.0666013	0.0379077	-0.153968	-0.115674	-0.0103726	0.382017	0.0789634
BRD-K44366801	0.271327	-5.62477		0.221982	-0.0151079	0.380056	0.389995	0.441543	0.32633	0.378977	0.180914	0.406005	0.22863	0.249915	0.457401	0.346473	0.214774	0.0175166	0.115831
BRD-K44417704	0.0198979	-5.26496		0.0919701	0.263466	-0.0584969	-0.0490812	-0.031787	-0.0999339	-0.12613	-0.068497	-0.0141954	0.00179332	0.0668071	0.0134994	0.0250478	0.0362699	0.19477	0.0728635
BRD-K44432556	0.26851	-6.35856		0.185631	-0.0994597	0.442162	0.410912	0.532075	0.423621	0.443885	0.159895	0.380579	0.221182	0.235907	0.386041	0.328004	0.232088	-0.0894069	0.10304
BRD-K44849676	0.0723823	-5.77994		0.0288975	0.23827	0.0762013	-0.0418515	0.0913982	0.0526707	0.0608215	-0.0246203	0.177367	-0.0315073	0.104516	0.098064	0.144655	0.0162443	0.0817918	0.0851979
BRD-K45435259	0.245059	-5.55561		0.146952	-0.189761	0.336761	0.376391	0.349385	0.450321	0.387448	0.356563	0.273634	0.298635	0.211188	0.322441	0.268952	0.275749	-0.0372509	0.0935407
BRD-K45466167	0.147136	-5.80705		0.279596	-0.152906	0.151573	0.226574	0.17511	0.248985	0.226117	0.198261	0.151399	0.201221	0.0822275	0.225919	0.180576	0.174456	-0.0851176	0.0701878
BRD-K45818044	0.0353349	-5.01757		0.0214241	0.395716	-0.00625537	-0.145492	-0.0121467	-0.0590549	0.00562738	-0.0877145	0.124198	-0.0471344	0.0853139	0.0087352	0.0308963	-0.0586126	0.21742	0.0924377
BRD-K45988865	0.195109	-4.80077		0.130505	-0.254443	0.309316	0.382735	0.287364	0.412781	0.336577	0.327449	0.191033	0.294124	0.217155	0.222053	0.199162	0.184812	-0.143111	0.024235
BRD-K46317332	0.105702	-4.94525		0.142296	0.183577	0.0971841	0.0417675	0.0258735	0.0589556	0.0228228	0.124315	0.107879	0.127375	0.0761241	0.0903637	0.0810386	0.141695	0.257177	0.112781
BRD-K46862739	-0.0441317	-4.85869		-0.0127218	0.362749	-0.108844	-0.194723	-0.135118	-0.223892	-0.22921	-0.12419	-0.130819	-0.0516728	0.00926144	-0.132328	-0.106678	-0.0245049	0.327443	0.0691412
BRD-K46872340	0.189339	-6.27354		0.16058	-0.264142	0.2538	0.335309	0.302886	0.346843	0.297335	0.2144	0.196506	0.234338	0.154951	0.325211	0.275786	0.236204	-0.0937776	0.0532002
BRD-K47105409	0.153263	-6.13174		0.140592	0.0793673	0.208299	0.148893	0.223343	0.242301	0.132768	0.166946	0.157296	0.132078	0.134977	0.187902	0.0955148	0.168041	0.104801	0.129086
BRD-K47503321	0.210928			0.0851276	0.0839148	0.245996	0.243331	0.282228	0.258568	0.275377	0.193546	0.292855	0.214198	0.252668	0.223298	0.303814	0.209309	0.0667292	0.143892
BRD-K48722258	0.0814202	-4.75435		-0.00227852	0.131672	0.129873	0.0195403	0.111058	0.0891754	0.0763058	0.0251985	0.156502	0.0767247	0.16201	0.0637479	0.0628775	0.0425259	0.0652966	0.092493
BRD-K48803730	0.266266	-6.2136		0.0752135	-0.200153	0.391371	0.381623	0.462487	0.463412	0.490419	0.345357	0.402806	0.257634	0.247759	0.258214	0.371882	0.288415	-0.0841781	0.107997
BRD-K48950795	0.288281	-5.41707		0.167698	-0.160423	0.402163	0.435335	0.500238	0.469606	0.490968	0.285051	0.457353	0.326702	0.214258	0.304158	0.387671	0.278667	-0.0731601	0.126216
BRD-K49010888	0.219016	-6.27761		0.162348	-0.0645884	0.261009	0.244137	0.366459	0.342577	0.414316	0.175116	0.404763	0.245405	0.193428	0.237159	0.31257	0.148465	-0.0572349	0.11832
BRD-K49553303	0.110584	-5.67682		0.146145	0.0204427	0.103627	0.120382	0.0858129	0.185372	0.157692	0.0917069	0.135184	0.157428	0.0746375	0.225584	0.0883939	0.112452	-0.00441098	0.0688896
BRD-K49669041	0.319884	-5.78878		0.232419	-0.507763	0.507809	0.645522	0.624933	0.663	0.587025	0.418721	0.438502	0.392336	0.208771	0.453521	0.420573	0.341411	-0.343808	0.0351707
BRD-K49685476	-0.0750651	-6.33104		-0.0960853	0.422842	-0.180049	-0.242937	-0.250505	-0.283152	-0.274292	-0.08659	-0.170424	-0.0859396	0.00335489	-0.175346	-0.128428	-0.0531278	0.314268	0.085369
BRD-K49865102	0.037207	-5.87584		-0.00841964	0.247833	-0.0382547	-0.219947	-0.0443925	-0.0576139	0.110261	-0.0223319	0.0966641	-0.0364487	0.239885	0.0412578	0.0314036	-0.0118491	0.189624	0.0776411
BRD-K50140147	0.275073	-5.3917		0.144877	-0.270109	0.418051	0.376773	0.519592	0.529544	0.583	0.309266	0.443065	0.26797	0.300322	0.413188	0.325935	0.21945	-0.228134	0.0483799
BRD-K50234570	0.235539	-6.66749		0.214741	-0.0974914	0.365426	0.395615	0.434388	0.332822	0.34086	0.189443	0.308488	0.24503	0.193705	0.398978	0.298669	0.170195	-0.104747	0.0824993
BRD-K50324045	0.221791	-6.64858		0.223445	-0.0761139	0.345512	0.405578	0.441618	0.285446	0.294661	0.139348	0.315737	0.237379	0.118459	0.381944	0.295618	0.165045	-0.124726	0.0997064
BRD-K50422030	0.273117	-3.54169		0.115588	-0.391444	0.480216	0.565855	0.457934	0.584477	0.480066	0.430652	0.356769	0.294704	0.214289	0.324189	0.330669	0.312621	-0.208035	0.021328
BRD-K50590187	0.113584	-5.30758		-0.107306	0.294133	0.195195	0.0684024	0.155376	0.076516	0.0853738	0.144633	0.134365	-0.0161197	0.159115	0.00772223	0.134309	0.163097	0.225777	0.0967556
BRD-K50660797	0.308277	-7.55049		0.211188	-0.425776	0.483959	0.593343	0.510385	0.613063	0.585348	0.412572	0.419755	0.393386	0.173254	0.415046	0.351718	0.368901	-0.209093	0.0353878
BRD-K50776152	0.264728	-4.90676		0.160828	0.0169675	0.395037	0.372823	0.309908	0.379221	0.298685	0.375355	0.24265	0.313365	0.25914	0.238694	0.243347	0.362974	0.13754	0.129117
BRD-K51018020	0.267379	-6.15566		0.0725064	-0.251288	0.408058	0.342827	0.423176	0.541183	0.563718	0.403807	0.481737	0.238615	0.263855	0.27792	0.341769	0.259059	-0.14965	0.0607645
BRD-K51302260	0.116817	-5.17761		0.151073	0.29733	0.0870774	0.0103154	0.0390729	0.0348378	0.0184169	0.0414718	0.142819	0.136979	0.12021	0.142969	0.101349	0.103056	0.27605	0.16605
BRD-K51313569	0.186968	-6.41422		0.112717	0.156529	0.247666	0.104799	0.286829	0.154556	0.372185	0.0868416	0.408053	0.0672249	0.217585	0.150617	0.265973	0.111672	0.0916562	0.156584
BRD-K51318897	0.128217	-5.5953		0.165776	0.000999726	0.164299	0.201755	0.243725	0.124353	0.100179	0.0824102	0.183227	0.174507	0.0934111	0.231625	0.167306	0.0777166	-0.0302975	0.0704836
BRD-K51443908	0.109297	-7.45995		-0.0544041	0.24582	0.093088	0.0477429	0.117976	0.0549638	0.116935	0.103454	0.168593	0.0432887	0.118945	0.0912117	0.187977	0.115716	0.167442	0.130002
BRD-K51556300	0.136415	-5.57124		0.128544	0.197469	0.0815199	0.0162526	0.128435	0.136579	0.199151	0.0496738	0.25644	0.156516	0.131908	0.167873	0.174342	0.0562873	0.140042	0.161615
BRD-K51683034	-0.0595383	-5.46207		0.0166073	0.481698	-0.273318	-0.309394	-0.281652	-0.305136	-0.211598	-0.177572	-0.158499	-0.029838	-0.0412419	-0.0885925	-0.0978901	-0.0567476	0.492585	0.0879755
BRD-K51745483	0.154827	-6.39853		0.0382142	0.0487751	0.213886	0.19302	0.211927	0.188158	0.190218	0.197291	0.217957	0.145007	0.152576	0.213902	0.180498	0.170966	0.0841801	0.030651
BRD-K52075715	0.12547	-5.17994		0.244398	0.114967	0.124505	0.196868	0.196609	0.0568144	0.0116933	0.0447404	0.169851	0.230752	0.05233	0.222379	0.131174	0.0597156	0.0656952	0.0850304
BRD-K52313696	0.303413	-6.01966		0.145846	-0.240801	0.435867	0.479688	0.546545	0.529071	0.527922	0.333309	0.469313	0.325515	0.243186	0.329584	0.431366	0.324851	-0.136178	0.109519
BRD-K52321331	0.218769	-6.06076		0.168933	-0.0184998	0.333106	0.312824	0.395391	0.315952	0.314177	0.131919	0.302421	0.165938	0.207087	0.320407	0.279487	0.178055	-0.012549	0.105651
BRD-K52397688	0.243729	-5.7499		0.0501579	-0.185291	0.443405	0.45245	0.424541	0.428827	0.428481	0.317981	0.310721	0.2291	0.158275	0.260861	0.292218	0.343053	-0.0806669	0.0255457
BRD-K52662033	-0.0643939	-4.63473		0.0116346	0.509209	-0.185556	-0.283234	-0.258642	-0.288582	-0.247669	-0.15244	-0.140609	-0.0564189	-0.0303043	-0.167374	-0.136837	-0.0906744	0.398824	0.0883699
BRD-K52751261	-0.103788	-6.58786		-0.13868	0.474484	-0.202288	-0.312051	-0.365974	-0.359575	-0.353851	-0.0951913	-0.2714	-0.117061	-0.035148	-0.232854	-0.206534	-0.0329068	0.481374	0.107045
BRD-K52850071	0.24621	-5.69007		0.0863784	-0.179171	0.303896	0.27657	0.298766	0.439393	0.522791	0.314687	0.38049	0.212806	0.267556	0.312235	0.311001	0.297908	0.0334905	0.060565
BRD-K53308430	0.232304	-5.2474		0.167297	-0.0994995	0.28165	0.298946	0.406522	0.360405	0.412502	0.197705	0.437981	0.242865	0.19369	0.240538	0.344945	0.191428	-0.0777493	0.117637
BRD-K53414658	0.17101	-6.65431		-0.000438453	-0.024041	0.199511	0.0911252	0.158414	0.300103	0.35621	0.264968	0.246173	0.133928	0.269068	0.142882	0.199799	0.228335	0.0534895	0.116634
BRD-K53461563	0.0796691	-5.52177		-0.0809116	0.21108	0.0702025	-0.0183055	0.104446	0.0534857	0.112427	0.0884164	0.127354	-0.0118133	0.120934	0.037985	0.132006	0.0885942	0.0991677	0.139638
BRD-K53592093	-0.141735	-5.57036		0.0238045	0.539108	-0.416878	-0.471977	-0.428466	-0.443989	-0.368033	-0.291188	-0.22835	-0.106738	-0.0938269	-0.17873	-0.184292	-0.17946	0.456009	0.105244
BRD-K53638321	-0.0657104	-7.31451		-0.116004	0.458897	-0.189663	-0.303017	-0.263918	-0.309073	-0.202623	-0.151171	-0.112716	-0.0951136	-0.00249204	-0.162715	-0.0767324	-0.0561867	0.417647	0.113514
BRD-K53665955	0.0800067	-6.66366		0.147459	0.208007	0.018692	0.0632801	0.0788408	-0.0256758	-0.011131	0.0567773	0.084378	0.14406	0.0470535	0.0916748	0.0690618	0.0507823	0.14728	0.109569
BRD-K53732802	0.21961	-6.58097		0.270465	0.0745286	0.285542	0.349611	0.363483	0.220437	0.193938	0.149178	0.293877	0.322538	0.0927054	0.315472	0.248152	0.18843	0.0496247	0.0957799
BRD-K53855319	0.0653655	-7.43835		0.021578	0.222941	0.100778	0.0300995	-0.0576628	0.023824	0.0401687	0.0822878	-0.0260422	0.104263	0.119374	-0.0167808	0.0453993	0.0672608	0.170992	0.117369
BRD-K53903639	0.156054	-5.13043		0.0635083	-0.150814	0.171258	0.15738	0.239605	0.298388	0.30057	0.226325	0.285373	0.1806	0.187028	0.117449	0.224351	0.207263	-0.0922715	0.0808582
BRD-K54095730	0.144003	-5.35037		0.165595	0.0189376	0.255879	0.255566	0.300283	0.147242	0.100008	0.0708433	0.239742	0.164834	0.0863608	0.243601	0.1927	0.0865878	-0.0575309	0.0334012
BRD-K54142781	0.176432	-5.11591		0.126954	-0.203456	0.241591	0.347591	0.26682	0.374824	0.275567	0.262815	0.195268	0.241874	0.100043	0.238034	0.134611	0.232187	-0.0929951	0.0811814
BRD-K54168141	0.178561	-6.6198		0.0166723	-0.0442061	0.309015	0.288166	0.308604	0.293368	0.299456	0.264247	0.220404	0.159672	0.148928	0.148642	0.193062	0.200168	-0.0109425	0.0617134
BRD-K54233340	0.241592	-5.76756		0.117009	-0.191141	0.371137	0.406519	0.454219	0.409549	0.403304	0.287471	0.325	0.290123	0.222425	0.339583	0.253243	0.232007	-0.136867	0.0818947
BRD-K54472332	0.310129	-5.74668		0.212896	-0.400193	0.481524	0.575792	0.503612	0.627328	0.579724	0.390681	0.339976	0.391341	0.215662	0.469011	0.35388	0.352498	-0.184551	0.0528743
BRD-K54568510	0.244422	-5.85793		0.0721033	-0.23557	0.409313	0.389335	0.419636	0.453937	0.44308	0.285522	0.323245	0.21975	0.238317	0.297328	0.300747	0.302907	-0.041924	0.0330275
BRD-K55044200	0.32198	-6.57563		0.171382	-0.391772	0.536101	0.577139	0.543047	0.626082	0.574847	0.45617	0.400743	0.353782	0.246479	0.434596	0.370032	0.369132	-0.167075	0.0509981
BRD-K55070890	0.278459	-5.13756		0.14118	-0.431806	0.469721	0.495029	0.499363	0.619776	0.571152	0.342277	0.416249	0.358484	0.244396	0.39468	0.339364	0.281135	-0.313101	0.0274425
BRD-K55127134	-0.0115079	-5.49874		-0.0604142	0.275726	0.00297697	-0.200419	-0.0841528	-0.0984382	-0.0328857	-0.143727	0.02179	-0.052623	0.0848804	-0.128531	-0.019821	-0.00721468	0.205218	0.0535077
BRD-K55216615	0.20504	-6.57574		0.093891	-0.357639	0.308807	0.372089	0.378799	0.426315	0.413562	0.306114	0.304094	0.271016	0.185368	0.305711	0.235106	0.248902	-0.271193	0.0596969
BRD-K55420858	0.102592	-5.0131		0.153084	0.242299	0.104604	0.0918346	0.110698	-0.00194388	-0.00952885	0.0460758	0.0239752	0.17518	0.0749812	0.194511	0.0465328	0.0708668	0.222824	0.0954812
BRD-K55533488	0.0863566	-5.67123		0.0581699	0.0439815	0.0857123	0.0558785	0.0807914	0.0624584	0.117812	0.0860143	0.0608642	0.0588141	0.0645009	0.0867904	0.117516	0.185773	0.214349	0.00227893
BRD-K55896799	0.314497	-5.469		0.10273	-0.21067	0.483636	0.472593	0.512244	0.545483	0.571222	0.39772	0.457838	0.297607	0.29197	0.367326	0.368757	0.327764	-0.0397283	0.0854566
BRD-K55991774	-0.185011	-5.63133		-0.0590423	0.578873	-0.411054	-0.521719	-0.481743	-0.507392	-0.464208	-0.296482	-0.256853	-0.198156	-0.0971242	-0.265896	-0.244983	-0.230698	0.424123	0.0721808
BRD-K56196992	0.285332	-5.38175		0.186323	-0.179338	0.404648	0.434089	0.503845	0.472249	0.467747	0.300517	0.455603	0.320682	0.213094	0.295513	0.384351	0.273171	-0.0983675	0.131184
BRD-K56301217	0.366306	-5.21841		0.222308	-0.428779	0.583598	0.689139	0.664953	0.734004	0.64445	0.492484	0.439576	0.432923	0.274063	0.479559	0.412985	0.387628	-0.237382	0.0693884
BRD-K56411643	0.331918	-5.15696		0.213818	-0.279123	0.545407	0.603302	0.649099	0.576522	0.57459	0.335326	0.504578	0.322761	0.260977	0.50647	0.449183	0.284119	-0.297979	0.0616285
BRD-K56489029	0.188874	-5.16253		0.104872	-0.0568774	0.309527	0.331603	0.313903	0.251619	0.194884	0.194227	0.194278	0.190523	0.212823	0.261026	0.267283	0.209282	-0.0768243	0.11983
BRD-K56699285	0.250924	-7.11352		0.0941093	-0.212108	0.395357	0.377445	0.378247	0.470902	0.474435	0.315956	0.35544	0.303683	0.230258	0.312312	0.262977	0.284492	-0.123881	0.0951639
BRD-K56957086	0.173422	-5.34045		0.117852	-0.0434492	0.214529	0.219919	0.360345	0.249248	0.25492	0.180712	0.268525	0.189485	0.231923	0.177961	0.186825	0.145735	-0.0630371	0.0832586
BRD-K57011718	0.0879009	-5.42789		0.142785	0.10003	0.0404444	0.00129522	0.0519958	0.0837973	0.166491	0.0104668	0.068504	0.0145322	0.098013	0.0994888	0.097061	0.156336	0.228092	0.0470822
BRD-K57238941	0.228657	-6.04373		0.104452	-0.0522135	0.338569	0.384512	0.456922	0.324467	0.332174	0.278964	0.347597	0.230861	0.164176	0.231565	0.290635	0.206615	-0.0792212	0.098435
BRD-K57309821	-0.0379365	-5.71995		0.119624	0.293504	-0.1283	-0.0975982	-0.14433	-0.203184	-0.237949	-0.125708	-0.131493	-0.0100484	-0.0731027	0.0081361	-0.0709447	-0.0414046	0.150651	0.0851641
BRD-K57678861	0.119853	-6.62715		0.0664081	0.0163054	0.107281	0.103665	0.169336	0.166618	0.184082	0.155956	0.188294	0.161986	0.0970846	0.0677414	0.189763	0.0847213	0.0530611	0.105345
BRD-K58247702	-0.121454	-5.63172		-0.0300562	0.437852	-0.318267	-0.412007	-0.319044	-0.354436	-0.32474	-0.201586	-0.160779	-0.111969	0.0141947	-0.209962	-0.17646	-0.158084	0.320811	0.0612655
BRD-K58299615	0.240319	-7.0085		0.176725	-0.44462	0.414855	0.455213	0.407106	0.548266	0.471351	0.348138	0.358035	0.309197	0.171518	0.327302	0.278354	0.266653	-0.243953	0.000965687
BRD-K58550667	-0.131968	-6.03717		-0.0977428	0.54883	-0.294823	-0.376096	-0.40879	-0.406709	-0.382581	-0.14577	-0.309875	-0.129448	-0.0519954	-0.232306	-0.271182	-0.106559	0.443488	0.110079
BRD-K58772419	0.247921	-6.36543		0.124496	-0.198898	0.343182	0.286732	0.355978	0.476991	0.532213	0.370405	0.421209	0.273669	0.245814	0.285695	0.273413	0.221321	-0.0995913	0.0541062
BRD-K59019422	0.264838	-6.17807		0.210489	-0.299843	0.391261	0.501502	0.379723	0.529575	0.475817	0.396606	0.285224	0.382954	0.16059	0.339279	0.256422	0.318236	-0.163542	0.0731131
BRD-K59036917	-0.0598735	-6.20366		0.0332271	0.429798	-0.226054	-0.303676	-0.329755	-0.279969	-0.26897	-0.0974261	-0.134251	-0.0366511	0.0276783	-0.0835813	-0.120457	-0.0623274	0.370174	0.124265
BRD-K59184148	-0.00201386	-5.79837		-0.0287687	0.335836	-0.0211874	-0.119202	-0.0985876	-0.148183	-0.131919	-0.0440431	-0.12143	-0.0819073	0.0642991	-0.0408877	-0.0158568	0.0544368	0.286411	0.0787686
BRD-K59256312	-0.0608752	-4.79635		-0.0506476	0.509411	-0.235056	-0.307017	-0.303001	-0.337297	-0.261725	-0.134327	-0.154084	-0.0678162	0.0058241	-0.103254	-0.132836	-0.0388529	0.501818	0.134858
BRD-K59331372	0.245551	-6.08889		0.15072	-0.173431	0.285771	0.358274	0.275474	0.385375	0.399417	0.302461	0.304063	0.28691	0.184673	0.339918	0.294738	0.306987	0.113817	0.113649
BRD-K59419204	0.185227	-5.78397		0.156411	-0.21009	0.261551	0.277115	0.330589	0.324922	0.329355	0.166733	0.255393	0.140954	0.185311	0.25888	0.283623	0.235442	-0.0595905	0.0270298
BRD-K59469039	0.242749	-5.40009		0.119049	0.027303	0.364625	0.34662	0.426958	0.327006	0.397199	0.195672	0.412258	0.163247	0.192546	0.321595	0.33118	0.196472	-0.00858083	0.0708391
BRD-K59488055	0.315461	-6.00548		0.167548	-0.414934	0.525114	0.589378	0.549759	0.657921	0.586526	0.38401	0.409223	0.406703	0.236349	0.403573	0.361802	0.348536	-0.222009	0.0578805
BRD-K59574735	0.290184	-5.7619		0.110344	-0.491888	0.527537	0.641705	0.571511	0.661883	0.58326	0.451622	0.375655	0.341236	0.212549	0.358672	0.314605	0.307701	-0.334769	0.0113182
BRD-K59632282	-0.042807	-5.79122		0.0631455	0.437402	-0.161945	-0.243985	-0.220863	-0.253616	-0.241798	-0.131973	-0.11417	0.0033047	0.0319212	-0.078067	-0.0857971	-0.100864	0.306528	0.105865
BRD-K59753853	0.276279	-4.83662		0.264132	-0.322161	0.371692	0.513744	0.396114	0.547568	0.487682	0.32807	0.321904	0.399384	0.126793	0.411156	0.285712	0.310362	-0.112583	0.090896
BRD-K59753975	0.180217	-6.47052		0.224203	-0.184466	0.257024	0.349548	0.341339	0.275021	0.214625	0.129148	0.248744	0.283379	0.0750406	0.349751	0.237042	0.177792	-0.10394	0.00922363
BRD-K59773493	0.106935			0.125624	-0.0150856	0.0984614	0.0958814	0.0832952	0.127907	0.149475	0.122917	0.104654	0.131459	0.0455026	0.146389	0.114444	0.214245	0.161795	0.00400198
BRD-K60067222	0.264022	-6.12227		0.107911	-0.250394	0.376501	0.429108	0.468516	0.490121	0.501147	0.319329	0.410914	0.297975	0.230264	0.2912	0.364199	0.253019	-0.148046	0.0825875
BRD-K60070073	0.160099	-6.44562		0.249719	0.0433171	0.122929	0.178823	0.227945	0.171338	0.206623	0.0525152	0.264229	0.18689	0.134578	0.305124	0.232715	0.0869949	0.0125762	0.0852646
BRD-K60230970	0.223702	-4.84064		0.241925	-0.016429	0.316841	0.408634	0.483586	0.239969	0.264383	0.103961	0.29682	0.227142	0.138133	0.351218	0.284763	0.170361	-0.0588254	0.12675
BRD-K60274257	0.154824	-4.4493		0.195028	0.12567	0.0922843	0.0975151	0.0679288	0.126447	0.177201	0.0999425	0.263337	0.186705	0.104399	0.22067	0.211605	0.175898	0.16861	0.163938
BRD-K60460488	0.218626	-5.88602		0.0915009	0.0143527	0.317051	0.301283	0.354253	0.355162	0.330694	0.266633	0.295736	0.169397	0.201249	0.298358	0.244621	0.179185	0.015004	0.0635323
BRD-K60636255	0.198612	-6.42728		0.0402093	-0.29417	0.340714	0.45502	0.378957	0.443288	0.379168	0.367057	0.248968	0.267109	0.123287	0.21653	0.182437	0.240642	-0.167799	-0.0436191
BRD-K60762818	0.105039	-5.18643		0.049439	0.195074	0.0960709	-0.0362543	0.0561371	0.066912	0.156614	0.0236671	0.159653	0.0742893	0.141287	0.0917329	0.11341	0.129871	0.245503	0.11722
BRD-K60870698	0.222316	-5.56607		0.194397	-0.0389035	0.351739	0.329148	0.443961	0.313807	0.338	0.0834537	0.332238	0.180562	0.220254	0.375237	0.284546	0.146521	-0.104806	0.106905
BRD-K61053657	-0.0340523	-5.93432		0.0139841	0.500459	-0.142349	-0.178453	-0.246365	-0.250216	-0.271032	-0.0496513	-0.183239	0.00796484	-0.0018499	-0.103939	-0.145009	-0.0320385	0.370659	0.166239
BRD-K61105081	-0.016611	-5.53729		0.0110419	0.414145	-0.191055	-0.228561	-0.154381	-0.206919	-0.127791	-0.109482	-0.00164118	0.0219084	0.0196133	-0.0956005	0.0087907	-0.0745357	0.305531	0.14316
BRD-K61237522	-0.00621143	-5.21798		0.103468	0.23944	-0.127944	-0.130434	-0.143761	-0.13693	-0.0842567	-0.0557535	-0.0838195	0.0331583	0.001465	-0.0915757	-0.0397957	0.0523319	0.335667	0.0293572
BRD-K61248029	0.117412	-4.98527		0.199439	0.15854	0.0491538	0.106842	0.104287	0.0790523	0.118548	0.0821348	0.208475	0.162977	0.0551062	0.119394	0.0810622	0.100397	0.133123	0.120063
BRD-K61314889	-0.047896	-7.0271		-0.0149704	0.574118	-0.232806	-0.314653	-0.296198	-0.285212	-0.249878	-0.0574654	-0.15161	-0.0615841	-0.0092039	-0.169967	-0.131183	-0.0391531	0.505758	0.167671
BRD-K61480498	0.0793261	-6.40295		0.0471707	0.257978	0.0784245	0.00226849	0.0326362	0.0191888	0.0790595	0.151936	0.119621	0.0651769	0.092722	0.0233759	0.0582244	0.0242159	0.144623	0.0725961
BRD-K61894884	0.0864804			0.0861516	0.126876	0.0349228	-0.0169428	0.0348096	0.0169296	0.0939217	0.0801053	0.0911885	0.073706	0.0852669	0.0504241	0.136084	0.191942	0.25378	0.0445207
BRD-K62012036	-0.0286896	-6.26338		0.0576253	0.456191	-0.119694	-0.163266	-0.120283	-0.261691	-0.283543	-0.101402	-0.111118	0.00369536	-0.0315353	-0.0766392	-0.0844054	-0.0650302	0.345881	0.09618
BRD-K62169556	0.0773376	-6.24665		0.0411144	0.315195	0.0294702	-0.0370404	0.0390529	-0.00950312	0.0320313	0.00848949	0.0931558	0.0537581	0.0785541	0.0671394	0.11179	0.0445055	0.263552	0.106137
BRD-K62466453	0.163431	-5.40035		0.19264	0.0519205	0.235631	0.236555	0.237585	0.1826	0.107739	0.0712156	0.167626	0.193086	0.15504	0.284554	0.219712	0.130238	0.047835	0.100922
BRD-K62818989	0.225875	-5.77153		0.0434118	0.0147139	0.298699	0.260305	0.34926	0.297221	0.359404	0.24533	0.330392	0.208621	0.201496	0.184333	0.333766	0.240824	0.0951981	0.151023
BRD-K63175663	0.284741	-5.72904		0.175382	-0.405236	0.470115	0.55077	0.528838	0.571969	0.503425	0.432256	0.371313	0.308487	0.25703	0.400407	0.332866	0.326241	-0.295252	0.0272424
BRD-K63430059	0.252587	-4.83964		0.156448	-0.483307	0.399086	0.529694	0.468577	0.562566	0.503893	0.386289	0.336932	0.313205	0.169551	0.334001	0.319815	0.308318	-0.262647	-0.00103087
BRD-K63516691	0.267375	-5.18959		0.129651	-0.274803	0.431615	0.489596	0.421876	0.516561	0.410141	0.404851	0.284258	0.336786	0.182629	0.351908	0.290794	0.338273	-0.117586	0.0814466
BRD-K63671514	0.268488	-5.16614		0.205924	-0.277769	0.401726	0.492192	0.439861	0.534093	0.497027	0.383765	0.350951	0.344178	0.151567	0.360614	0.268877	0.254904	-0.159837	0.0477282
BRD-K63828515	0.0804661	-6.01283		0.126633	0.133173	-0.0213161	-0.00398825	-0.00361337	0.0186055	0.0808432	0.0350869	0.109956	0.094963	0.0331239	0.127181	0.089664	0.120272	0.236465	0.110409
BRD-K63923597	0.202004	-6.15418		0.156214	-0.0256124	0.30295	0.224699	0.294666	0.266418	0.35074	0.200004	0.428611	0.182823	0.156675	0.243516	0.256163	0.149291	-0.092346	0.137246
BRD-K64106162	0.0563828	-5.46319		0.067742	0.161629	0.00838376	-0.0330728	0.00562985	-0.0453123	0.0277796	0.0154534	-0.00810539	0.0279935	0.0566115	0.0443405	0.0810313	0.160339	0.305869	0.0258133
BRD-K64341947	0.110556	-5.72227		-0.0253704	0.0680178	0.18611	0.0480672	0.0829758	0.146386	0.171805	0.163433	0.157433	0.11021	0.188826	0.0717326	0.128057	0.136776	0.0597766	0.0746624
BRD-K64517075	0.240115	-6.37688		0.174707	-0.0571966	0.359318	0.387707	0.457375	0.38284	0.389058	0.176503	0.387209	0.259581	0.165551	0.357403	0.290623	0.162916	-0.0940063	0.042253
BRD-K64610608	-0.143617	-6.31912		-0.0617853	0.588877	-0.3263	-0.397309	-0.388426	-0.45711	-0.427751	-0.167377	-0.274137	-0.15368	-0.0600052	-0.290274	-0.242571	-0.127181	0.392543	0.0946216
BRD-K64634304	0.303249	-5.73799		0.18614	-0.190757	0.48224	0.526474	0.467786	0.50073	0.410345	0.361244	0.397698	0.350627	0.231071	0.365714	0.381822	0.334428	-0.0857706	0.132195
BRD-K64800655	0.259695	-6.11624		0.119496	-0.213737	0.414184	0.424342	0.491428	0.459757	0.474996	0.321596	0.405119	0.234285	0.273293	0.294585	0.273012	0.277882	-0.174393	0.0792741
BRD-K64935403	-0.0729108	-4.97056		0.0203328	0.508118	-0.183628	-0.256338	-0.203131	-0.345989	-0.337527	-0.188725	-0.176287	-0.0843017	-0.018821	-0.118621	-0.116537	-0.0979027	0.355773	0.0770119
BRD-K64994968	0.167167	-5.32611		0.150329	0.281201	0.155127	0.0745003	0.155827	0.121658	0.155201	0.114592	0.234293	0.170064	0.142235	0.160827	0.179138	0.168134	0.247878	0.163672
BRD-K65148580	0.252711	-5.50782		0.20712	-0.369744	0.420476	0.460685	0.450913	0.531989	0.516353	0.344298	0.330017	0.276388	0.195802	0.397305	0.272248	0.281533	-0.291693	0.0196901
BRD-K65404805	0.109377	-5.01267		0.021906	0.0331768	0.0677353	0.0162478	0.107638	0.140961	0.171126	0.152996	0.161854	0.126348	0.138953	0.0569924	0.209636	0.151761	0.0839629	0.10874
BRD-K65741250	0.0886542	-7.17161		0.134605	0.0353215	0.0293121	0.0165419	0.030793	0.0724497	0.135985	0.0628873	0.0630294	0.0744087	0.103552	0.0651228	0.146651	0.163423	0.173614	0.110771
BRD-K65786282	-0.0294811	-5.3458		-0.0352576	0.423229	-0.121451	-0.163848	-0.156855	-0.231902	-0.208281	-0.0481437	-0.0581117	-0.0166331	-0.0193269	-0.116745	-0.0683205	-0.0624251	0.288877	0.123496
BRD-K65814004	0.238678	-5.01933		0.183148	-0.0322077	0.37849	0.337691	0.4557	0.349588	0.364101	0.192007	0.443851	0.210496	0.231193	0.312815	0.281727	0.120902	-0.128601	0.117951
BRD-K65904652	-0.0190102	-5.79019		0.0896627	0.301257	-0.230157	-0.222082	-0.178525	-0.150553	-0.0774062	-0.134485	0.0129423	0.039379	-0.0231816	-0.0521502	-0.0350945	-0.052449	0.283366	0.125314
BRD-K65955264	0.245457	-4.93048		0.147772	-0.0925989	0.344445	0.378344	0.434608	0.40245	0.455127	0.22813	0.397258	0.241754	0.180334	0.342516	0.300572	0.182126	-0.0893397	0.0738146
BRD-K66032149	0.127809	-6.16436		0.255339	0.136531	0.162403	0.202863	0.237989	0.0588519	0.0167373	0.00201853	0.161313	0.199267	0.0548023	0.23018	0.166564	0.045394	0.0417979	0.0728856
BRD-K66792149	0.259013	-4.55096		0.22148	-0.0312226	0.380614	0.399629	0.428205	0.343077	0.30929	0.157221	0.431393	0.24875	0.211994	0.389739	0.384106	0.207636	-0.0525772	0.114881
BRD-K66956375	0.124672	-4.72596		0.0761456	0.123905	0.163913	0.173648	0.123171	0.135299	0.132339	0.208147	0.162824	0.1327	0.143491	0.0944271	0.156004	0.0650811	0.0108876	0.0927674
BRD-K67537649	0.259985	-5.45265		0.0939774	-0.152986	0.444339	0.385018	0.430818	0.500857	0.532508	0.289816	0.457488	0.210802	0.24508	0.283259	0.316829	0.20163	-0.161062	0.0813822
BRD-K67578145	0.290603	-5.78742		0.174787	-0.216937	0.388087	0.361333	0.406458	0.506545	0.582597	0.356941	0.461303	0.309068	0.329307	0.381163	0.354414	0.265761	-0.118402	0.107227
BRD-K67774729	0.184655	-7.70848		0.13423	-0.0187486	0.250796	0.269439	0.29501	0.201781	0.275558	0.111494	0.250114	0.148402	0.126379	0.268174	0.29824	0.226161	0.0861836	0.0312742
BRD-K67778494	0.191558	-5.85287		0.203931	-0.160412	0.211742	0.295877	0.225524	0.319631	0.32385	0.209798	0.182274	0.28285	0.110789	0.246292	0.216148	0.295724	0.0215471	0.0793619
BRD-K67860401	0.191649	-5.89986		0.172117	-0.0928355	0.2691	0.390837	0.302394	0.299255	0.17453	0.220241	0.150993	0.257225	0.108362	0.299205	0.175337	0.206581	0.0151552	0.117887
BRD-K67870070	0.302117	-5.30724		0.198741	-0.266185	0.481407	0.569097	0.568413	0.491179	0.444006	0.327811	0.423597	0.403122	0.206958	0.367838	0.40509	0.292004	-0.150466	0.0712518
BRD-K68007270	0.262852	-5.91704		0.125118	-0.206545	0.368838	0.370596	0.457549	0.478184	0.512447	0.251173	0.449949	0.249492	0.232894	0.349167	0.382575	0.241974	-0.120538	0.0627664
BRD-K68102868	-0.103444	-5.41313		-0.0674802	0.50115	-0.277661	-0.322125	-0.293111	-0.369941	-0.327463	-0.11899	-0.271804	-0.0940539	-0.0952585	-0.227004	-0.192998	-0.0646827	0.457593	0.108729
BRD-K68143200	0.2185	-4.30734		0.268945	-0.02173	0.242559	0.317764	0.316107	0.270195	0.270895	0.117244	0.312193	0.254449	0.124061	0.388588	0.271706	0.194823	0.0117273	0.156476
BRD-K68144790	0.124634	-6.20928		0.00914984	0.00610865	0.160943	0.188605	0.0926291	0.198795	0.149078	0.26368	0.107195	0.189075	0.0872226	0.107363	0.0919084	0.169617	0.0437236	0.129048
BRD-K68202742	0.143567	-4.82644		0.0824806	-0.0612592	0.188897	0.191842	0.318153	0.223868	0.220677	0.140959	0.261962	0.132186	0.218959	0.152415	0.164757	0.0965138	-0.0845948	0.0492578
BRD-K68407802	0.280878	-5.69529		0.168873	-0.55064	0.472641	0.540819	0.509886	0.640228	0.576539	0.43559	0.387925	0.34525	0.245439	0.398594	0.369158	0.326876	-0.367283	-0.0058508
BRD-K68535470	0.174255	-5.56456		0.187114	-0.115047	0.188276	0.261437	0.19667	0.30779	0.285914	0.236396	0.161631	0.247737	0.105946	0.20875	0.175872	0.243464	0.0437998	0.0523326
BRD-K68997413	0.271555	-6.77945		0.102658	-0.0879318	0.385085	0.388932	0.398446	0.413093	0.434768	0.334367	0.323168	0.262854	0.22184	0.23905	0.345694	0.370433	0.086622	0.125805
BRD-K69023402	0.193037	-5.19014		0.195137	0.0119853	0.268285	0.271251	0.39342	0.288409	0.296662	0.116728	0.34094	0.119869	0.152867	0.29558	0.246903	0.110814	-0.0763978	0.0561391
BRD-K69181860	0.179243	-5.12535		0.0987323	-0.00814435	0.238539	0.252932	0.196613	0.260346	0.22928	0.276487	0.117043	0.272105	0.159502	0.193102	0.164205	0.246194	0.0628708	0.108079
BRD-K69218883	0.143615	-5.48122		0.16444	0.0236691	0.107417	0.152502	0.118541	0.164005	0.189189	0.19078	0.115167	0.195414	0.049565	0.202831	0.120729	0.196301	0.185709	0.121586
BRD-K69501658	0.221372	-5.2731		0.0381396	-0.155287	0.335323	0.36676	0.334101	0.377515	0.381888	0.319635	0.282799	0.235638	0.153659	0.26925	0.247542	0.320444	0.00126892	0.0332795
BRD-K70161581	0.209496	-6.39502		0.110019	-0.0387262	0.342777	0.285338	0.37314	0.343394	0.332043	0.138857	0.246231	0.158501	0.197541	0.277759	0.211197	0.23852	0.0177275	0.117612
BRD-K70490179	0.253786	-5.88841		0.101926	-0.446749	0.455077	0.455512	0.47144	0.565139	0.550672	0.322101	0.406116	0.275672	0.196609	0.373914	0.355052	0.275797	-0.303715	0.00601166
BRD-K70505054	0.119262	-4.33276		0.184371	0.0326847	0.0510911	0.100278	0.0530663	0.18107	0.186994	0.0798722	0.119521	0.208806	0.0166854	0.193548	0.0894273	0.161256	0.121525	0.127999
BRD-K70577657	0.0981805	-4.78032		0.149129	-0.0163803	0.0623462	0.138277	0.172038	0.0975542	0.0570437	0.0730914	0.0889225	0.121497	0.0997417	0.176363	0.16137	0.088808	-0.0175171	0.118604
BRD-K70578146	0.263873	7.22187		0.112264	-0.308815	0.424336	0.434729	0.43463	0.549601	0.506283	0.412479	0.381274	0.289299	0.292943	0.289105	0.249545	0.282346	-0.161064	0.0330148
BRD-K71266197	0.331337	-7.01142		0.133495	-0.452571	0.563452	0.664984	0.596534	0.689436	0.623271	0.468634	0.421461	0.389315	0.227191	0.428947	0.385533	0.392431	-0.273434	0.0427155
BRD-K71303366	0.242526	-6.18795		0.104121	-0.158543	0.327967	0.328664	0.437591	0.419361	0.429691	0.273225	0.409036	0.251427	0.198642	0.248439	0.357647	0.233572	-0.0761976	0.095777
BRD-K71387353	0.202302	-5.30186		0.184521	-0.0634679	0.216022	0.268982	0.275922	0.331204	0.308938	0.194606	0.193499	0.270254	0.13676	0.269322	0.235017	0.24439	0.0878182	0.0830383
BRD-K71430621	0.103227	-5.34686		0.112993	0.0235425	0.11381	0.0691806	0.122505	0.0859228	0.122019	0.0561361	0.13571	0.135964	0.129384	0.190981	0.144124	0.108486	0.0561178	0.0447522
BRD-K71498541	0.252695	-6.77409		0.198595	-0.37654	0.397438	0.494212	0.470371	0.539391	0.463572	0.351807	0.333811	0.311093	0.170503	0.361411	0.285141	0.270529	-0.284453	0.056246
BRD-K71534238	0.27881	-5.52155		0.12053	-0.331572	0.493958	0.553939	0.50391	0.547148	0.472714	0.422763	0.333364	0.305392	0.237458	0.361692	0.316111	0.310384	-0.233368	0.0465326
BRD-K71799778	0.171053	-5.36943		0.0343327	-0.155607	0.354522	0.316313	0.338027	0.311914	0.27064	0.217501	0.206329	0.163848	0.167972	0.236334	0.217207	0.211231	-0.180504	0.0267957
BRD-K71879491	0.0580163	-5.53428		0.0120621	0.131636	0.0444189	0.0215159	0.0419052	0.0360534	0.0367715	0.0950876	0.15686	0.0558609	0.0547578	-0.0229683	0.0715064	0.0190088	0.0761911	0.0975935
BRD-K71935468	0.252675	-3.66791		0.174221	-0.0243795	0.361718	0.468674	0.485352	0.314282	0.327889	0.183555	0.348328	0.235829	0.174701	0.402476	0.333102	0.196819	-0.0569678	0.117196
BRD-K72420232	0.212335	-5.82939		0.0333609	-0.100734	0.335951	0.189123	0.287876	0.386726	0.462536	0.268584	0.363256	0.15127	0.34085	0.227761	0.256651	0.193942	-0.0400522	0.040258
BRD-K72451865	0.0667559	-5.99282		0.0321709	0.378592	-0.0467155	-0.101148	-0.00962423	-0.0789753	0.0378461	-0.0187268	0.121923	-0.0155991	0.0764866	0.0772999	0.0970124	0.0550036	0.326857	0.135691
BRD-K72615639	0.235782	-6.44774		0.130787	-0.049108	0.38631	0.312855	0.418202	0.369292	0.358241	0.179351	0.306682	0.183233	0.212351	0.297567	0.271691	0.263796	-0.000632555	0.131894
BRD-K73261812	0.147562	-7.18359		0.117395	0.114127	0.164359	0.141482	0.173368	0.179896	0.243786	0.108582	0.212515	0.117239	0.130587	0.186267	0.150627	0.119517	0.116037	0.0852066
BRD-K73319509	0.231779	-6.28371		0.252834	-0.0764157	0.249056	0.346851	0.247776	0.383456	0.338248	0.32578	0.165806	0.367591	0.124449	0.261875	0.191754	0.324416	0.0748609	0.130123
BRD-K73567619	0.294566	-6.57393		0.154257	-0.348913	0.496742	0.546552	0.488791	0.591528	0.560205	0.37142	0.372687	0.358533	0.228882	0.388367	0.335452	0.300013	-0.194421	0.0629631
BRD-K73709114	0.251785	-6.53505		0.236833	-0.0414733	0.287955	0.370722	0.339567	0.403606	0.368278	0.285483	0.297369	0.330313	0.139589	0.290269	0.263862	0.27694	0.0357377	0.143508
BRD-K73824630	0.0869437	-4.17857		0.0398926	0.170236	0.0808173	-0.00573204	0.106708	0.0535632	0.0996558	0.0335355	0.120106	0.0241852	0.139241	0.081028	0.110132	0.0874252	0.196498	0.0538064
BRD-K74305673	0.270715	-6.16167		0.183991	-0.0835211	0.423252	0.466615	0.526204	0.438867	0.43031	0.205814	0.437193	0.288165	0.167785	0.400405	0.340483	0.192081	-0.139464	0.0532651
BRD-K74402642	0.222822	-6.13952		0.251141	-0.00951837	0.287901	0.354969	0.411053	0.233577	0.276579	0.0720847	0.288689	0.26456	0.152717	0.392036	0.285085	0.174861	-0.0425624	0.171983
BRD-K74486276	0.123428	-5.31424		0.0199601	0.0909765	0.117932	0.0575225	0.154445	0.135775	0.1972	0.0851971	0.278299	0.139227	0.161199	0.0779469	0.223676	0.0855594	0.0223671	0.127566
BRD-K74623475	0.0589578	-3.69775		-0.0292723	0.354632	0.0421709	-0.140318	-0.0242163	-0.0580825	0.0260865	-0.0366386	0.0668788	0.0031737	0.166792	0.00224928	0.0661189	0.063161	0.33497	0.105619
BRD-K74710236	0.243062	-5.5484		0.171271	-0.0526864	0.392291	0.342266	0.465298	0.372997	0.390054	0.14185	0.337239	0.197215	0.22014	0.333129	0.286439	0.218815	-0.0378936	0.110573
BRD-K74840245	0.240672	-5.54331		0.198955	-0.430445	0.352562	0.462252	0.373411	0.517803	0.456327	0.357789	0.302371	0.316883	0.161714	0.364443	0.273475	0.273799	-0.173951	0.0433628
BRD-K74980345	0.0666324	-5.97246		0.0138335	0.222409	0.104381	0.0294936	0.0475428	-0.00200041	-0.0130697	0.0429707	0.079705	0.0405286	0.0770553	0.0419904	0.0756093	0.0785539	0.142893	0.0842228
BRD-K75081836	0.137994	-4.84335		0.0828835	0.0199859	0.156623	0.140932	0.282566	0.157574	0.190157	0.13442	0.223462	0.125198	0.202839	0.119312	0.154758	0.123176	0.0105416	0.0834799
BRD-K75295174	0.171257	-5.54307		0.180659	0.0345388	0.243958	0.160296	0.254991	0.183994	0.281312	0.156042	0.362338	0.138379	0.188645	0.210519	0.247158	0.0849504	-0.113581	0.12592
BRD-K75532464	0.0730521	-5.10161		0.145692	0.0770352	-0.0027151	0.0123789	-0.0611049	0.0720984	0.0603997	0.10134	0.0167371	0.138493	0.0225504	0.104153	0.029025	0.132845	0.183018	0.136888
BRD-K75813018	0.30043	-5.44329		0.189557	-0.473655	0.495999	0.605484	0.563653	0.641563	0.592551	0.4305	0.39302	0.357307	0.221508	0.393949	0.35602	0.312435	-0.30771	0.0346948
BRD-K75958195	0.337091	-5.61883		0.206231	-0.377159	0.561208	0.639332	0.578514	0.682196	0.584602	0.410679	0.425077	0.412088	0.257024	0.420557	0.400893	0.337142	-0.2229	0.077976
BRD-K75999307	0.176396	-6.0058		0.123116	0.00437223	0.259666	0.27009	0.265106	0.200977	0.169334	0.0945001	0.210394	0.133237	0.134519	0.294306	0.271724	0.215846	0.112513	0.062629
BRD-K76418961	0.269445	-5.2809		0.204846	-0.338069	0.417505	0.469404	0.48576	0.535525	0.54701	0.315944	0.476233	0.307676	0.158461	0.402078	0.349036	0.21001	-0.291253	0.060953
BRD-K76703230	0.307047	-5.02412		0.187524	-0.173844	0.469211	0.568455	0.572281	0.471777	0.428383	0.28018	0.428741	0.354275	0.180796	0.467686	0.392467	0.295149	-0.149061	0.138734
BRD-K76805682	0.162262	-5.92609		0.0459692	-0.0555269	0.308525	0.302566	0.283909	0.249398	0.241931	0.204133	0.218249	0.143103	0.14032	0.156731	0.202572	0.168538	-0.0758667	0.0616432
BRD-K76810206	-0.120917	-6.35221		-0.0418652	0.574239	-0.270497	-0.431955	-0.365405	-0.397042	-0.351448	-0.238858	-0.206599	-0.146218	-0.0342841	-0.234023	-0.177508	-0.13777	0.426749	0.0978196
BRD-K76840893	0.236564	-4.89627		0.090513	-0.0724496	0.412994	0.31993	0.430346	0.419415	0.465733	0.203063	0.416998	0.196805	0.227318	0.291804	0.294881	0.162965	-0.144842	0.0695456
BRD-K76907295	0.251449	-7.13775		0.173068	-0.0654587	0.401134	0.358077	0.488347	0.374734	0.419395	0.126552	0.359661	0.1832	0.233027	0.366861	0.320964	0.223169	-0.0425517	0.103009
BRD-K76908866	0.285604	-6.55508		0.15155	-0.467381	0.489297	0.580723	0.535764	0.620159	0.535653	0.427368	0.381807	0.341148	0.188094	0.405697	0.377516	0.32713	-0.334951	0.0100884
BRD-K76933066	0.11908	-5.40107		0.0461379	-0.0388523	0.170492	0.156628	0.170294	0.19113	0.152983	0.148794	0.183493	0.107932	0.0914796	0.190154	0.108424	0.140319	-0.0306868	0.116554
BRD-K76964878	-0.0264275	-5.22331		-0.0526039	0.302848	-0.10532	-0.133838	-0.204111	-0.133429	-0.184089	-0.0239947	-0.199354	-0.00396004	-0.0142755	-0.0909707	-0.114332	0.0836769	0.346437	0.104474
BRD-K77390737	0.105199	-5.96282		0.151091	0.269546	0.0854937	0.177262	0.149687	0.0298899	-0.0170858	0.0400058	0.101199	0.103187	0.0143914	0.198232	0.0947207	0.0425792	0.11185	0.131137
BRD-K77547509	0.193416	-6.64536		0.189516	-0.136609	0.236671	0.324295	0.331918	0.325208	0.268077	0.185202	0.23116	0.23901	0.168883	0.301122	0.213686	0.173998	-0.0742426	0.116765
BRD-K77695569	0.265322	-4.90665		0.164472	0.0313816	0.337467	0.386576	0.328442	0.401576	0.400962	0.302335	0.293886	0.320421	0.184193	0.323931	0.235624	0.284982	0.0984626	0.150445
BRD-K77908580	0.229701	-5.53304		0.153485	-0.0857708	0.304194	0.29626	0.420637	0.34473	0.376937	0.206278	0.392434	0.241045	0.200012	0.218281	0.348015	0.208979	-0.071872	0.121577
BRD-K77925998	0.0562361	-5.64359		0.0741114	0.246002	-0.0117294	-0.0388847	-0.079803	-0.00707349	-0.0240311	0.0793764	0.0175503	0.12565	0.0610625	0.0441586	0.0175666	0.0169488	0.25355	0.125322
BRD-K77987382	0.152554	-6.26206		0.142582	-0.0360966	0.257838	0.271725	0.310637	0.195228	0.11959	0.147176	0.152938	0.189997	0.0849548	0.202094	0.210571	0.149817	0.0186957	0.0231239
BRD-K78373679	0.182289	-5.8319		0.00545884	-0.106193	0.301764	0.212854	0.261707	0.314766	0.334806	0.256943	0.166086	0.16352	0.245974	0.24836	0.196889	0.228915	0.0907952	-0.00602791
BRD-K78385490	0.24137	-5.742		0.162168	-0.0102096	0.383206	0.335116	0.47993	0.361911	0.388083	0.130085	0.367761	0.18518	0.228435	0.333946	0.304244	0.187986	-0.0696121	0.0936849
BRD-K78659596	0.215902	-4.96962		0.221036	0.00747003	0.277608	0.382574	0.439193	0.217798	0.241699	0.109532	0.258473	0.238698	0.136451	0.35459	0.263224	0.18064	-0.0160971	0.141545
BRD-K78867378	0.292137	-4.49506		0.174325	-0.243221	0.465534	0.599399	0.5596	0.462957	0.421553	0.306415	0.360671	0.359478	0.181979	0.464832	0.369675	0.268766	-0.213575	0.135802
BRD-K78930611	0.0737958	-5.46603		0.125069	0.111082	0.018384	0.00782064	0.00904603	0.106711	0.0548149	0.12589	0.0130728	0.148007	0.0814316	0.120535	-0.0029515	0.0459355	0.152976	0.0629078
BRD-K78959463	-0.0348126	-5.81587		-0.04054	0.561242	-0.147854	-0.237962	-0.235088	-0.2899	-0.282726	-0.098656	-0.120009	-0.0348997	0.00911212	-0.134176	-0.113796	-0.0210977	0.479083	0.150264
BRD-K79131256	0.0454781	-4.83852		0.140232	0.20515	0.0139349	0.0286835	0.0612426	-0.0880648	-0.11307	0.000936293	0.02351	0.118715	0.0308937	0.0869086	0.0337742	-0.00479193	0.123032	0.0665638
BRD-K79382620	-0.0588241	-5.49148		0.0405119	0.508809	-0.23988	-0.196898	-0.275761	-0.30782	-0.296561	-0.131171	-0.162637	-0.0166353	-0.0820524	-0.125168	-0.158395	-0.0585667	0.437643	0.123395
BRD-K79404599	-0.0306306	-6.23291		-0.0723223	0.465991	-0.0902831	-0.18108	-0.205152	-0.272523	-0.258414	-0.0944357	-0.191535	-0.0637277	0.0159987	-0.110877	-0.0690512	0.0517072	0.455854	0.129761
BRD-K79425933	0.136826	-6.36479		0.188263	0.127055	0.193855	0.214998	0.190914	0.106348	0.0790721	0.133625	0.152645	0.174611	0.0740392	0.118424	0.128466	0.130459	0.177554	-0.00111416
BRD-K79619196	0.128346	-5.37774		0.0268922	0.0432472	0.118773	0.0704741	0.154317	0.129795	0.19576	0.111356	0.195376	0.103542	0.140226	0.0684903	0.23344	0.216094	0.178654	0.0671074
BRD-K79657514	0.227131	-4.85061		0.120609	-0.109816	0.324553	0.309871	0.310411	0.353399	0.401015	0.312146	0.296144	0.218647	0.183953	0.256891	0.267582	0.288208	0.0597797	0.0407037
BRD-K79793338	0.0573381	-5.11349		0.194799	0.119431	-0.0175862	-0.0347814	-0.056171	0.0224432	0.0394928	0.0101217	0.0466352	0.08493	0.00720484	0.0867532	0.0834521	0.0956634	0.128423	0.106598
BRD-K79877282	0.179608	-5.63189		0.0735861	-0.0767171	0.268026	0.251989	0.233176	0.289177	0.304693	0.244706	0.21758	0.21993	0.17289	0.231049	0.164601	0.227568	-0.0234005	0.0748814
BRD-K80094086	0.265213	-7.23305		0.0958426	-0.0984072	0.366944	0.357492	0.411241	0.408317	0.427828	0.288901	0.401989	0.290109	0.256778	0.305572	0.381934	0.251836	-0.0228571	0.11988
BRD-K80396088	0.0952192	-6.27477		0.14579	0.152775	0.0557599	0.0868898	0.0334509	0.0788422	0.049822	0.059572	0.0241045	0.167766	0.0365299	0.124224	0.11589	0.0747629	0.178246	0.139082
BRD-K80672993	-0.00648605	-6.91753		0.00991455	0.462251	-0.124438	-0.173538	-0.215571	-0.223885	-0.198245	-0.0930092	-0.112399	0.0206508	0.000873342	-0.0686664	-0.00825669	0.0524564	0.39866	0.169426
BRD-K80738081	0.207024	-5.59571		0.0629927	-0.0292751	0.299371	0.223522	0.240914	0.325919	0.321538	0.295541	0.284567	0.172569	0.281967	0.194235	0.220211	0.266982	0.0602042	0.0911305
BRD-K80786583	0.233214	-5.04714		0.160921	0.0815693	0.313781	0.315967	0.431224	0.290205	0.329947	0.100907	0.367343	0.196246	0.167348	0.355333	0.306579	0.174122	0.0341187	0.105819
BRD-K81441552	0.335056	-6.2594		0.279954	-0.271527	0.504874	0.635279	0.536925	0.626889	0.565436	0.425129	0.36364	0.415911	0.173904	0.420774	0.348891	0.346316	-0.121991	0.110488
BRD-K81473043	0.226272	-3.70704		0.142709	-0.185967	0.297116	0.347843	0.325043	0.349486	0.402525	0.271121	0.275496	0.278702	0.245124	0.352491	0.247135	0.204935	-0.0627458	0.129332
BRD-K81528515	0.305727	-7.97423		0.22384	-0.0520917	0.432114	0.498293	0.46596	0.479544	0.442891	0.359004	0.390683	0.365021	0.201362	0.376452	0.347681	0.294343	-0.0572466	0.123792
BRD-K81813927	-0.138601	-6.63749		-0.101345	0.572416	-0.341007	-0.457166	-0.393664	-0.4833	-0.368279	-0.224804	-0.227554	-0.18236	-0.0399661	-0.245831	-0.176811	-0.139123	0.48554	0.105631
BRD-K82092559	0.0390772	-6.09945		0.0577894	0.392281	-0.0427251	-0.112117	-0.102429	-0.136908	-0.0762251	0.015417	-0.0434432	0.0706421	0.0450414	-0.0123693	-0.000478876	0.0681257	0.375316	0.127318
BRD-K82185908	0.300032	-5.31728		0.121617	-0.308494	0.522705	0.574148	0.527631	0.609361	0.546293	0.449522	0.392737	0.336716	0.227117	0.370155	0.345453	0.327491	-0.264303	0.0223583
BRD-K82216340	0.292767	-5.16672		0.163673	-0.266805	0.472785	0.485274	0.564335	0.517729	0.55547	0.354221	0.424688	0.284059	0.259513	0.407996	0.355894	0.259382	-0.187405	0.0334584
BRD-K82577285	0.258038	-4.76308		0.183957	-0.478879	0.404954	0.514263	0.470696	0.560337	0.512436	0.35432	0.355983	0.302488	0.153101	0.347155	0.338881	0.31475	-0.217332	0.0114909
BRD-K82580504	0.0684887	-5.78208		-0.0410941	0.316909	0.0311426	-0.018553	0.0372603	-0.0475127	0.00662491	0.0201097	0.0647955	0.0100245	0.069357	0.0557677	0.114409	0.0900891	0.253268	0.133221
BRD-K82594686	0.27784	-6.21752		0.187063	-0.291209	0.40764	0.481457	0.414883	0.532187	0.517411	0.309875	0.356488	0.36273	0.215626	0.38844	0.339829	0.296736	-0.145667	0.0719514
BRD-K82685933	0.220044	-5.41394		0.163649	-0.0987425	0.369631	0.390799	0.406311	0.316092	0.298303	0.180088	0.2851	0.218912	0.204399	0.372371	0.278544	0.176261	-0.116046	0.07504
BRD-K82837433	0.226277	-5.91412		0.100622	-0.0825774	0.389618	0.296977	0.395037	0.389808	0.373255	0.198826	0.260764	0.180847	0.240998	0.283297	0.2613	0.270044	-0.0277706	0.0893903
BRD-K83151319	0.099481	-6.49628		0.0466736	0.175684	0.142787	0.0662347	0.115949	0.0584165	0.0360087	0.0548127	0.101665	0.0451391	0.0777985	0.0614109	0.123378	0.169046	0.248576	0.0681163
BRD-K83289131	0.12903	-5.69238		-0.0568113	0.210461	0.133174	0.138218	0.192918	0.0867876	0.165235	0.102962	0.187823	0.0529509	0.129112	0.125724	0.203536	0.140251	0.103763	0.148383
BRD-K83354763	-0.0896014	-4.54877		0.0265205	0.551244	-0.286387	-0.370406	-0.357736	-0.377549	-0.333651	-0.167719	-0.199792	-0.108983	-0.0196459	-0.180058	-0.153568	-0.0855812	0.494186	0.135503
BRD-K83508485	0.271808	-6.44501		0.175992	-0.208669	0.424758	0.395663	0.473801	0.535699	0.500031	0.335661	0.363022	0.273235	0.261188	0.329435	0.280509	0.281704	-0.128824	0.0557152
BRD-K83509924	0.139647	-5.95208		0.222622	-0.166053	0.179138	0.244401	0.173005	0.306377	0.216633	0.171932	0.158874	0.221668	0.0775012	0.246562	0.088494	0.157188	-0.0854472	0.0214546
BRD-K83694683	0.0987989	-5.58731		0.1723	-0.0623643	0.0574653	0.060431	0.106595	0.160142	0.250867	0.143374	0.161219	0.102214	0.120463	0.135701	0.0376031	0.0911245	0.0149633	0.0286856
BRD-K83972459	0.289659	-7.18132		0.199714	-0.201618	0.401632	0.444892	0.509748	0.494031	0.496062	0.327219	0.41602	0.352291	0.279548	0.374133	0.30928	0.270092	-0.144251	0.105745
BRD-K83988098	0.310304	-5.00996		0.230217	-0.0735962	0.416536	0.49097	0.50682	0.427703	0.410385	0.269865	0.400234	0.33075	0.218518	0.475427	0.358469	0.322269	0.0384413	0.141858
BRD-K84085265	-0.000697806	-6.59961		-0.0442427	0.312347	-0.137222	-0.246404	-0.223179	-0.136111	-0.0751713	0.0504871	-0.115044	-0.0101693	0.103243	-0.0973038	-0.0625847	0.101384	0.434193	0.134613
BRD-K84106030	0.237338	-6.81398		0.168627	-0.115135	0.330803	0.344267	0.400012	0.41004	0.412144	0.23178	0.353785	0.203711	0.201717	0.339278	0.277351	0.234012	-0.0543525	0.0593617
BRD-K84203638	0.242867	-5.84952		0.147435	-0.274226	0.356195	0.437057	0.482802	0.460942	0.391217	0.305771	0.331915	0.284452	0.225857	0.355325	0.301438	0.228679	-0.212696	0.0637025
BRD-K84421793	0.151416	-6.45966		0.024875	0.0531931	0.218159	0.135756	0.211534	0.214555	0.269525	0.175016	0.240538	0.0651987	0.208316	0.144272	0.209926	0.142916	0.0597171	0.0491509
BRD-K84450674	0.267482	-5.49976		0.135983	-0.164464	0.391525	0.378115	0.50474	0.468369	0.492823	0.269645	0.45026	0.249377	0.255315	0.317823	0.382547	0.228053	-0.154748	0.0743516
BRD-K84663978	0.160259	-5.54129		0.0486527	-0.0326519	0.190746	0.192148	0.197639	0.290179	0.300503	0.234359	0.232194	0.160283	0.157869	0.181462	0.138854	0.161925	-0.0193709	0.129355
BRD-K84762162	0.0325165	-6.00513		0.100753	0.222007	-0.0336922	-0.119604	-0.0072319	-0.0379564	0.0197213	-0.0181754	0.0685144	0.0480941	0.0864728	0.010054	-0.032849	-0.0221862	0.191223	0.0451191
BRD-K84881516	-0.0507561	-5.3154		0.0195841	0.442197	-0.179096	-0.294783	-0.215926	-0.275006	-0.214236	-0.181363	-0.0758734	-0.0892653	0.029889	-0.127848	-0.0238436	-0.0749839	0.381648	0.0668103
BRD-K84924563	0.263531	-4.11234		0.211695	-0.479635	0.39518	0.5434	0.438915	0.597443	0.543634	0.369334	0.315012	0.361166	0.137722	0.371016	0.29974	0.338765	-0.251688	0.0247953
BRD-K84987553	-0.0073864	-6.27423		0.0416111	0.293987	-0.102325	-0.143251	-0.174944	-0.121784	-0.131305	-0.0884874	-0.0501066	-0.0164461	0.0397805	0.0426084	-0.00733276	-0.0206498	0.20655	0.113911
BRD-K85051645	0.0521426	-6.65687		0.0650989	0.251079	-0.0323095	-0.0879762	-0.0120068	-0.0465703	-0.0401836	0.0964561	0.0419073	0.0754015	0.132675	0.0156114	-0.00557009	0.040085	0.22441	0.116175
BRD-K85133207	0.111785			0.0712992	0.128647	0.0864709	0.0132859	0.0286626	0.0765204	0.111518	0.142067	0.0856761	0.082309	0.108209	0.144778	0.118294	0.248603	0.248374	0.0938479
BRD-K85266146	0.280472	-6.11368		0.287636	-0.119354	0.367572	0.450531	0.414828	0.431705	0.381041	0.180892	0.343853	0.372662	0.175672	0.463464	0.340038	0.268415	-0.00978437	0.138379
BRD-K85493820	0.168234	-6.46444		0.0804031	0.0138396	0.208628	0.215395	0.323747	0.207106	0.208194	0.16046	0.233168	0.175104	0.231236	0.189623	0.179469	0.139707	-0.00147854	0.127149
BRD-K85563610	-0.107553	-6.10609		0.0340149	0.54307	-0.345999	-0.380651	-0.402089	-0.405745	-0.346428	-0.193649	-0.256085	-0.078947	-0.114872	-0.217912	-0.209259	-0.0484314	0.560494	0.14164
BRD-K85606544	0.241867	-5.96406		0.0747617	-0.165642	0.350308	0.279256	0.37346	0.416922	0.506645	0.260846	0.388253	0.232469	0.337254	0.313334	0.321233	0.222838	-0.0806924	0.0386226
BRD-K85818861	0.265897	-5.88111		0.115846	-0.142659	0.395798	0.373208	0.47508	0.452824	0.488811	0.256616	0.450205	0.274204	0.255322	0.323813	0.383769	0.221824	-0.162409	0.0921027
BRD-K85985071	0.260165	-5.70122		0.221234	-0.243287	0.390214	0.440916	0.474751	0.490226	0.452318	0.333687	0.394839	0.334964	0.211219	0.349462	0.220772	0.231781	-0.240025	0.0995683
BRD-K86027709	0.208999	-6.81557		0.0705525	-0.143105	0.271872	0.321593	0.357499	0.359861	0.394096	0.238587	0.349509	0.217859	0.173233	0.197598	0.314275	0.206805	-0.0673359	0.0810918
BRD-K86191271	0.136222	-4.75276		0.091902	0.0414362	0.108971	0.121342	0.0569094	0.12958	0.197348	0.151329	0.0909777	0.16484	0.078296	0.158866	0.139275	0.267516	0.284569	0.0963879
BRD-K86465814	0.10808	-4.66251		0.149384	0.202117	0.0769783	0.0779431	0.0170779	0.0777462	0.0705563	0.0956969	0.0669337	0.190827	0.0907834	0.0789584	0.0341866	0.136504	0.281217	0.0823634
BRD-K86899078	0.203982	-5.45204		0.0735652	0.0730414	0.280802	0.195464	0.326938	0.282039	0.330014	0.137674	0.368443	0.186071	0.219076	0.222845	0.283867	0.152984	0.0109689	0.119923
BRD-K86930074	0.269557	-6.20942		0.0981326	-0.149352	0.418844	0.317449	0.398723	0.487979	0.554019	0.285438	0.412286	0.244052	0.359571	0.361567	0.312111	0.223019	-0.108694	0.0977663
BRD-K87142802	0.217683	-5.51026		0.057181	-0.283429	0.396943	0.406454	0.34832	0.449228	0.384002	0.363743	0.246694	0.218269	0.188859	0.302339	0.229929	0.299774	-0.158966	0.0335809
BRD-K87375115	0.310663	-4.61688		0.310019	-0.271805	0.412751	0.538664	0.48998	0.546925	0.510912	0.348042	0.403155	0.430649	0.223344	0.457508	0.31765	0.302251	-0.168189	0.118754
BRD-K87387614	0.272828	-5.25404		0.121837	-0.0672461	0.391237	0.372585	0.426005	0.439672	0.464099	0.311872	0.38498	0.296722	0.286299	0.33139	0.356911	0.221621	-0.0882517	0.115519
BRD-K87510569	0.159467	-6.92465		0.00964449	0.0568701	0.250977	0.150626	0.212166	0.241312	0.300006	0.141565	0.291516	0.127388	0.213582	0.12015	0.192799	0.154563	-8.03184e-05	0.0883809
BRD-K87696786	0.182971	-5.51579		0.0562027	0.010124	0.222882	0.218226	0.182505	0.211415	0.265855	0.232323	0.174959	0.185793	0.159068	0.214542	0.236299	0.252341	0.209019	0.0959885
BRD-K87726525	0.230089	-5.53578		0.177132	-0.0656689	0.348485	0.355326	0.358414	0.322891	0.31303	0.159756	0.356028	0.169048	0.211402	0.369582	0.328644	0.221226	-0.0167867	0.0729168
BRD-K88278225	0.34001	-4.62093		0.202187	-0.35418	0.497964	0.587466	0.515831	0.644	0.608222	0.448094	0.421032	0.419924	0.253985	0.447841	0.388073	0.377932	-0.142119	0.123909
BRD-K88429204	0.123744	-5.13468		-0.000131874	0.0174022	0.187714	0.0568568	0.155446	0.210546	0.29217	0.147943	0.271035	0.0083264	0.207126	0.0821767	0.209998	0.0819374	-0.00062259	0.0519886
BRD-K88544581	0.155779	-4.4507		0.0866435	0.274185	0.13976	0.162237	0.190046	0.132349	0.162646	0.132643	0.208522	0.101433	0.112913	0.137528	0.15728	0.16905	0.210237	0.114989
BRD-K88551539	0.236523	-7.62785		0.0716502	-0.0465251	0.334805	0.337382	0.291965	0.364165	0.403256	0.310141	0.244876	0.231496	0.175284	0.261396	0.199506	0.328796	0.173123	0.10306
BRD-K88560311	-0.0162934	-5.43731		-0.0859344	0.399032	-0.00541801	-0.121794	-0.12729	-0.173954	-0.182183	-0.0179379	-0.0859963	-0.0509117	0.0414272	-0.121703	-0.0808896	-0.01557	0.270642	0.097786
BRD-K88741031	0.0746271	-4.82387		0.200811	0.177693	0.0367824	0.0534015	0.0487011	0.010473	-0.0556523	0.0138712	0.107121	0.132832	0.066569	0.148923	0.0966644	-0.00738703	0.0633974	0.0998323
BRD-K88742110	-0.0453453	-5.51345		0.0767199	0.434261	-0.134068	-0.294436	-0.241506	-0.190423	-0.191882	-0.102818	-0.109992	-0.0522745	0.0301485	-0.0522258	-0.156136	-0.10773	0.298287	0.0685522
BRD-K88868628	0.314708	-2.67894		0.213405	-0.232915	0.481868	0.565049	0.589948	0.520179	0.500606	0.283495	0.440123	0.373174	0.230267	0.479261	0.424048	0.278355	-0.208412	0.0968696
BRD-K89093471	0.235051	-6.26787		0.153198	-0.0164354	0.386508	0.306516	0.430817	0.353503	0.374307	0.14356	0.305498	0.176339	0.222289	0.302671	0.272084	0.227749	0.00342168	0.118796
BRD-K89097220	0.195589	-5.3312		0.0594529	-0.156734	0.33996	0.292293	0.310466	0.340897	0.388031	0.28651	0.35725	0.169217	0.193512	0.218865	0.254807	0.174455	-0.127907	0.0283446
BRD-K89391146	0.268789	-6.79718		0.195351	-0.336477	0.398519	0.467828	0.418257	0.525868	0.507849	0.323424	0.314596	0.324256	0.171263	0.359406	0.334616	0.350988	-0.0878059	0.0326816
BRD-K89451433	0.122353	-5.74689		0.144091	0.118049	0.0264476	0.019787	0.139155	0.145227	0.221266	0.0611675	0.26362	0.131204	0.106432	0.104917	0.169357	0.0780006	0.100415	0.128517
BRD-K89732114	0.0670064	-5.48246		0.112673	0.35923	-0.0449549	-0.138814	-0.0735865	-0.0205743	0.0585056	-0.0775742	0.0882464	0.0827284	0.0420775	0.0299249	0.0237816	0.0877806	0.393899	0.148758
BRD-K89839824	-0.0632831	-5.8694		-0.00257065	0.457379	-0.179844	-0.328082	-0.238382	-0.28709	-0.25811	-0.176182	-0.0909755	-0.0859588	0.015475	-0.0896519	-0.112088	-0.0473251	0.310716	0.10016
BRD-K89930444	0.222254	-6.00502		0.291227	-0.0393648	0.293862	0.320865	0.382835	0.337201	0.347469	0.110076	0.369425	0.169133	0.149756	0.411368	0.262562	0.153491	-0.0871648	0.0833262
BRD-K90446130	0.24133	-6.0554		0.149966	-0.336429	0.427419	0.450806	0.403191	0.54093	0.461884	0.362077	0.300359	0.33743	0.161083	0.322658	0.235705	0.230113	-0.223081	0.037177
BRD-K90524085	0.259594	-6.78397		0.140932	-0.360994	0.406204	0.518991	0.434733	0.531152	0.483054	0.346104	0.334852	0.290376	0.195946	0.391509	0.322199	0.292957	-0.194292	0.0197763
BRD-K90574421	0.152497	-5.93289		0.103002	-0.232533	0.220977	0.295742	0.239491	0.287277	0.259684	0.200561	0.176854	0.178879	0.0636117	0.204209	0.198438	0.252428	-0.031267	0.0225981
BRD-K91047982	-0.0888682	-5.77123		0.0146144	0.518046	-0.203102	-0.283582	-0.29142	-0.363143	-0.359933	-0.16362	-0.218743	-0.0579976	-0.0388604	-0.164793	-0.198328	-0.113605	0.40835	0.0942245
BRD-K91290917	0.329878	-5.77072		0.262222	-0.286013	0.482112	0.546119	0.502697	0.610927	0.578498	0.374535	0.411839	0.432531	0.225204	0.415616	0.34544	0.349889	-0.0687239	0.0951628
BRD-K91623615	0.0739524	-6.04019		0.221958	0.311695	0.0286676	0.047378	0.0414032	-0.0969153	-0.128993	-0.0186663	0.0436026	0.186552	0.00976551	0.0971569	0.0401388	0.0286704	0.280717	0.0901069
BRD-K91696562	-0.146555	-5.61019		-0.0567515	0.461271	-0.342915	-0.444296	-0.411849	-0.410275	-0.358155	-0.258926	-0.216962	-0.128351	-0.0760999	-0.171131	-0.204432	-0.157391	0.340087	0.0913015
BRD-K92301463	0.0872308	-5.1282		0.167815	0.308216	-0.0259912	-0.0265908	-0.0170742	-0.068544	-0.0230015	0.00921675	0.0519971	0.0727504	0.0665359	0.133874	0.0948592	0.115936	0.372378	0.163314
BRD-K92317137	0.231944	-6.48204		0.1942	0.0252107	0.339672	0.366791	0.454339	0.257954	0.301094	0.0907863	0.332823	0.208152	0.176743	0.372419	0.304579	0.164946	-0.0464339	0.16783
BRD-K92683369	0.0583464	-5.98493		0.0026032	0.316499	-0.0294243	-0.0783486	-0.0700783	-0.0915556	-0.0150523	0.0437411	-0.004065	0.0421321	0.0592704	0.0243545	0.0351253	0.157067	0.426959	0.114314
BRD-K92731339	-0.0607822	-5.56525		0.00639858	0.416684	-0.208066	-0.297155	-0.245261	-0.319384	-0.228245	-0.112276	-0.151823	-0.101429	-0.0478608	-0.123	-0.0945063	-0.00826836	0.4534	0.088276
BRD-K92778217	-0.139715	-5.81152		-0.0449921	0.534478	-0.307982	-0.433257	-0.386669	-0.446292	-0.389728	-0.250794	-0.235704	-0.144376	-0.0497103	-0.250922	-0.191349	-0.166272	0.430336	0.0977935
BRD-K92984783	-0.136915	-5.13897		-0.00248232	0.576321	-0.360497	-0.452048	-0.411485	-0.453431	-0.391221	-0.235752	-0.242177	-0.13053	-0.0875918	-0.21283	-0.227486	-0.126744	0.474898	0.0924172
BRD-K93080877	0.162399	-5.19246		0.224355	-0.13179	0.183432	0.241917	0.265233	0.239309	0.226932	0.149874	0.199111	0.231636	0.118043	0.245865	0.240647	0.178299	-0.0759918	0.0615142
BRD-K93176058	-0.111366	-5.15825		-0.0652	0.568122	-0.274421	-0.359663	-0.369569	-0.409673	-0.397116	-0.163164	-0.303371	-0.0885316	-0.0385325	-0.239599	-0.251348	-0.0686771	0.54519	0.133693
BRD-K93331255	0.2381	-3.08357		0.0882026	-0.138935	0.365065	0.449704	0.408921	0.393327	0.321427	0.311115	0.227866	0.290431	0.140826	0.293347	0.266747	0.308866	-0.0535397	0.136225
BRD-K93623754	0.227326	-5.8014		0.217149	-0.0785917	0.282289	0.346084	0.3046	0.369957	0.331311	0.263618	0.331582	0.280417	0.162596	0.289819	0.217406	0.215584	-0.00973238	0.113124
BRD-K93645900	0.176305	-6.75722		0.166735	-0.140798	0.19695	0.319739	0.171845	0.306111	0.233556	0.249356	0.154442	0.303993	0.0929979	0.237784	0.198883	0.241404	-0.00450627	0.0923945
BRD-K93975822	0.284125	-5.68183		0.248254	-0.308393	0.441093	0.516565	0.482697	0.537443	0.471765	0.336475	0.316416	0.33887	0.171714	0.376708	0.367421	0.337427	-0.147274	0.0588268
BRD-K94018295	0.184346	-5.85682		0.130259	0.0545582	0.26034	0.24501	0.274397	0.181467	0.1766	0.102417	0.248907	0.122008	0.170935	0.267668	0.289628	0.217336	0.133172	0.07484
BRD-K94390040	0.166328	-6.31783		0.039026	-0.0441411	0.294365	0.175684	0.263951	0.282822	0.312049	0.133329	0.299134	0.168954	0.234654	0.181961	0.209552	0.124369	-0.0594478	0.0449815
BRD-K94441233	0.259743	-5.91095		0.100741	-0.331741	0.417871	0.399246	0.489756	0.544779	0.565442	0.348583	0.430079	0.254835	0.294697	0.304481	0.341948	0.206389	-0.211545	0.000334508
BRD-K94991378	0.301347	-3.85165		0.183606	-0.171862	0.46485	0.569381	0.528351	0.449579	0.445108	0.303879	0.373218	0.346263	0.206389	0.466426	0.346123	0.28638	-0.108945	0.132806
BRD-K95037415	0.166863	-5.85281		0.0748278	0.056181	0.210748	0.243063	0.309792	0.206074	0.190577	0.151474	0.287263	0.178443	0.132298	0.205211	0.238073	0.10245	-0.0173417	0.100673
BRD-K95196255	0.215112	-5.60901		0.128377	-0.0823486	0.382276	0.294747	0.434963	0.33964	0.338513	0.121143	0.323859	0.134567	0.220478	0.315971	0.292581	0.207058	-0.0801869	0.0701534
BRD-K95435023	0.11461	-6.96707		0.0576658	0.392476	0.122204	-0.001724	0.0613624	0.0403902	0.0989966	0.000512073	0.185635	0.088309	0.172275	0.0918927	0.111937	0.0451568	0.19439	0.172281
BRD-K95901403	0.30934	-6.59999		0.100246	-0.154586	0.473046	0.538312	0.525773	0.520673	0.501639	0.36129	0.417579	0.287829	0.202918	0.403534	0.383427	0.3296	-0.0591856	0.117351
BRD-K96396151	0.130899	-7.01079		-0.00965267	0.188444	0.212281	0.0878849	0.204482	0.157039	0.193911	0.0402938	0.239869	0.0823953	0.187169	0.101414	0.153505	0.0855569	0.0628366	0.106958
BRD-K96704648	0.27465	-5.51537		0.116742	-0.287723	0.467212	0.519115	0.532246	0.512128	0.44408	0.374783	0.368262	0.302175	0.210394	0.338042	0.372458	0.291564	-0.210481	0.0434008
BRD-K96809896	0.251621	-5.12873		0.099284	-0.29334	0.439113	0.422343	0.392704	0.489231	0.453369	0.395769	0.334618	0.263718	0.198394	0.315384	0.317522	0.294892	-0.150677	0.0536063
BRD-K97274161	0.0965624	-5.59502		-0.0864494	0.0338439	0.187583	0.038137	0.125614	0.136218	0.191365	0.103653	0.205237	0.0760967	0.156893	0.0256312	0.127425	0.113838	0.03462	0.075293
BRD-K97399794	0.16121	-6.16496		0.0746952	0.0252737	0.235502	0.16079	0.212143	0.239727	0.185062	0.196536	0.176528	0.123711	0.152642	0.206913	0.168115	0.23789	0.134485	0.0493559
BRD-K97534490	0.27644	-5.45268		0.138258	-0.141733	0.421867	0.474122	0.538249	0.426203	0.411184	0.337616	0.38366	0.320931	0.211486	0.309841	0.343182	0.269561	-0.0892082	0.0678279
BRD-K98381590	0.197281	-5.75192		-0.0284048	0.138249	0.267975	0.25002	0.18663	0.24951	0.20698	0.295707	0.248833	0.20227	0.193872	0.16193	0.207307	0.273812	0.141257	0.16055
BRD-K98530306	-0.0252838	-4.75381		-0.0501745	0.508135	-0.11952	-0.210896	-0.217594	-0.225924	-0.234329	-0.0202181	-0.151483	-0.0141252	0.0335427	-0.118293	-0.123454	0.00787929	0.39561	0.136302
BRD-K98624380	0.0838584	-6.30941		0.0811666	0.201889	0.0174167	-0.0128012	-0.0127022	-0.0175775	0.0652856	0.0566937	0.0879706	0.0640448	0.0404374	0.109371	0.0976773	0.120517	0.348484	0.0938615
BRD-K98676510	0.0672857	-6.65294		0.0540654	0.0812008	0.0422797	0.0153853	0.166038	0.0502892	0.0836532	0.0629213	0.153326	0.0523515	0.163877	0.0207889	0.0530504	0.013728	0.00903908	0.0545782
BRD-K98684188	0.309027	-5.82824		0.189042	-0.311616	0.455181	0.571551	0.49215	0.583284	0.535608	0.362054	0.328898	0.401851	0.20741	0.422173	0.360094	0.380371	-0.0991658	0.06555
BRD-K98948170	0.174008	-6.21771		0.174071	0.0324408	0.215821	0.288377	0.18263	0.247059	0.179092	0.174161	0.173766	0.233961	0.122342	0.269041	0.189736	0.174649	0.0231397	0.103843
BRD-K99498722	0.1111	-6.24189		0.156676	0.190091	0.154135	0.17845	0.214325	-0.00010176	-0.00483664	0.0754158	0.11738	0.152207	0.0906751	0.116437	0.138805	0.0581837	0.139719	3.11004e-05
BRD-K99595596	0.196875	-4.86365		0.198734	-0.317337	0.287071	0.368622	0.309382	0.409181	0.362655	0.240658	0.2455	0.263873	0.095725	0.320312	0.256558	0.236753	-0.134008	0.00632792
BRD-K99633092	0.188136	-6.38916		0.133984	0.0815991	0.219161	0.238577	0.310597	0.164591	0.247764	0.0486733	0.301268	0.163569	0.160601	0.320513	0.270787	0.137535	0.0374686	0.173496
BRD-K99638701	0.103873	-6.76509		0.132622	-0.16568	0.146719	0.117748	0.135935	0.182051	0.210349	0.125207	0.125325	0.101857	0.116223	0.182621	0.167496	0.161515	-0.0756772	-0.00233524
BRD-K99696746	0.0776132	-5.63248		0.109945	0.152146	0.0192811	0.0555572	-0.0152181	0.0242799	0.00458835	0.168119	0.0123431	0.130688	0.034619	0.0533717	0.0280768	0.163514	0.163518	0.136982
BRD-K99749624	0.166426	-6.6892		0.112304	-0.0245615	0.173982	0.227266	0.265926	0.238317	0.194189	0.191372	0.143332	0.190977	0.196326	0.263852	0.192948	0.17239	-0.0028014	0.126999
BRD-K99756483	0.209432	-5.6784		0.161281	-0.15396	0.262521	0.317424	0.284221	0.366945	0.360062	0.282473	0.286094	0.28003	0.192371	0.310971	0.238687	0.201254	-0.0785104	0.0390442
BRD-K99964838	0.225342	-5.34047		0.0890297	-0.174419	0.349223	0.297746	0.3196	0.420655	0.439575	0.297824	0.297686	0.286363	0.270862	0.265901	0.21459	0.224386	-0.0926384	0.099082
BRD-M07438658	-0.155341	-6.09631		-0.136777	0.515698	-0.310005	-0.479083	-0.391249	-0.438228	-0.350399	-0.256912	-0.222578	-0.214702	-0.0106822	-0.289984	-0.173928	-0.162143	0.407346	0.028174
BRD-M64432851	0.19664	-5.45734		0.138287	-0.0547013	0.271058	0.199118	0.30112	0.344299	0.417484	0.161354	0.340944	0.240957	0.233637	0.288426	0.22188	0.0933624	-0.110442	0.0594588
BRD-M86331534	0.287827	-6.26085		0.226462	-0.202816	0.451509	0.489787	0.55072	0.502337	0.502848	0.236003	0.475231	0.284924	0.190832	0.426438	0.363317	0.236526	-0.215824	0.0869442

[truncated: 10 more sheets: Supp_Figure 4, Supp_Figure 5, Supp_Figure 6, Supp_Figure 8a, Supp_Figure 8b, Supp_Figure 9, Supp_Figure 11, Supp_Figure 12, Supp_Figure 13, Supp_Figure 14]
