# Supplementary material for: A network-centric approach to drugging TNF-induced NF-κB signaling
Source: Nat Commun. 2019 Feb 26;10:860. doi: 10.1038/s41467-019-08802-0 (PMC6391473; doi:10.1038/s41467-019-08802-0)
Supplement: Supplementary file 7 — Source Data [file 41467_2019_8802_MOESM7_ESM.zip › SourceData_Figure1_DockedPoses/cpd2.pdb]

HETATM    1  C   UNK     0     -33.951 109.197   2.192  0.00  0.00           C  
HETATM    2  O   UNK     0     -34.368 108.726   1.161  0.00  0.00           O  
HETATM    3  C   UNK     0     -33.208 110.473   2.258  0.00  0.00           C  
HETATM    4  C   UNK     0     -32.178 110.728   3.170  0.00  0.00           C  
HETATM    5  C   UNK     0     -31.641 112.021   3.264  0.00  0.00           C  
HETATM    6  C   UNK     0     -32.151 113.072   2.474  0.00  0.00           C  
HETATM    7  C   UNK     0     -33.145 112.778   1.538  0.00  0.00           C  
HETATM    8  C   UNK     0     -33.680 111.487   1.431  0.00  0.00           C  
HETATM    9  S   UNK     0     -31.351 114.659   2.598  0.00  0.00           S  
HETATM   10  C   UNK     0     -30.262 114.587   3.998  0.00  0.00           C  
HETATM   11  O   UNK     0     -30.524 114.790   1.422  0.00  0.00           O  
HETATM   12  O   UNK     0     -32.390 115.639   2.858  0.00  0.00           O  
HETATM   13  N   UNK     0     -33.774 113.774   0.697  0.00  0.00           N1+
HETATM   14  O   UNK     0     -34.856 114.221   1.097  0.00  0.00           O1-
HETATM   15  O   UNK     0     -33.258 113.980  -0.409  0.00  0.00           O  
HETATM   16  O   UNK     0     -34.368 108.922   3.456  0.00  0.00           O  
HETATM   17  C   UNK     0     -35.664 109.458   3.720  0.00  0.00           C  
HETATM   18  N   UNK     0     -38.047 109.003   8.329  0.00  0.00           N  
HETATM   19  C   UNK     0     -37.910 110.456   8.040  0.00  0.00           C  
HETATM   20  C   UNK     0     -36.683 110.848   7.175  0.00  0.00           C  
HETATM   21  N   UNK     0     -36.537 109.990   5.990  0.00  0.00           N  
HETATM   22  C   UNK     0     -36.741 108.564   6.222  0.00  0.00           C  
HETATM   23  C   UNK     0     -37.992 108.279   7.049  0.00  0.00           C  
HETATM   24  C   UNK     0     -35.768 110.427   4.912  0.00  0.00           C  
HETATM   25  O   UNK     0     -35.180 111.508   4.905  0.00  0.00           O  
HETATM   26  C   UNK     0     -37.038 108.564   9.308  0.00  0.00           C  
HETATM   27  C   UNK     0     -37.560 106.290  10.239  0.00  0.00           C  
HETATM   28  C   UNK     0     -37.574 107.793  10.538  0.00  0.00           C  
HETATM   29  C   UNK     0     -36.772 108.086  11.807  0.00  0.00           C  
CONECT    1   16    2    3
CONECT    2    1
CONECT    3    1    4    8
CONECT    4    3    5
CONECT    5    4    6
CONECT    6    5    7    9
CONECT    7    6    8   13
CONECT    8    3    7
CONECT    9    6   10   11   12
CONECT   10    9
CONECT   11    9
CONECT   12    9
CONECT   13    7   14   15
CONECT   14   13
CONECT   15   13
CONECT   16   17    1
CONECT   17   24   16
CONECT   18   26   19   23
CONECT   19   18   20
CONECT   20   19   21
CONECT   21   20   22   24
CONECT   22   21   23
CONECT   23   18   22
CONECT   24   21   25   17
CONECT   25   24
CONECT   26   28   18
CONECT   27   28
CONECT   28   27   29   26
CONECT   29   28
END
