# Supplementary material for: A network-centric approach to drugging TNF-induced NF-κB signaling
Source: Nat Commun. 2019 Feb 26;10:860. doi: 10.1038/s41467-019-08802-0 (PMC6391473; doi:10.1038/s41467-019-08802-0)
Supplement: Supplementary file 7 — Source Data [file 41467_2019_8802_MOESM7_ESM.zip › SourceData_Figure1_DockedPoses/cpd3.pdb]

HETATM    1  C   UNK     0     -35.190 108.333   3.225  0.00  0.00           C  
HETATM    2  C   UNK     0     -35.668 109.374   4.262  0.00  0.00           C  
HETATM    3  O   UNK     0     -35.817 110.565   4.010  0.00  0.00           O  
HETATM    4  N   UNK     0     -35.838 108.833   5.521  0.00  0.00           N  
HETATM    5  H   UNK     0     -35.849 107.826   5.596  0.00  0.00           H  
HETATM    6  C   UNK     0     -36.245 109.571   6.712  0.00  0.00           C  
HETATM    7  C   UNK     0     -37.786 109.461   6.869  0.00  0.00           C  
HETATM    8  C   UNK     0     -38.186 107.994   7.144  0.00  0.00           C  
HETATM    9  C   UNK     0     -37.503 107.491   8.426  0.00  0.00           C  
HETATM   10  C   UNK     0     -37.958 108.366   9.606  0.00  0.00           C  
HETATM   11  C   UNK     0     -37.578 109.836   9.351  0.00  0.00           C  
HETATM   12  C   UNK     0     -38.249 110.322   8.056  0.00  0.00           C  
HETATM   13  C   UNK     0     -36.052 109.943   9.190  0.00  0.00           C  
HETATM   14  C   UNK     0     -35.575 109.066   8.014  0.00  0.00           C  
HETATM   15  C   UNK     0     -35.976 107.604   8.284  0.00  0.00           C  
HETATM   16  C   UNK     0     -34.717 105.884   3.825  0.00  0.00           C  
HETATM   17  C   UNK     0     -35.766 106.938   3.509  0.00  0.00           C  
HETATM   18  O   UNK     0     -35.487 108.809   1.910  0.00  0.00           O  
HETATM   19  C   UNK     0     -34.446 108.851   1.044  0.00  0.00           C  
HETATM   20  O   UNK     0     -34.188 108.066   0.160  0.00  0.00           O  
HETATM   21  C   UNK     0     -33.634 110.052   1.347  0.00  0.00           C  
HETATM   22  C   UNK     0     -32.477 109.957   2.125  0.00  0.00           C  
HETATM   23  C   UNK     0     -31.767 111.108   2.456  0.00  0.00           C  
HETATM   24  C   UNK     0     -32.204 112.369   2.023  0.00  0.00           C  
HETATM   25  C   UNK     0     -33.318 112.447   1.176  0.00  0.00           C  
HETATM   26  C   UNK     0     -34.038 111.286   0.836  0.00  0.00           C  
HETATM   27  S   UNK     0     -31.232 113.748   2.556  0.00  0.00           S  
HETATM   28  C   UNK     0     -30.009 113.044   3.637  0.00  0.00           C  
HETATM   29  O   UNK     0     -30.528 114.249   1.391  0.00  0.00           O  
HETATM   30  O   UNK     0     -32.096 114.640   3.311  0.00  0.00           O  
HETATM   31  N   UNK     0     -33.865 113.693   0.672  0.00  0.00           N1+
HETATM   32  O   UNK     0     -33.319 114.174  -0.328  0.00  0.00           O1-
HETATM   33  O   UNK     0     -34.729 114.246   1.367  0.00  0.00           O  
CONECT    1   17   18    2
CONECT    2    1    3    4
CONECT    3    2
CONECT    4    2    6    5
CONECT    5    4
CONECT    6    4    7   14
CONECT    7    6    8   12
CONECT    8    7    9
CONECT    9    8   10   15
CONECT   10    9   11
CONECT   11   10   12   13
CONECT   12    7   11
CONECT   13   11   14
CONECT   14    6   13   15
CONECT   15    9   14
CONECT   16   17
CONECT   17   16    1
CONECT   18    1   19
CONECT   19   18   20   21
CONECT   20   19
CONECT   21   19   22   26
CONECT   22   21   23
CONECT   23   22   24
CONECT   24   23   25   27
CONECT   25   24   26   31
CONECT   26   21   25
CONECT   27   24   28   29   30
CONECT   28   27
CONECT   29   27
CONECT   30   27
CONECT   31   25   32   33
CONECT   32   31
CONECT   33   31
END
