# Supplementary material for: A network-centric approach to drugging TNF-induced NF-κB signaling
Source: Nat Commun. 2019 Feb 26;10:860. doi: 10.1038/s41467-019-08802-0 (PMC6391473; doi:10.1038/s41467-019-08802-0)
Supplement: Supplementary file 7 — Source Data [file 41467_2019_8802_MOESM7_ESM.zip › SourceData_Figure1_DockedPoses/TRAF2_TRADD_1F3V.pdb]

ATOM      1  N   LYS B 331     -59.407 117.467 -28.254  1.00 67.67      B    N  
ATOM      2  CA  LYS B 331     -60.087 116.148 -28.184  1.00 68.43      B    C  
ATOM      3  C   LYS B 331     -59.532 115.317 -27.004  1.00 68.96      B    C  
ATOM      4  O   LYS B 331     -60.316 114.919 -26.129  1.00 69.40      B    O  
ATOM      5  CB  LYS B 331     -59.920 115.390 -29.494  1.00 67.57      B    C  
ATOM      6  H01 LYS B 331     -59.258 117.820 -27.319  1.00 67.67      B    H  
ATOM      7  H02 LYS B 331     -59.982 118.116 -28.772  1.00 67.67      B    H  
ATOM      8  N   ASP B 332     -58.230 115.073 -26.981  1.00 69.37      B    N  
ATOM      9  CA  ASP B 332     -57.611 114.300 -25.888  1.00 69.57      B    C  
ATOM     10  C   ASP B 332     -57.049 115.225 -24.829  1.00 69.20      B    C  
ATOM     11  O   ASP B 332     -57.624 115.248 -23.747  1.00 69.93      B    O  
ATOM     12  CB  ASP B 332     -56.543 113.376 -26.389  1.00 70.72      B    C  
ATOM     13  H01 ASP B 332     -57.648 115.424 -27.728  1.00 69.37      B    H  
ATOM     14  N   LEU B 333     -55.959 115.941 -25.077  1.00 68.96      B    N  
ATOM     15  CA  LEU B 333     -55.537 116.877 -24.014  1.00 68.37      B    C  
ATOM     16  C   LEU B 333     -56.856 117.434 -23.470  1.00 68.05      B    C  
ATOM     17  O   LEU B 333     -56.890 118.155 -22.471  1.00 67.73      B    O  
ATOM     18  CB  LEU B 333     -54.637 118.022 -24.557  1.00 68.72      B    C  
ATOM     19  CG  LEU B 333     -53.134 117.881 -24.318  1.00 68.88      B    C  
ATOM     20  CD1 LEU B 333     -52.488 119.269 -24.357  1.00 68.73      B    C  
ATOM     21  CD2 LEU B 333     -52.892 117.291 -22.923  1.00 68.75      B    C  
ATOM     22  H01 LEU B 333     -55.447 115.851 -25.943  1.00 68.96      B    H  
ATOM     23  N   ALA B 334     -57.958 117.072 -24.140  1.00 67.42      B    N  
ATOM     24  CA  ALA B 334     -59.349 117.384 -23.813  1.00 67.63      B    C  
ATOM     25  C   ALA B 334     -59.988 116.404 -22.786  1.00 67.24      B    C  
ATOM     26  O   ALA B 334     -59.955 116.638 -21.571  1.00 67.47      B    O  
ATOM     27  CB  ALA B 334     -60.173 117.351 -25.067  1.00 68.51      B    C  
ATOM     28  H01 ALA B 334     -57.811 116.517 -24.971  1.00 67.42      B    H  
HETATM   29  N   MSE B 335     -60.593 115.310 -23.279  1.00 66.71      B    N  
HETATM   30  CA  MSE B 335     -61.260 114.309 -22.450  1.00 65.41      B    C  
HETATM   31  C   MSE B 335     -60.335 113.668 -21.434  1.00 64.15      B    C  
HETATM   32  O   MSE B 335     -60.675 113.507 -20.266  1.00 63.52      B    O  
HETATM   33  CB  MSE B 335     -61.860 113.209 -23.327  1.00 66.41      B    C  
HETATM   34  CG  MSE B 335     -62.652 112.160 -22.554  1.00 68.15      B    C  
HETATM   35  CE  MSE B 335     -63.818 114.090 -20.792  1.00 69.96      B    C  
HETATM   36 SE   MSE B 335     -64.272 112.752 -21.934  1.00 70.96      B   SE  
HETATM   37  H01 MSE B 335     -60.586 115.172 -24.280  1.00 66.71      B    H  
ATOM     38  N   ALA B 336     -59.144 113.294 -21.906  1.00 62.63      B    N  
ATOM     39  CA  ALA B 336     -58.133 112.655 -21.077  1.00 61.26      B    C  
ATOM     40  C   ALA B 336     -57.900 113.381 -19.756  1.00 60.27      B    C  
ATOM     41  O   ALA B 336     -57.894 112.760 -18.697  1.00 60.19      B    O  
ATOM     42  CB  ALA B 336     -56.828 112.554 -21.847  1.00 61.14      B    C  
ATOM     43  H01 ALA B 336     -58.936 113.462 -22.880  1.00 62.63      B    H  
ATOM     44  N   ASP B 337     -57.693 114.694 -19.829  1.00 59.19      B    N  
ATOM     45  CA  ASP B 337     -57.452 115.484 -18.628  1.00 58.12      B    C  
ATOM     46  C   ASP B 337     -58.656 115.482 -17.701  1.00 56.64      B    C  
ATOM     47  O   ASP B 337     -58.505 115.404 -16.484  1.00 56.36      B    O  
ATOM     48  CB  ASP B 337     -57.089 116.925 -18.994  1.00 59.28      B    C  
ATOM     49  CG  ASP B 337     -55.716 117.034 -19.632  1.00 60.57      B    C  
ATOM     50  OD1 ASP B 337     -54.727 116.605 -19.001  1.00 60.68      B    O  
ATOM     51  OD2 ASP B 337     -55.615 117.556 -20.759  1.00 61.30      B    O1-
ATOM     52  H01 ASP B 337     -57.703 115.150 -20.730  1.00 59.19      B    H  
ATOM     53  N   LEU B 338     -59.852 115.566 -18.270  1.00 54.95      B    N  
ATOM     54  CA  LEU B 338     -61.052 115.575 -17.451  1.00 53.38      B    C  
ATOM     55  C   LEU B 338     -61.250 114.236 -16.746  1.00 52.67      B    C  
ATOM     56  O   LEU B 338     -61.626 114.201 -15.575  1.00 51.74      B    O  
ATOM     57  CB  LEU B 338     -62.281 115.911 -18.298  1.00 52.23      B    C  
ATOM     58  CG  LEU B 338     -63.592 116.026 -17.515  1.00 51.47      B    C  
ATOM     59  CD1 LEU B 338     -63.455 117.066 -16.411  1.00 51.58      B    C  
ATOM     60  CD2 LEU B 338     -64.711 116.402 -18.459  1.00 51.28      B    C  
ATOM     61  H01 LEU B 338     -59.928 115.624 -19.275  1.00 54.95      B    H  
ATOM     62  N   GLU B 339     -60.992 113.136 -17.450  1.00 51.97      B    N  
ATOM     63  CA  GLU B 339     -61.155 111.818 -16.846  1.00 51.57      B    C  
ATOM     64  C   GLU B 339     -60.137 111.609 -15.732  1.00 50.60      B    C  
ATOM     65  O   GLU B 339     -60.399 110.893 -14.768  1.00 50.10      B    O  
ATOM     66  CB  GLU B 339     -61.004 110.705 -17.888  1.00 52.44      B    C  
ATOM     67  CG  GLU B 339     -61.993 110.782 -19.038  1.00 54.04      B    C  
ATOM     68  CD  GLU B 339     -62.018 109.511 -19.868  1.00 54.74      B    C  
ATOM     69  OE1 GLU B 339     -60.937 109.052 -20.296  1.00 55.34      B    O  
ATOM     70  OE2 GLU B 339     -63.122 108.975 -20.098  1.00 54.94      B    O1-
ATOM     71  H01 GLU B 339     -60.682 113.214 -18.408  1.00 51.97      B    H  
ATOM     72  N   GLN B 340     -58.975 112.236 -15.871  1.00 49.89      B    N  
ATOM     73  CA  GLN B 340     -57.928 112.121 -14.867  1.00 49.15      B    C  
ATOM     74  C   GLN B 340     -58.355 112.877 -13.612  1.00 47.40      B    C  
ATOM     75  O   GLN B 340     -58.190 112.377 -12.499  1.00 47.18      B    O  
ATOM     76  CB  GLN B 340     -56.611 112.684 -15.412  1.00 50.32      B    C  
ATOM     77  CG  GLN B 340     -55.411 112.603 -14.465  1.00 51.52      B    C  
ATOM     78  CD  GLN B 340     -55.140 111.196 -13.951  1.00 52.84      B    C  
ATOM     79  NE2 GLN B 340     -54.419 111.103 -12.837  1.00 53.00      B    N  
ATOM     80  OE1 GLN B 340     -55.548 110.206 -14.562  1.00 54.15      B    O  
ATOM     81  H01 GLN B 340     -54.094 111.940 -12.375  1.00 53.00      B    H  
ATOM     82  H02 GLN B 340     -58.814 112.804 -16.690  1.00 49.89      B    H  
ATOM     83  H03 GLN B 340     -54.197 110.195 -12.454  1.00 53.00      B    H  
ATOM     84  N   LYS B 341     -58.904 114.077 -13.791  1.00 45.36      B    N  
ATOM     85  CA  LYS B 341     -59.359 114.867 -12.650  1.00 44.08      B    C  
ATOM     86  C   LYS B 341     -60.373 114.083 -11.838  1.00 42.37      B    C  
ATOM     87  O   LYS B 341     -60.248 113.967 -10.621  1.00 42.35      B    O  
ATOM     88  CB  LYS B 341     -60.004 116.184 -13.093  1.00 44.51      B    C  
ATOM     89  CG  LYS B 341     -59.037 117.253 -13.565  1.00 45.42      B    C  
ATOM     90  CD  LYS B 341     -59.763 118.576 -13.792  1.00 46.21      B    C  
ATOM     91  CE  LYS B 341     -60.434 119.077 -12.509  1.00 46.63      B    C  
ATOM     92  NZ  LYS B 341     -61.134 120.386 -12.692  1.00 45.90      B    N1+
ATOM     93  H01 LYS B 341     -61.307 120.542 -13.675  1.00 45.90      B    H  
ATOM     94  H02 LYS B 341     -59.007 114.445 -14.726  1.00 45.36      B    H  
ATOM     95  H03 LYS B 341     -60.556 121.131 -12.329  1.00 45.90      B    H  
ATOM     96  H04 LYS B 341     -62.013 120.370 -12.195  1.00 45.90      B    H  
ATOM     97  N   VAL B 342     -61.377 113.546 -12.522  1.00 40.48      B    N  
ATOM     98  CA  VAL B 342     -62.429 112.775 -11.875  1.00 38.90      B    C  
ATOM     99  C   VAL B 342     -61.842 111.604 -11.089  1.00 38.08      B    C  
ATOM    100  O   VAL B 342     -62.264 111.327  -9.967  1.00 36.79      B    O  
ATOM    101  CB  VAL B 342     -63.443 112.256 -12.920  1.00 38.58      B    C  
ATOM    102  CG1 VAL B 342     -64.521 111.435 -12.245  1.00 38.14      B    C  
ATOM    103  CG2 VAL B 342     -64.068 113.434 -13.654  1.00 39.23      B    C  
ATOM    104  H01 VAL B 342     -61.412 113.677 -13.523  1.00 40.48      B    H  
ATOM    105  N   LEU B 343     -60.872 110.920 -11.686  1.00 37.62      B    N  
ATOM    106  CA  LEU B 343     -60.212 109.795 -11.030  1.00 38.09      B    C  
ATOM    107  C   LEU B 343     -59.527 110.248  -9.746  1.00 36.80      B    C  
ATOM    108  O   LEU B 343     -59.682 109.624  -8.700  1.00 36.30      B    O  
ATOM    109  CB  LEU B 343     -59.188 109.163 -11.977  1.00 39.06      B    C  
ATOM    110  CG  LEU B 343     -59.670 107.917 -12.722  1.00 40.52      B    C  
ATOM    111  CD1 LEU B 343     -58.921 107.740 -14.031  1.00 41.58      B    C  
ATOM    112  CD2 LEU B 343     -59.499 106.710 -11.804  1.00 40.70      B    C  
ATOM    113  H01 LEU B 343     -60.584 111.185 -12.617  1.00 37.62      B    H  
ATOM    114  N   GLU B 344     -58.774 111.340  -9.834  1.00 36.30      B    N  
ATOM    115  CA  GLU B 344     -58.073 111.872  -8.671  1.00 36.07      B    C  
ATOM    116  C   GLU B 344     -59.080 112.283  -7.598  1.00 35.76      B    C  
ATOM    117  O   GLU B 344     -58.886 112.023  -6.413  1.00 35.53      B    O  
ATOM    118  CB  GLU B 344     -57.220 113.069  -9.077  1.00 36.14      B    C  
ATOM    119  H01 GLU B 344     -58.686 111.810 -10.723  1.00 36.30      B    H  
HETATM  120  N   MSE B 345     -60.159 112.926  -8.023  1.00 35.52      B    N  
HETATM  121  CA  MSE B 345     -61.193 113.368  -7.099  1.00 36.04      B    C  
HETATM  122  C   MSE B 345     -61.831 112.192  -6.371  1.00 34.63      B    C  
HETATM  123  O   MSE B 345     -62.046 112.243  -5.161  1.00 33.53      B    O  
HETATM  124  CB  MSE B 345     -62.259 114.160  -7.860  1.00 37.86      B    C  
HETATM  125  CG  MSE B 345     -61.723 115.429  -8.503  1.00 41.59      B    C  
HETATM  126  CE  MSE B 345     -64.242 116.553  -8.067  1.00 43.42      B    C  
HETATM  127 SE   MSE B 345     -62.979 116.374  -9.391  1.00 49.36      B   SE  
HETATM  128  H01 MSE B 345     -60.266 113.113  -9.010  1.00 35.52      B    H  
ATOM    129  N   GLU B 346     -62.124 111.129  -7.113  1.00 34.07      B    N  
ATOM    130  CA  GLU B 346     -62.736 109.934  -6.547  1.00 33.27      B    C  
ATOM    131  C   GLU B 346     -61.844 109.226  -5.526  1.00 32.23      B    C  
ATOM    132  O   GLU B 346     -62.341 108.576  -4.608  1.00 32.00      B    O  
ATOM    133  CB  GLU B 346     -63.109 108.959  -7.671  1.00 35.68      B    C  
ATOM    134  CG  GLU B 346     -63.558 107.589  -7.190  1.00 38.60      B    C  
ATOM    135  CD  GLU B 346     -63.999 106.670  -8.323  1.00 41.34      B    C  
ATOM    136  OE1 GLU B 346     -63.250 106.539  -9.320  1.00 42.41      B    O  
ATOM    137  OE2 GLU B 346     -65.087 106.063  -8.208  1.00 42.17      B    O1-
ATOM    138  H01 GLU B 346     -61.916 111.150  -8.101  1.00 34.07      B    H  
ATOM    139  N   ALA B 347     -60.531 109.363  -5.674  1.00 30.39      B    N  
ATOM    140  CA  ALA B 347     -59.597 108.706  -4.762  1.00 29.51      B    C  
ATOM    141  C   ALA B 347     -59.150 109.551  -3.567  1.00 28.38      B    C  
ATOM    142  O   ALA B 347     -58.677 109.012  -2.566  1.00 26.84      B    O  
ATOM    143  CB  ALA B 347     -58.371 108.240  -5.536  1.00 30.25      B    C  
ATOM    144  H01 ALA B 347     -60.172 109.930  -6.429  1.00 30.39      B    H  
ATOM    145  N   SER B 348     -59.307 110.866  -3.660  1.00 27.07      B    N  
ATOM    146  CA  SER B 348     -58.860 111.748  -2.587  1.00 27.54      B    C  
ATOM    147  C   SER B 348     -59.625 111.680  -1.266  1.00 26.58      B    C  
ATOM    148  O   SER B 348     -60.831 111.442  -1.235  1.00 27.17      B    O  
ATOM    149  CB  SER B 348     -58.847 113.199  -3.082  1.00 28.30      B    C  
ATOM    150  OG  SER B 348     -60.143 113.614  -3.481  1.00 30.40      B    O  
ATOM    151  H01 SER B 348     -60.473 113.023  -4.162  1.00 30.40      B    H  
ATOM    152  H02 SER B 348     -59.741 111.260  -4.483  1.00 27.07      B    H  
ATOM    153  N   THR B 349     -58.891 111.872  -0.174  1.00 25.74      B    N  
ATOM    154  CA  THR B 349     -59.461 111.901   1.168  1.00 24.95      B    C  
ATOM    155  C   THR B 349     -58.886 113.173   1.788  1.00 24.82      B    C  
ATOM    156  O   THR B 349     -57.835 113.659   1.346  1.00 23.84      B    O  
ATOM    157  CB  THR B 349     -59.043 110.680   2.029  1.00 25.59      B    C  
ATOM    158  CG2 THR B 349     -59.428 109.382   1.338  1.00 23.41      B    C  
ATOM    159  OG1 THR B 349     -57.627 110.706   2.263  1.00 23.53      B    O  
ATOM    160  H01 THR B 349     -57.266 109.825   2.142  1.00 23.53      B    H  
ATOM    161  H02 THR B 349     -57.895 112.004  -0.279  1.00 25.74      B    H  
ATOM    162  N   TYR B 350     -59.568 113.716   2.793  1.00 24.48      B    N  
ATOM    163  CA  TYR B 350     -59.123 114.947   3.440  1.00 24.88      B    C  
ATOM    164  C   TYR B 350     -59.010 114.851   4.955  1.00 24.73      B    C  
ATOM    165  O   TYR B 350     -59.181 115.843   5.654  1.00 24.77      B    O  
ATOM    166  CB  TYR B 350     -60.058 116.115   3.079  1.00 27.07      B    C  
ATOM    167  CG  TYR B 350     -60.057 116.458   1.605  1.00 28.24      B    C  
ATOM    168  CD1 TYR B 350     -60.774 115.695   0.689  1.00 30.34      B    C  
ATOM    169  CD2 TYR B 350     -59.255 117.487   1.117  1.00 29.52      B    C  
ATOM    170  CE1 TYR B 350     -60.680 115.939  -0.682  1.00 31.74      B    C  
ATOM    171  CE2 TYR B 350     -59.154 117.740  -0.244  1.00 30.66      B    C  
ATOM    172  CZ  TYR B 350     -59.866 116.961  -1.140  1.00 32.18      B    C  
ATOM    173  OH  TYR B 350     -59.734 117.184  -2.494  1.00 33.57      B    O  
ATOM    174  H01 TYR B 350     -60.120 118.034  -2.718  1.00 33.57      B    H  
ATOM    175  H02 TYR B 350     -60.413 113.266   3.116  1.00 24.48      B    H  
ATOM    176  N   ASP B 351     -58.706 113.663   5.462  1.00 24.42      B    N  
ATOM    177  CA  ASP B 351     -58.587 113.487   6.902  1.00 24.50      B    C  
ATOM    178  C   ASP B 351     -57.300 112.771   7.287  1.00 24.18      B    C  
ATOM    179  O   ASP B 351     -57.185 112.232   8.382  1.00 23.65      B    O  
ATOM    180  CB  ASP B 351     -59.804 112.723   7.441  1.00 25.03      B    C  
ATOM    181  CG  ASP B 351     -59.967 111.344   6.808  1.00 26.53      B    C  
ATOM    182  OD1 ASP B 351     -60.913 110.632   7.196  1.00 27.63      B    O  
ATOM    183  OD2 ASP B 351     -59.158 110.970   5.929  1.00 25.80      B    O1-
ATOM    184  H01 ASP B 351     -58.556 112.877   4.846  1.00 24.42      B    H  
ATOM    185  N   GLY B 352     -56.329 112.778   6.379  1.00 24.33      B    N  
ATOM    186  CA  GLY B 352     -55.056 112.139   6.655  1.00 23.93      B    C  
ATOM    187  C   GLY B 352     -55.069 110.620   6.641  1.00 23.51      B    C  
ATOM    188  O   GLY B 352     -54.081 109.990   7.012  1.00 23.24      B    O  
ATOM    189  H01 GLY B 352     -56.479 113.232   5.489  1.00 24.33      B    H  
ATOM    190  N   VAL B 353     -56.180 110.026   6.223  1.00 23.17      B    N  
ATOM    191  CA  VAL B 353     -56.275 108.575   6.166  1.00 23.39      B    C  
ATOM    192  C   VAL B 353     -56.523 108.144   4.728  1.00 23.42      B    C  
ATOM    193  O   VAL B 353     -57.501 108.550   4.097  1.00 23.23      B    O  
ATOM    194  CB  VAL B 353     -57.405 108.044   7.068  1.00 24.28      B    C  
ATOM    195  CG1 VAL B 353     -57.481 106.530   6.964  1.00 24.52      B    C  
ATOM    196  CG2 VAL B 353     -57.147 108.458   8.521  1.00 24.23      B    C  
ATOM    197  H01 VAL B 353     -56.970 110.589   5.941  1.00 23.17      B    H  
ATOM    198  N   PHE B 354     -55.618 107.320   4.214  1.00 22.71      B    N  
ATOM    199  CA  PHE B 354     -55.708 106.845   2.843  1.00 22.35      B    C  
ATOM    200  C   PHE B 354     -55.525 105.331   2.784  1.00 21.80      B    C  
ATOM    201  O   PHE B 354     -54.656 104.767   3.458  1.00 22.66      B    O  
ATOM    202  CB  PHE B 354     -54.625 107.537   1.999  1.00 22.76      B    C  
ATOM    203  CG  PHE B 354     -54.725 107.272   0.513  1.00 23.93      B    C  
ATOM    204  CD1 PHE B 354     -55.783 107.783  -0.234  1.00 24.93      B    C  
ATOM    205  CD2 PHE B 354     -53.740 106.542  -0.140  1.00 25.62      B    C  
ATOM    206  CE1 PHE B 354     -55.854 107.573  -1.615  1.00 26.48      B    C  
ATOM    207  CE2 PHE B 354     -53.796 106.323  -1.523  1.00 25.56      B    C  
ATOM    208  CZ  PHE B 354     -54.853 106.838  -2.261  1.00 25.96      B    C  
ATOM    209  H01 PHE B 354     -54.847 107.015   4.790  1.00 22.71      B    H  
ATOM    210  N   ILE B 355     -56.367 104.677   1.994  1.00 21.19      B    N  
ATOM    211  CA  ILE B 355     -56.276 103.240   1.787  1.00 20.95      B    C  
ATOM    212  C   ILE B 355     -56.149 103.083   0.286  1.00 21.51      B    C  
ATOM    213  O   ILE B 355     -57.017 103.511  -0.475  1.00 21.05      B    O  
ATOM    214  CB  ILE B 355     -57.519 102.474   2.300  1.00 20.68      B    C  
ATOM    215  CG1 ILE B 355     -57.576 102.548   3.825  1.00 20.63      B    C  
ATOM    216  CG2 ILE B 355     -57.452 101.013   1.858  1.00 20.76      B    C  
ATOM    217  CD1 ILE B 355     -58.682 101.730   4.458  1.00 20.70      B    C  
ATOM    218  H01 ILE B 355     -57.095 105.194   1.521  1.00 21.19      B    H  
ATOM    219  N   TRP B 356     -55.040 102.487  -0.129  1.00 21.80      B    N  
ATOM    220  CA  TRP B 356     -54.731 102.299  -1.531  1.00 22.99      B    C  
ATOM    221  C   TRP B 356     -54.833 100.835  -1.944  1.00 23.54      B    C  
ATOM    222  O   TRP B 356     -54.034  99.998  -1.524  1.00 23.88      B    O  
ATOM    223  CB  TRP B 356     -53.327 102.871  -1.780  1.00 22.83      B    C  
ATOM    224  CG  TRP B 356     -52.814 102.845  -3.185  1.00 23.41      B    C  
ATOM    225  CD1 TRP B 356     -53.548 102.865  -4.336  1.00 25.09      B    C  
ATOM    226  CD2 TRP B 356     -51.438 102.928  -3.585  1.00 24.38      B    C  
ATOM    227  CE2 TRP B 356     -51.414 103.000  -4.994  1.00 24.04      B    C  
ATOM    228  CE3 TRP B 356     -50.223 102.955  -2.885  1.00 23.16      B    C  
ATOM    229  NE1 TRP B 356     -52.713 102.956  -5.429  1.00 25.46      B    N  
ATOM    230  CZ2 TRP B 356     -50.221 103.092  -5.722  1.00 23.75      B    C  
ATOM    231  CZ3 TRP B 356     -49.039 103.050  -3.604  1.00 24.47      B    C  
ATOM    232  CH2 TRP B 356     -49.048 103.116  -5.014  1.00 24.05      B    C  
ATOM    233  H01 TRP B 356     -53.010 102.985  -6.394  1.00 25.46      B    H  
ATOM    234  H02 TRP B 356     -54.384 102.150   0.561  1.00 21.80      B    H  
ATOM    235  N   LYS B 357     -55.848 100.534  -2.751  1.00 24.38      B    N  
ATOM    236  CA  LYS B 357     -56.065  99.182  -3.252  1.00 25.41      B    C  
ATOM    237  C   LYS B 357     -55.326  99.006  -4.571  1.00 25.76      B    C  
ATOM    238  O   LYS B 357     -55.623  99.671  -5.563  1.00 25.65      B    O  
ATOM    239  CB  LYS B 357     -57.553  98.917  -3.483  1.00 26.12      B    C  
ATOM    240  CG  LYS B 357     -57.840  97.534  -4.042  1.00 26.25      B    C  
ATOM    241  CD  LYS B 357     -59.331  97.305  -4.227  1.00 28.86      B    C  
ATOM    242  CE  LYS B 357     -59.610  95.892  -4.717  1.00 29.42      B    C  
ATOM    243  NZ  LYS B 357     -61.063  95.653  -4.880  1.00 31.32      B    N1+
ATOM    244  H01 LYS B 357     -61.416  95.159  -4.073  1.00 31.32      B    H  
ATOM    245  H02 LYS B 357     -56.488 101.266  -3.025  1.00 24.38      B    H  
ATOM    246  H03 LYS B 357     -61.223  95.100  -5.710  1.00 31.32      B    H  
ATOM    247  H04 LYS B 357     -61.541  96.538  -4.968  1.00 31.32      B    H  
ATOM    248  N   ILE B 358     -54.357  98.107  -4.578  1.00 26.65      B    N  
ATOM    249  CA  ILE B 358     -53.590  97.846  -5.779  1.00 26.89      B    C  
ATOM    250  C   ILE B 358     -54.030  96.502  -6.339  1.00 28.73      B    C  
ATOM    251  O   ILE B 358     -53.705  95.452  -5.786  1.00 29.25      B    O  
ATOM    252  CB  ILE B 358     -52.086  97.833  -5.465  1.00 25.51      B    C  
ATOM    253  CG1 ILE B 358     -51.675  99.211  -4.934  1.00 24.13      B    C  
ATOM    254  CG2 ILE B 358     -51.287  97.467  -6.710  1.00 24.21      B    C  
ATOM    255  CD1 ILE B 358     -50.219  99.316  -4.507  1.00 24.65      B    C  
ATOM    256  H01 ILE B 358     -54.148  97.594  -3.733  1.00 26.65      B    H  
ATOM    257  N   SER B 359     -54.796  96.543  -7.425  1.00 29.69      B    N  
ATOM    258  CA  SER B 359     -55.277  95.321  -8.061  1.00 32.47      B    C  
ATOM    259  C   SER B 359     -54.340  94.894  -9.176  1.00 33.06      B    C  
ATOM    260  O   SER B 359     -53.427  95.631  -9.549  1.00 33.93      B    O  
ATOM    261  CB  SER B 359     -56.678  95.528  -8.635  1.00 31.59      B    C  
ATOM    262  OG  SER B 359     -57.614  95.752  -7.604  1.00 34.11      B    O  
ATOM    263  H01 SER B 359     -57.759  96.695  -7.503  1.00 34.11      B    H  
ATOM    264  H02 SER B 359     -55.050  97.438  -7.818  1.00 29.69      B    H  
ATOM    265  N   ASP B 360     -54.578  93.702  -9.710  1.00 34.68      B    N  
ATOM    266  CA  ASP B 360     -53.753  93.179 -10.787  1.00 35.36      B    C  
ATOM    267  C   ASP B 360     -52.333  93.087 -10.225  1.00 35.34      B    C  
ATOM    268  O   ASP B 360     -51.354  93.399 -10.901  1.00 35.03      B    O  
ATOM    269  CB  ASP B 360     -53.819  94.138 -11.981  1.00 36.49      B    C  
ATOM    270  CG  ASP B 360     -53.688  93.427 -13.314  1.00 38.14      B    C  
ATOM    271  OD1 ASP B 360     -53.855  94.099 -14.354  1.00 39.99      B    O  
ATOM    272  OD2 ASP B 360     -53.424  92.206 -13.327  1.00 38.93      B    O1-
ATOM    273  H01 ASP B 360     -55.347  93.148  -9.361  1.00 34.68      B    H  
ATOM    274  N   PHE B 361     -52.248  92.651  -8.969  1.00 34.79      B    N  
ATOM    275  CA  PHE B 361     -50.977  92.518  -8.261  1.00 34.83      B    C  
ATOM    276  C   PHE B 361     -49.932  91.684  -8.998  1.00 35.18      B    C  
ATOM    277  O   PHE B 361     -48.794  92.118  -9.183  1.00 34.30      B    O  
ATOM    278  CB  PHE B 361     -51.208  91.903  -6.878  1.00 34.29      B    C  
ATOM    279  CG  PHE B 361     -49.961  91.799  -6.052  1.00 34.42      B    C  
ATOM    280  CD1 PHE B 361     -49.325  92.943  -5.586  1.00 35.38      B    C  
ATOM    281  CD2 PHE B 361     -49.398  90.559  -5.770  1.00 35.09      B    C  
ATOM    282  CE1 PHE B 361     -48.146  92.855  -4.851  1.00 35.67      B    C  
ATOM    283  CE2 PHE B 361     -48.216  90.460  -5.035  1.00 34.65      B    C  
ATOM    284  CZ  PHE B 361     -47.592  91.607  -4.577  1.00 35.21      B    C  
ATOM    285  H01 PHE B 361     -53.099  92.402  -8.485  1.00 34.79      B    H  
ATOM    286  N   PRO B 362     -50.321  90.478  -9.401  1.00 35.76      B    N  
ATOM    287  CA  PRO B 362     -49.423  89.567 -10.101  1.00 36.05      B    C  
ATOM    288  C   PRO B 362     -48.706  90.242 -11.263  1.00 36.79      B    C  
ATOM    289  O   PRO B 362     -47.483  90.167 -11.378  1.00 36.92      B    O  
ATOM    290  CB  PRO B 362     -50.206  88.348 -10.599  1.00 36.03      B    C  
ATOM    291  H01 PRO B 362     -51.269  90.183  -9.216  1.00 35.76      B    H  
ATOM    292  N   ARG B 363     -49.472  90.901 -12.124  1.00 37.35      B    N  
ATOM    293  CA  ARG B 363     -48.913  91.590 -13.281  1.00 39.29      B    C  
ATOM    294  C   ARG B 363     -47.975  92.732 -12.899  1.00 39.17      B    C  
ATOM    295  O   ARG B 363     -46.831  92.787 -13.356  1.00 39.36      B    O  
ATOM    296  CB  ARG B 363     -50.039  92.135 -14.160  1.00 40.64      B    C  
ATOM    297  CG  ARG B 363     -49.562  92.948 -15.355  1.00 43.77      B    C  
ATOM    298  CD  ARG B 363     -50.749  93.406 -16.195  1.00 46.46      B    C  
ATOM    299  NE  ARG B 363     -51.648  94.290 -15.455  1.00 48.61      B    N  
ATOM    300  CZ  ARG B 363     -51.461  95.595 -15.283  1.00 49.08      B    C  
ATOM    301  NH1 ARG B 363     -50.396  96.192 -15.801  1.00 50.33      B    N1+
ATOM    302  NH2 ARG B 363     -52.337  96.303 -14.584  1.00 49.67      B    N  
ATOM    303  H01 ARG B 363     -52.194  97.294 -14.450  1.00 49.67      B    H  
ATOM    304  H02 ARG B 363     -50.470  90.926 -11.973  1.00 37.35      B    H  
ATOM    305  H03 ARG B 363     -52.473  93.878 -15.043  1.00 48.61      B    H  
ATOM    306  H04 ARG B 363     -49.724  95.656 -16.332  1.00 50.33      B    H  
ATOM    307  H05 ARG B 363     -53.148  95.852 -14.185  1.00 49.67      B    H  
ATOM    308  H06 ARG B 363     -50.256  97.183 -15.665  1.00 50.33      B    H  
ATOM    309  N   LYS B 364     -48.464  93.655 -12.078  1.00 38.58      B    N  
ATOM    310  CA  LYS B 364     -47.643  94.785 -11.651  1.00 38.36      B    C  
ATOM    311  C   LYS B 364     -46.371  94.294 -10.969  1.00 37.59      B    C  
ATOM    312  O   LYS B 364     -45.314  94.912 -11.079  1.00 37.82      B    O  
ATOM    313  CB  LYS B 364     -48.444  95.686 -10.704  1.00 38.08      B    C  
ATOM    314  CG  LYS B 364     -49.625  96.346 -11.387  1.00 37.74      B    C  
ATOM    315  CD  LYS B 364     -50.529  97.100 -10.428  1.00 37.17      B    C  
ATOM    316  CE  LYS B 364     -51.718  97.682 -11.186  1.00 36.14      B    C  
ATOM    317  NZ  LYS B 364     -52.739  98.277 -10.286  1.00 36.37      B    N1+
ATOM    318  H01 LYS B 364     -52.911  99.234 -10.558  1.00 36.37      B    H  
ATOM    319  H02 LYS B 364     -49.414  93.574 -11.745  1.00 38.58      B    H  
ATOM    320  H03 LYS B 364     -52.405  98.252  -9.333  1.00 36.37      B    H  
ATOM    321  H04 LYS B 364     -53.597  97.749 -10.355  1.00 36.37      B    H  
ATOM    322  N   ARG B 365     -46.485  93.165 -10.279  1.00 37.45      B    N  
ATOM    323  CA  ARG B 365     -45.362  92.566  -9.568  1.00 38.35      B    C  
ATOM    324  C   ARG B 365     -44.252  92.179 -10.559  1.00 38.35      B    C  
ATOM    325  O   ARG B 365     -43.084  92.527 -10.366  1.00 37.36      B    O  
ATOM    326  CB  ARG B 365     -45.867  91.339  -8.797  1.00 39.09      B    C  
ATOM    327  CG  ARG B 365     -45.245  91.141  -7.425  1.00 41.25      B    C  
ATOM    328  CD  ARG B 365     -43.888  90.487  -7.478  1.00 42.50      B    C  
ATOM    329  NE  ARG B 365     -42.903  91.223  -6.695  1.00 44.19      B    N  
ATOM    330  CZ  ARG B 365     -41.727  90.730  -6.322  1.00 43.84      B    C  
ATOM    331  NH1 ARG B 365     -41.391  89.490  -6.654  1.00 44.94      B    N1+
ATOM    332  NH2 ARG B 365     -40.877  91.485  -5.640  1.00 43.40      B    N  
ATOM    333  H01 ARG B 365     -39.979  91.113  -5.365  1.00 43.40      B    H  
ATOM    334  H02 ARG B 365     -47.383  92.704 -10.246  1.00 37.45      B    H  
ATOM    335  H03 ARG B 365     -43.129  92.168  -6.418  1.00 44.19      B    H  
ATOM    336  H04 ARG B 365     -42.033  88.917  -7.182  1.00 44.94      B    H  
ATOM    337  H05 ARG B 365     -41.127  92.432  -5.395  1.00 43.40      B    H  
ATOM    338  H06 ARG B 365     -40.493  89.119  -6.379  1.00 44.94      B    H  
ATOM    339  N   GLN B 366     -44.615  91.475 -11.629  1.00 38.47      B    N  
ATOM    340  CA  GLN B 366     -43.625  91.070 -12.625  1.00 39.08      B    C  
ATOM    341  C   GLN B 366     -43.029  92.230 -13.417  1.00 38.54      B    C  
ATOM    342  O   GLN B 366     -41.848  92.202 -13.769  1.00 38.35      B    O  
ATOM    343  CB  GLN B 366     -44.210  90.033 -13.589  1.00 40.32      B    C  
ATOM    344  CG  GLN B 366     -44.354  88.665 -12.959  1.00 42.87      B    C  
ATOM    345  CD  GLN B 366     -43.067  88.213 -12.275  1.00 45.20      B    C  
ATOM    346  NE2 GLN B 366     -43.152  87.948 -10.972  1.00 45.65      B    N  
ATOM    347  OE1 GLN B 366     -42.011  88.110 -12.908  1.00 44.53      B    O  
ATOM    348  H01 GLN B 366     -44.035  88.048 -10.493  1.00 45.65      B    H  
ATOM    349  H02 GLN B 366     -45.584  91.218 -11.754  1.00 38.47      B    H  
ATOM    350  H03 GLN B 366     -42.333  87.647 -10.463  1.00 45.65      B    H  
ATOM    351  N   GLU B 367     -43.832  93.249 -13.701  1.00 37.94      B    N  
ATOM    352  CA  GLU B 367     -43.319  94.397 -14.436  1.00 38.41      B    C  
ATOM    353  C   GLU B 367     -42.216  95.038 -13.603  1.00 37.63      B    C  
ATOM    354  O   GLU B 367     -41.250  95.581 -14.137  1.00 37.34      B    O  
ATOM    355  CB  GLU B 367     -44.430  95.415 -14.693  1.00 39.50      B    C  
ATOM    356  CG  GLU B 367     -45.587  94.858 -15.498  1.00 42.27      B    C  
ATOM    357  CD  GLU B 367     -46.642  95.899 -15.783  1.00 44.24      B    C  
ATOM    358  OE1 GLU B 367     -47.160  96.498 -14.815  1.00 44.68      B    O  
ATOM    359  OE2 GLU B 367     -46.957  96.113 -16.976  1.00 46.03      B    O1-
ATOM    360  H01 GLU B 367     -44.798  93.228 -13.407  1.00 37.94      B    H  
ATOM    361  N   ALA B 368     -42.373  94.972 -12.287  1.00 36.28      B    N  
ATOM    362  CA  ALA B 368     -41.385  95.534 -11.380  1.00 35.67      B    C  
ATOM    363  C   ALA B 368     -40.136  94.660 -11.407  1.00 35.29      B    C  
ATOM    364  O   ALA B 368     -39.024  95.151 -11.586  1.00 34.67      B    O  
ATOM    365  CB  ALA B 368     -41.952  95.599  -9.965  1.00 33.92      B    C  
ATOM    366  H01 ALA B 368     -43.194  94.523 -11.908  1.00 36.28      B    H  
ATOM    367  N   VAL B 369     -40.335  93.359 -11.224  1.00 35.60      B    N  
ATOM    368  CA  VAL B 369     -39.235  92.402 -11.225  1.00 36.64      B    C  
ATOM    369  C   VAL B 369     -38.423  92.474 -12.512  1.00 37.39      B    C  
ATOM    370  O   VAL B 369     -37.217  92.242 -12.503  1.00 38.17      B    O  
ATOM    371  CB  VAL B 369     -39.759  90.956 -11.045  1.00 36.09      B    C  
ATOM    372  CG1 VAL B 369     -38.653  89.945 -11.354  1.00 35.66      B    C  
ATOM    373  CG2 VAL B 369     -40.250  90.762  -9.619  1.00 35.38      B    C  
ATOM    374  H01 VAL B 369     -41.276  93.023 -11.080  1.00 35.60      B    H  
ATOM    375  N   ALA B 370     -39.087  92.810 -13.612  1.00 37.91      B    N  
ATOM    376  CA  ALA B 370     -38.425  92.887 -14.908  1.00 39.46      B    C  
ATOM    377  C   ALA B 370     -37.810  94.250 -15.192  1.00 39.71      B    C  
ATOM    378  O   ALA B 370     -37.181  94.449 -16.234  1.00 39.36      B    O  
ATOM    379  CB  ALA B 370     -39.412  92.521 -16.012  1.00 40.66      B    C  
ATOM    380  H01 ALA B 370     -40.074  93.017 -13.549  1.00 37.91      B    H  
ATOM    381  N   GLY B 371     -37.997  95.191 -14.272  1.00 39.06      B    N  
ATOM    382  CA  GLY B 371     -37.437  96.516 -14.455  1.00 38.61      B    C  
ATOM    383  C   GLY B 371     -38.218  97.435 -15.378  1.00 38.40      B    C  
ATOM    384  O   GLY B 371     -37.851  98.598 -15.538  1.00 38.99      B    O  
ATOM    385  H01 GLY B 371     -38.532  94.982 -13.441  1.00 39.06      B    H  
ATOM    386  N   ARG B 372     -39.289  96.932 -15.988  1.00 38.53      B    N  
ATOM    387  CA  ARG B 372     -40.097  97.757 -16.889  1.00 38.70      B    C  
ATOM    388  C   ARG B 372     -40.838  98.893 -16.178  1.00 38.03      B    C  
ATOM    389  O   ARG B 372     -40.795 100.040 -16.620  1.00 37.91      B    O  
ATOM    390  CB  ARG B 372     -41.093  96.890 -17.672  1.00 40.37      B    C  
ATOM    391  CG  ARG B 372     -40.447  96.059 -18.782  1.00 42.47      B    C  
ATOM    392  CD  ARG B 372     -41.495  95.388 -19.674  1.00 43.41      B    C  
ATOM    393  NE  ARG B 372     -42.161  94.253 -19.038  1.00 44.57      B    N  
ATOM    394  CZ  ARG B 372     -41.564  93.098 -18.759  1.00 45.35      B    C  
ATOM    395  NH1 ARG B 372     -40.282  92.921 -19.055  1.00 46.38      B    N1+
ATOM    396  NH2 ARG B 372     -42.251  92.113 -18.193  1.00 45.24      B    N  
ATOM    397  H01 ARG B 372     -41.797  91.235 -17.986  1.00 45.24      B    H  
ATOM    398  H02 ARG B 372     -39.548  95.969 -15.827  1.00 38.53      B    H  
ATOM    399  H03 ARG B 372     -43.136  94.352 -18.795  1.00 44.57      B    H  
ATOM    400  H04 ARG B 372     -39.756  93.666 -19.489  1.00 46.38      B    H  
ATOM    401  H05 ARG B 372     -43.228  92.242 -17.970  1.00 45.24      B    H  
ATOM    402  H06 ARG B 372     -39.832  92.041 -18.846  1.00 46.38      B    H  
ATOM    403  N   ILE B 373     -41.534  98.569 -15.092  1.00 36.79      B    N  
ATOM    404  CA  ILE B 373     -42.247  99.577 -14.309  1.00 35.71      B    C  
ATOM    405  C   ILE B 373     -41.879  99.321 -12.851  1.00 34.94      B    C  
ATOM    406  O   ILE B 373     -42.599  98.647 -12.119  1.00 34.98      B    O  
ATOM    407  CB  ILE B 373     -43.778  99.473 -14.485  1.00 35.62      B    C  
ATOM    408  CG1 ILE B 373     -44.144  99.610 -15.970  1.00 35.30      B    C  
ATOM    409  CG2 ILE B 373     -44.470 100.581 -13.683  1.00 34.27      B    C  
ATOM    410  CD1 ILE B 373     -45.624  99.490 -16.257  1.00 34.17      B    C  
ATOM    411  H01 ILE B 373     -41.571  97.603 -14.801  1.00 36.79      B    H  
ATOM    412  N   PRO B 374     -40.724  99.842 -12.424  1.00 34.86      B    N  
ATOM    413  CA  PRO B 374     -40.221  99.686 -11.061  1.00 34.33      B    C  
ATOM    414  C   PRO B 374     -41.092 100.245  -9.948  1.00 33.07      B    C  
ATOM    415  O   PRO B 374     -41.166  99.653  -8.871  1.00 32.26      B    O  
ATOM    416  CB  PRO B 374     -38.867 100.385 -11.127  1.00 35.24      B    C  
ATOM    417  CG  PRO B 374     -39.130 101.478 -12.151  1.00 36.12      B    C  
ATOM    418  CD  PRO B 374     -39.759 100.621 -13.218  1.00 34.81      B    C  
ATOM    419  N   ALA B 375     -41.752 101.371 -10.201  1.00 31.73      B    N  
ATOM    420  CA  ALA B 375     -42.566 102.000  -9.167  1.00 31.72      B    C  
ATOM    421  C   ALA B 375     -43.923 102.523  -9.616  1.00 31.79      B    C  
ATOM    422  O   ALA B 375     -44.159 102.758 -10.802  1.00 31.88      B    O  
ATOM    423  CB  ALA B 375     -41.772 103.133  -8.519  1.00 31.01      B    C  
ATOM    424  H01 ALA B 375     -41.689 101.794 -11.116  1.00 31.73      B    H  
ATOM    425  N   ILE B 376     -44.804 102.722  -8.641  1.00 31.98      B    N  
ATOM    426  CA  ILE B 376     -46.152 103.215  -8.891  1.00 31.59      B    C  
ATOM    427  C   ILE B 376     -46.517 104.326  -7.906  1.00 31.06      B    C  
ATOM    428  O   ILE B 376     -46.236 104.218  -6.710  1.00 30.36      B    O  
ATOM    429  CB  ILE B 376     -47.182 102.084  -8.722  1.00 32.16      B    C  
ATOM    430  CG1 ILE B 376     -46.817 100.908  -9.631  1.00 33.26      B    C  
ATOM    431  CG2 ILE B 376     -48.579 102.597  -9.042  1.00 32.60      B    C  
ATOM    432  CD1 ILE B 376     -47.671  99.679  -9.416  1.00 33.56      B    C  
ATOM    433  H01 ILE B 376     -44.528 102.524  -7.690  1.00 31.98      B    H  
ATOM    434  N   PHE B 377     -47.124 105.398  -8.407  1.00 30.62      B    N  
ATOM    435  CA  PHE B 377     -47.560 106.488  -7.538  1.00 30.32      B    C  
ATOM    436  C   PHE B 377     -49.034 106.271  -7.229  1.00 29.23      B    C  
ATOM    437  O   PHE B 377     -49.760 105.705  -8.040  1.00 28.20      B    O  
ATOM    438  CB  PHE B 377     -47.415 107.865  -8.201  1.00 30.80      B    C  
ATOM    439  CG  PHE B 377     -46.004 108.366  -8.295  1.00 32.09      B    C  
ATOM    440  CD1 PHE B 377     -45.258 108.187  -9.456  1.00 33.32      B    C  
ATOM    441  CD2 PHE B 377     -45.425 109.035  -7.224  1.00 32.34      B    C  
ATOM    442  CE1 PHE B 377     -43.950 108.674  -9.549  1.00 33.28      B    C  
ATOM    443  CE2 PHE B 377     -44.122 109.525  -7.302  1.00 34.48      B    C  
ATOM    444  CZ  PHE B 377     -43.381 109.345  -8.470  1.00 33.80      B    C  
ATOM    445  H01 PHE B 377     -47.286 105.459  -9.402  1.00 30.62      B    H  
ATOM    446  N   SER B 378     -49.477 106.723  -6.059  1.00 28.65      B    N  
ATOM    447  CA  SER B 378     -50.883 106.584  -5.688  1.00 26.99      B    C  
ATOM    448  C   SER B 378     -51.535 107.937  -5.915  1.00 25.93      B    C  
ATOM    449  O   SER B 378     -50.849 108.937  -6.116  1.00 23.84      B    O  
ATOM    450  CB  SER B 378     -51.032 106.233  -4.205  1.00 27.06      B    C  
ATOM    451  OG  SER B 378     -50.717 107.353  -3.393  1.00 28.53      B    O  
ATOM    452  H01 SER B 378     -50.522 107.057  -2.501  1.00 28.53      B    H  
ATOM    453  H02 SER B 378     -48.834 107.167  -5.420  1.00 28.65      B    H  
ATOM    454  N   PRO B 379     -52.874 107.984  -5.917  1.00 25.42      B    N  
ATOM    455  CA  PRO B 379     -53.535 109.270  -6.113  1.00 24.32      B    C  
ATOM    456  C   PRO B 379     -53.189 110.105  -4.885  1.00 24.17      B    C  
ATOM    457  O   PRO B 379     -52.695 109.573  -3.887  1.00 22.56      B    O  
ATOM    458  CB  PRO B 379     -55.012 108.881  -6.160  1.00 25.06      B    C  
ATOM    459  CG  PRO B 379     -54.957 107.461  -6.705  1.00 25.08      B    C  
ATOM    460  CD  PRO B 379     -53.881 106.920  -5.795  1.00 25.84      B    C  
ATOM    461  N   ALA B 380     -53.459 111.400  -4.956  1.00 23.75      B    N  
ATOM    462  CA  ALA B 380     -53.152 112.311  -3.864  1.00 23.86      B    C  
ATOM    463  C   ALA B 380     -54.225 112.343  -2.780  1.00 24.08      B    C  
ATOM    464  O   ALA B 380     -55.399 112.092  -3.049  1.00 23.46      B    O  
ATOM    465  CB  ALA B 380     -52.964 113.709  -4.422  1.00 22.47      B    C  
ATOM    466  H01 ALA B 380     -53.891 111.766  -5.793  1.00 23.75      B    H  
ATOM    467  N   PHE B 381     -53.805 112.630  -1.551  1.00 23.00      B    N  
ATOM    468  CA  PHE B 381     -54.733 112.760  -0.435  1.00 22.45      B    C  
ATOM    469  C   PHE B 381     -54.214 113.908   0.430  1.00 21.90      B    C  
ATOM    470  O   PHE B 381     -53.101 114.393   0.202  1.00 22.16      B    O  
ATOM    471  CB  PHE B 381     -54.881 111.438   0.330  1.00 23.37      B    C  
ATOM    472  CG  PHE B 381     -53.618 110.934   0.957  1.00 24.27      B    C  
ATOM    473  CD1 PHE B 381     -53.348 111.178   2.300  1.00 24.19      B    C  
ATOM    474  CD2 PHE B 381     -52.715 110.181   0.217  1.00 24.09      B    C  
ATOM    475  CE1 PHE B 381     -52.193 110.669   2.900  1.00 25.90      B    C  
ATOM    476  CE2 PHE B 381     -51.555 109.668   0.807  1.00 24.91      B    C  
ATOM    477  CZ  PHE B 381     -51.297 109.914   2.151  1.00 24.59      B    C  
ATOM    478  H01 PHE B 381     -52.817 112.761  -1.387  1.00 23.00      B    H  
ATOM    479  N   TYR B 382     -55.007 114.353   1.399  1.00 20.34      B    N  
ATOM    480  CA  TYR B 382     -54.629 115.507   2.208  1.00 21.25      B    C  
ATOM    481  C   TYR B 382     -54.879 115.346   3.703  1.00 21.00      B    C  
ATOM    482  O   TYR B 382     -55.663 114.500   4.123  1.00 20.92      B    O  
ATOM    483  CB  TYR B 382     -55.408 116.739   1.724  1.00 21.85      B    C  
ATOM    484  CG  TYR B 382     -55.412 116.936   0.223  1.00 23.20      B    C  
ATOM    485  CD1 TYR B 382     -56.120 116.067  -0.618  1.00 23.74      B    C  
ATOM    486  CD2 TYR B 382     -54.699 117.976  -0.365  1.00 22.71      B    C  
ATOM    487  CE1 TYR B 382     -56.105 116.231  -1.999  1.00 23.77      B    C  
ATOM    488  CE2 TYR B 382     -54.677 118.147  -1.744  1.00 23.04      B    C  
ATOM    489  CZ  TYR B 382     -55.378 117.275  -2.552  1.00 23.88      B    C  
ATOM    490  OH  TYR B 382     -55.326 117.431  -3.915  1.00 24.40      B    O  
ATOM    491  H01 TYR B 382     -56.035 118.013  -4.198  1.00 24.40      B    H  
ATOM    492  H02 TYR B 382     -55.884 113.886   1.578  1.00 20.34      B    H  
ATOM    493  N   THR B 383     -54.229 116.193   4.493  1.00 22.11      B    N  
ATOM    494  CA  THR B 383     -54.367 116.163   5.948  1.00 23.39      B    C  
ATOM    495  C   THR B 383     -55.666 116.800   6.431  1.00 22.87      B    C  
ATOM    496  O   THR B 383     -56.136 116.497   7.529  1.00 23.60      B    O  
ATOM    497  CB  THR B 383     -53.202 116.891   6.624  1.00 23.92      B    C  
ATOM    498  CG2 THR B 383     -51.885 116.201   6.309  1.00 25.10      B    C  
ATOM    499  OG1 THR B 383     -53.149 118.236   6.143  1.00 26.77      B    O  
ATOM    500  H01 THR B 383     -53.526 118.826   6.799  1.00 26.77      B    H  
ATOM    501  H02 THR B 383     -53.619 116.881   4.075  1.00 22.11      B    H  
ATOM    502  N   SER B 384     -56.220 117.698   5.614  1.00 21.89      B    N  
ATOM    503  CA  SER B 384     -57.474 118.400   5.904  1.00 21.79      B    C  
ATOM    504  C   SER B 384     -57.976 118.979   4.584  1.00 22.06      B    C  
ATOM    505  O   SER B 384     -57.264 118.938   3.582  1.00 22.46      B    O  
ATOM    506  CB  SER B 384     -57.260 119.527   6.927  1.00 21.61      B    C  
ATOM    507  OG  SER B 384     -56.368 120.520   6.442  1.00 23.72      B    O  
ATOM    508  H01 SER B 384     -56.200 121.165   7.133  1.00 23.72      B    H  
ATOM    509  H02 SER B 384     -55.748 117.906   4.746  1.00 21.89      B    H  
ATOM    510  N   ARG B 385     -59.188 119.525   4.574  1.00 22.00      B    N  
ATOM    511  CA  ARG B 385     -59.749 120.057   3.336  1.00 22.06      B    C  
ATOM    512  C   ARG B 385     -58.781 120.971   2.585  1.00 21.60      B    C  
ATOM    513  O   ARG B 385     -58.701 120.920   1.358  1.00 21.67      B    O  
ATOM    514  CB  ARG B 385     -61.060 120.804   3.605  1.00 22.42      B    C  
ATOM    515  CG  ARG B 385     -61.816 121.172   2.331  1.00 22.97      B    C  
ATOM    516  CD  ARG B 385     -62.184 119.913   1.531  1.00 25.23      B    C  
ATOM    517  NE  ARG B 385     -62.916 120.221   0.302  1.00 26.27      B    N  
ATOM    518  CZ  ARG B 385     -62.379 120.800  -0.770  1.00 27.65      B    C  
ATOM    519  NH1 ARG B 385     -61.094 121.133  -0.770  1.00 27.14      B    N1+
ATOM    520  NH2 ARG B 385     -63.132 121.071  -1.832  1.00 27.60      B    N  
ATOM    521  H01 ARG B 385     -62.724 121.520  -2.639  1.00 27.60      B    H  
ATOM    522  H02 ARG B 385     -59.724 119.572   5.429  1.00 22.00      B    H  
ATOM    523  H03 ARG B 385     -63.896 119.978   0.264  1.00 26.27      B    H  
ATOM    524  H04 ARG B 385     -60.522 120.938   0.039  1.00 27.14      B    H  
ATOM    525  H05 ARG B 385     -64.112 120.828  -1.831  1.00 27.60      B    H  
ATOM    526  H06 ARG B 385     -60.689 121.582  -1.579  1.00 27.14      B    H  
ATOM    527  N   TYR B 386     -58.055 121.807   3.320  1.00 21.07      B    N  
ATOM    528  CA  TYR B 386     -57.087 122.711   2.706  1.00 21.50      B    C  
ATOM    529  C   TYR B 386     -55.705 122.472   3.314  1.00 21.44      B    C  
ATOM    530  O   TYR B 386     -54.945 123.415   3.540  1.00 22.33      B    O  
ATOM    531  CB  TYR B 386     -57.500 124.171   2.923  1.00 22.15      B    C  
ATOM    532  CG  TYR B 386     -58.876 124.507   2.393  1.00 23.10      B    C  
ATOM    533  CD1 TYR B 386     -59.992 124.519   3.232  1.00 22.80      B    C  
ATOM    534  CD2 TYR B 386     -59.070 124.771   1.038  1.00 23.28      B    C  
ATOM    535  CE1 TYR B 386     -61.270 124.788   2.730  1.00 23.11      B    C  
ATOM    536  CE2 TYR B 386     -60.337 125.038   0.525  1.00 23.20      B    C  
ATOM    537  CZ  TYR B 386     -61.430 125.047   1.372  1.00 23.67      B    C  
ATOM    538  OH  TYR B 386     -62.674 125.324   0.859  1.00 22.43      B    O  
ATOM    539  H01 TYR B 386     -63.010 124.551   0.399  1.00 22.43      B    H  
ATOM    540  H02 TYR B 386     -58.175 121.817   4.323  1.00 21.07      B    H  
ATOM    541  N   GLY B 387     -55.386 121.204   3.565  1.00 20.58      B    N  
ATOM    542  CA  GLY B 387     -54.110 120.857   4.169  1.00 20.97      B    C  
ATOM    543  C   GLY B 387     -52.993 120.443   3.228  1.00 20.02      B    C  
ATOM    544  O   GLY B 387     -52.983 120.802   2.049  1.00 19.16      B    O  
ATOM    545  H01 GLY B 387     -56.041 120.471   3.332  1.00 20.58      B    H  
ATOM    546  N   TYR B 388     -52.035 119.688   3.758  1.00 20.91      B    N  
ATOM    547  CA  TYR B 388     -50.912 119.233   2.951  1.00 20.47      B    C  
ATOM    548  C   TYR B 388     -51.396 118.244   1.905  1.00 20.26      B    C  
ATOM    549  O   TYR B 388     -52.363 117.512   2.130  1.00 18.63      B    O  
ATOM    550  CB  TYR B 388     -49.847 118.536   3.801  1.00 20.28      B    C  
ATOM    551  CG  TYR B 388     -49.268 119.357   4.927  1.00 20.09      B    C  
ATOM    552  CD1 TYR B 388     -49.773 119.251   6.219  1.00 19.60      B    C  
ATOM    553  CD2 TYR B 388     -48.191 120.218   4.706  1.00 18.52      B    C  
ATOM    554  CE1 TYR B 388     -49.220 119.972   7.269  1.00 20.22      B    C  
ATOM    555  CE2 TYR B 388     -47.630 120.950   5.753  1.00 19.56      B    C  
ATOM    556  CZ  TYR B 388     -48.148 120.818   7.033  1.00 20.12      B    C  
ATOM    557  OH  TYR B 388     -47.601 121.521   8.085  1.00 20.42      B    O  
ATOM    558  H01 TYR B 388     -47.377 120.914   8.794  1.00 20.42      B    H  
ATOM    559  H02 TYR B 388     -52.087 119.427   4.732  1.00 20.91      B    H  
ATOM    560  N   LYS B 389     -50.717 118.234   0.762  1.00 19.60      B    N  
ATOM    561  CA  LYS B 389     -51.038 117.320  -0.325  1.00 20.52      B    C  
ATOM    562  C   LYS B 389     -49.949 116.243  -0.282  1.00 21.18      B    C  
ATOM    563  O   LYS B 389     -48.749 116.550  -0.216  1.00 19.30      B    O  
ATOM    564  CB  LYS B 389     -51.017 118.062  -1.661  1.00 21.15      B    C  
ATOM    565  CG  LYS B 389     -51.522 117.244  -2.846  1.00 21.28      B    C  
ATOM    566  CD  LYS B 389     -51.425 118.032  -4.149  1.00 20.25      B    C  
ATOM    567  CE  LYS B 389     -51.942 117.222  -5.337  1.00 21.51      B    C  
ATOM    568  NZ  LYS B 389     -51.723 117.935  -6.639  1.00 19.95      B    N1+
ATOM    569  H01 LYS B 389     -51.954 118.912  -6.531  1.00 19.95      B    H  
ATOM    570  H02 LYS B 389     -49.952 118.883   0.644  1.00 19.60      B    H  
ATOM    571  H03 LYS B 389     -52.312 117.526  -7.351  1.00 19.95      B    H  
ATOM    572  H04 LYS B 389     -50.755 117.846  -6.912  1.00 19.95      B    H  
HETATM  573  N   MSE B 390     -50.365 114.984  -0.330  1.00 21.51      B    N  
HETATM  574  CA  MSE B 390     -49.431 113.874  -0.232  1.00 23.27      B    C  
HETATM  575  C   MSE B 390     -49.839 112.710  -1.134  1.00 23.32      B    C  
HETATM  576  O   MSE B 390     -50.978 112.638  -1.582  1.00 22.48      B    O  
HETATM  577  CB  MSE B 390     -49.418 113.373   1.221  1.00 24.59      B    C  
HETATM  578  CG  MSE B 390     -49.089 114.428   2.282  1.00 28.97      B    C  
HETATM  579  CE  MSE B 390     -51.484 114.064   3.676  1.00 31.80      B    C  
HETATM  580 SE   MSE B 390     -49.703 113.979   3.962  1.00 34.24      B   SE  
HETATM  581  H01 MSE B 390     -51.351 114.793  -0.437  1.00 21.51      B    H  
ATOM    582  N   CYS B 391     -48.898 111.811  -1.406  1.00 22.62      B    N  
ATOM    583  CA  CYS B 391     -49.196 110.608  -2.181  1.00 22.60      B    C  
ATOM    584  C   CYS B 391     -48.173 109.573  -1.736  1.00 22.96      B    C  
ATOM    585  O   CYS B 391     -47.215 109.904  -1.032  1.00 23.28      B    O  
ATOM    586  CB  CYS B 391     -49.105 110.835  -3.699  1.00 21.12      B    C  
ATOM    587  SG  CYS B 391     -47.446 110.913  -4.404  1.00 23.87      B    S  
ATOM    588  H01 CYS B 391     -47.958 111.962  -1.070  1.00 22.62      B    H  
ATOM    589  N   LEU B 392     -48.389 108.324  -2.126  1.00 22.88      B    N  
ATOM    590  CA  LEU B 392     -47.477 107.252  -1.760  1.00 22.91      B    C  
ATOM    591  C   LEU B 392     -46.756 106.781  -3.014  1.00 23.90      B    C  
ATOM    592  O   LEU B 392     -47.251 106.964  -4.124  1.00 24.10      B    O  
ATOM    593  CB  LEU B 392     -48.256 106.080  -1.157  1.00 21.83      B    C  
ATOM    594  CG  LEU B 392     -49.194 106.403   0.012  1.00 21.30      B    C  
ATOM    595  CD1 LEU B 392     -49.853 105.130   0.505  1.00 21.94      B    C  
ATOM    596  CD2 LEU B 392     -48.406 107.063   1.132  1.00 21.49      B    C  
ATOM    597  H01 LEU B 392     -49.202 108.113  -2.687  1.00 22.88      B    H  
ATOM    598  N   ARG B 393     -45.579 106.196  -2.838  1.00 24.10      B    N  
ATOM    599  CA  ARG B 393     -44.830 105.671  -3.970  1.00 25.24      B    C  
ATOM    600  C   ARG B 393     -44.347 104.302  -3.552  1.00 25.06      B    C  
ATOM    601  O   ARG B 393     -43.664 104.160  -2.535  1.00 25.02      B    O  
ATOM    602  CB  ARG B 393     -43.634 106.549  -4.331  1.00 25.64      B    C  
ATOM    603  CG  ARG B 393     -43.030 106.121  -5.661  1.00 28.07      B    C  
ATOM    604  CD  ARG B 393     -41.835 106.943  -6.098  1.00 28.52      B    C  
ATOM    605  NE  ARG B 393     -41.551 106.656  -7.500  1.00 31.56      B    N  
ATOM    606  CZ  ARG B 393     -40.526 107.147  -8.187  1.00 32.62      B    C  
ATOM    607  NH1 ARG B 393     -39.656 107.961  -7.610  1.00 33.48      B    N1+
ATOM    608  NH2 ARG B 393     -40.383 106.829  -9.465  1.00 32.87      B    N  
ATOM    609  H01 ARG B 393     -39.609 107.203  -9.995  1.00 32.87      B    H  
ATOM    610  H02 ARG B 393     -45.197 106.114  -1.906  1.00 24.10      B    H  
ATOM    611  H03 ARG B 393     -42.183 106.036  -7.986  1.00 31.56      B    H  
ATOM    612  H04 ARG B 393     -39.765 108.210  -6.637  1.00 33.48      B    H  
ATOM    613  H05 ARG B 393     -41.048 106.212  -9.909  1.00 32.87      B    H  
ATOM    614  H06 ARG B 393     -38.883 108.333  -8.143  1.00 33.48      B    H  
ATOM    615  N   ILE B 394     -44.702 103.291  -4.336  1.00 24.93      B    N  
ATOM    616  CA  ILE B 394     -44.326 101.931  -3.996  1.00 25.21      B    C  
ATOM    617  C   ILE B 394     -43.497 101.246  -5.085  1.00 24.70      B    C  
ATOM    618  O   ILE B 394     -43.661 101.528  -6.272  1.00 24.80      B    O  
ATOM    619  CB  ILE B 394     -45.609 101.106  -3.704  1.00 25.61      B    C  
ATOM    620  CG1 ILE B 394     -45.263  99.777  -3.039  1.00 25.90      B    C  
ATOM    621  CG2 ILE B 394     -46.368 100.847  -4.999  1.00 26.30      B    C  
ATOM    622  CD1 ILE B 394     -46.497  98.981  -2.628  1.00 27.52      B    C  
ATOM    623  H01 ILE B 394     -45.237 103.469  -5.174  1.00 24.93      B    H  
ATOM    624  N   TYR B 395     -42.588 100.373  -4.657  1.00 25.13      B    N  
ATOM    625  CA  TYR B 395     -41.739  99.585  -5.555  1.00 26.32      B    C  
ATOM    626  C   TYR B 395     -42.001  98.136  -5.170  1.00 26.78      B    C  
ATOM    627  O   TYR B 395     -41.535  97.676  -4.123  1.00 26.59      B    O  
ATOM    628  CB  TYR B 395     -40.246  99.877  -5.351  1.00 26.25      B    C  
ATOM    629  CG  TYR B 395     -39.772 101.241  -5.802  1.00 28.27      B    C  
ATOM    630  CD1 TYR B 395     -40.116 102.390  -5.099  1.00 27.97      B    C  
ATOM    631  CD2 TYR B 395     -38.970 101.375  -6.941  1.00 29.25      B    C  
ATOM    632  CE1 TYR B 395     -39.673 103.644  -5.511  1.00 29.06      B    C  
ATOM    633  CE2 TYR B 395     -38.521 102.627  -7.364  1.00 29.24      B    C  
ATOM    634  CZ  TYR B 395     -38.877 103.756  -6.643  1.00 29.78      B    C  
ATOM    635  OH  TYR B 395     -38.431 104.995  -7.041  1.00 29.23      B    O  
ATOM    636  H01 TYR B 395     -38.372 105.575  -6.278  1.00 29.23      B    H  
ATOM    637  H02 TYR B 395     -42.477 100.247  -3.661  1.00 25.13      B    H  
ATOM    638  N   LEU B 396     -42.742  97.415  -6.004  1.00 27.15      B    N  
ATOM    639  CA  LEU B 396     -43.069  96.031  -5.688  1.00 28.15      B    C  
ATOM    640  C   LEU B 396     -41.854  95.133  -5.553  1.00 28.55      B    C  
ATOM    641  O   LEU B 396     -41.895  94.150  -4.811  1.00 28.39      B    O  
ATOM    642  CB  LEU B 396     -44.054  95.467  -6.716  1.00 28.09      B    C  
ATOM    643  CG  LEU B 396     -45.399  96.202  -6.694  1.00 28.44      B    C  
ATOM    644  CD1 LEU B 396     -46.332  95.635  -7.753  1.00 29.34      B    C  
ATOM    645  CD2 LEU B 396     -46.018  96.075  -5.308  1.00 28.03      B    C  
ATOM    646  H01 LEU B 396     -43.080  97.828  -6.861  1.00 27.15      B    H  
ATOM    647  N   ASN B 397     -40.773  95.452  -6.257  1.00 29.13      B    N  
ATOM    648  CA  ASN B 397     -39.569  94.640  -6.126  1.00 29.57      B    C  
ATOM    649  C   ASN B 397     -38.446  95.416  -5.430  1.00 29.70      B    C  
ATOM    650  O   ASN B 397     -37.269  95.078  -5.566  1.00 29.75      B    O  
ATOM    651  CB  ASN B 397     -39.096  94.112  -7.484  1.00 29.70      B    C  
ATOM    652  CG  ASN B 397     -38.105  92.962  -7.343  1.00 29.25      B    C  
ATOM    653  ND2 ASN B 397     -36.986  93.048  -8.046  1.00 29.35      B    N  
ATOM    654  OD1 ASN B 397     -38.358  92.003  -6.610  1.00 28.09      B    O  
ATOM    655  H01 ASN B 397     -36.821  93.850  -8.637  1.00 29.35      B    H  
ATOM    656  H02 ASN B 397     -40.785  96.249  -6.877  1.00 29.13      B    H  
ATOM    657  H03 ASN B 397     -36.297  92.311  -7.991  1.00 29.35      B    H  
ATOM    658  N   GLY B 398     -38.824  96.469  -4.703  1.00 29.53      B    N  
ATOM    659  CA  GLY B 398     -37.866  97.254  -3.935  1.00 29.76      B    C  
ATOM    660  C   GLY B 398     -37.048  98.361  -4.570  1.00 29.84      B    C  
ATOM    661  O   GLY B 398     -36.870  98.407  -5.783  1.00 29.04      B    O  
ATOM    662  H01 GLY B 398     -39.800  96.729  -4.684  1.00 29.53      B    H  
ATOM    663  N   ASP B 399     -36.548  99.255  -3.713  1.00 29.99      B    N  
ATOM    664  CA  ASP B 399     -35.715 100.383  -4.124  1.00 30.37      B    C  
ATOM    665  C   ASP B 399     -34.640 100.625  -3.068  1.00 30.06      B    C  
ATOM    666  O   ASP B 399     -34.825 100.292  -1.894  1.00 28.94      B    O  
ATOM    667  CB  ASP B 399     -36.551 101.656  -4.268  1.00 31.99      B    C  
ATOM    668  CG  ASP B 399     -35.737 102.829  -4.784  1.00 33.39      B    C  
ATOM    669  OD1 ASP B 399     -35.283 102.764  -5.943  1.00 34.98      B    O  
ATOM    670  OD2 ASP B 399     -35.543 103.812  -4.035  1.00 35.01      B    O1-
ATOM    671  H01 ASP B 399     -36.756  99.146  -2.731  1.00 29.99      B    H  
ATOM    672  N   GLY B 400     -33.523 101.208  -3.489  1.00 29.14      B    N  
ATOM    673  CA  GLY B 400     -32.442 101.491  -2.565  1.00 29.20      B    C  
ATOM    674  C   GLY B 400     -31.873 100.259  -1.891  1.00 29.33      B    C  
ATOM    675  O   GLY B 400     -31.601  99.250  -2.540  1.00 28.84      B    O  
ATOM    676  H01 GLY B 400     -33.426 101.457  -4.463  1.00 29.14      B    H  
ATOM    677  N   THR B 401     -31.696 100.338  -0.578  1.00 30.07      B    N  
ATOM    678  CA  THR B 401     -31.149  99.222   0.180  1.00 31.70      B    C  
ATOM    679  C   THR B 401     -32.039  97.981   0.103  1.00 32.25      B    C  
ATOM    680  O   THR B 401     -31.612  96.886   0.473  1.00 32.06      B    O  
ATOM    681  CB  THR B 401     -30.963  99.595   1.663  1.00 31.74      B    C  
ATOM    682  CG2 THR B 401     -30.138 100.853   1.789  1.00 31.72      B    C  
ATOM    683  OG1 THR B 401     -32.244  99.820   2.268  1.00 35.74      B    O  
ATOM    684  H01 THR B 401     -32.481 100.746   2.181  1.00 35.74      B    H  
ATOM    685  H02 THR B 401     -31.946 101.189  -0.095  1.00 30.07      B    H  
ATOM    686  N   GLY B 402     -33.268  98.146  -0.380  1.00 32.24      B    N  
ATOM    687  CA  GLY B 402     -34.177  97.014  -0.466  1.00 31.75      B    C  
ATOM    688  C   GLY B 402     -34.454  96.512  -1.873  1.00 31.49      B    C  
ATOM    689  O   GLY B 402     -35.314  95.651  -2.070  1.00 31.24      B    O  
ATOM    690  H01 GLY B 402     -33.570  99.059  -0.688  1.00 32.24      B    H  
ATOM    691  N   ARG B 403     -33.723  97.043  -2.848  1.00 30.74      B    N  
ATOM    692  CA  ARG B 403     -33.899  96.651  -4.242  1.00 30.96      B    C  
ATOM    693  C   ARG B 403     -33.743  95.150  -4.445  1.00 30.92      B    C  
ATOM    694  O   ARG B 403     -32.713  94.569  -4.100  1.00 31.68      B    O  
ATOM    695  CB  ARG B 403     -32.904  97.396  -5.117  1.00 31.16      B    C  
ATOM    696  H01 ARG B 403     -33.026  97.737  -2.617  1.00 30.74      B    H  
ATOM    697  N   GLY B 404     -34.777  94.527  -5.005  1.00 30.65      B    N  
ATOM    698  CA  GLY B 404     -34.748  93.098  -5.265  1.00 30.17      B    C  
ATOM    699  C   GLY B 404     -34.999  92.191  -4.074  1.00 29.72      B    C  
ATOM    700  O   GLY B 404     -35.160  90.986  -4.243  1.00 30.60      B    O  
ATOM    701  H01 GLY B 404     -35.599  95.059  -5.254  1.00 30.65      B    H  
ATOM    702  N   THR B 405     -35.048  92.749  -2.869  1.00 29.04      B    N  
ATOM    703  CA  THR B 405     -35.260  91.925  -1.683  1.00 28.31      B    C  
ATOM    704  C   THR B 405     -36.498  92.270  -0.861  1.00 27.57      B    C  
ATOM    705  O   THR B 405     -37.060  91.401  -0.195  1.00 26.76      B    O  
ATOM    706  CB  THR B 405     -34.037  91.987  -0.743  1.00 28.99      B    C  
ATOM    707  CG2 THR B 405     -32.811  91.364  -1.415  1.00 29.19      B    C  
ATOM    708  OG1 THR B 405     -33.759  93.355  -0.412  1.00 28.99      B    O  
ATOM    709  H01 THR B 405     -33.639  93.437   0.537  1.00 28.99      B    H  
ATOM    710  H02 THR B 405     -34.938  93.748  -2.773  1.00 29.04      B    H  
ATOM    711  N   HIS B 406     -36.918  93.530  -0.904  1.00 26.76      B    N  
ATOM    712  CA  HIS B 406     -38.081  93.974  -0.143  1.00 26.29      B    C  
ATOM    713  C   HIS B 406     -39.048  94.793  -0.964  1.00 26.63      B    C  
ATOM    714  O   HIS B 406     -38.730  95.272  -2.053  1.00 25.99      B    O  
ATOM    715  CB  HIS B 406     -37.672  94.876   1.030  1.00 25.34      B    C  
ATOM    716  CG  HIS B 406     -36.787  94.220   2.039  1.00 25.34      B    C  
ATOM    717  CD2 HIS B 406     -35.545  93.694   1.927  1.00 25.42      B    C  
ATOM    718  ND1 HIS B 406     -37.149  94.081   3.361  1.00 25.57      B    N  
ATOM    719  CE1 HIS B 406     -36.168  93.496   4.023  1.00 26.41      B    C  
ATOM    720  NE2 HIS B 406     -35.183  93.250   3.178  1.00 25.31      B    N  
ATOM    721  H01 HIS B 406     -34.306  92.807   3.412  1.00 25.31      B    H  
ATOM    722  H02 HIS B 406     -36.420  94.196  -1.477  1.00 26.76      B    H  
ATOM    723  N   LEU B 407     -40.246  94.940  -0.417  1.00 27.45      B    N  
ATOM    724  CA  LEU B 407     -41.254  95.795  -1.010  1.00 28.24      B    C  
ATOM    725  C   LEU B 407     -40.833  97.116  -0.379  1.00 27.51      B    C  
ATOM    726  O   LEU B 407     -40.578  97.166   0.827  1.00 28.27      B    O  
ATOM    727  CB  LEU B 407     -42.652  95.429  -0.505  1.00 30.25      B    C  
ATOM    728  CG  LEU B 407     -43.705  96.512  -0.785  1.00 31.64      B    C  
ATOM    729  CD1 LEU B 407     -43.987  96.583  -2.270  1.00 32.26      B    C  
ATOM    730  CD2 LEU B 407     -44.979  96.202  -0.017  1.00 32.91      B    C  
ATOM    731  H01 LEU B 407     -40.462  94.443   0.435  1.00 27.45      B    H  
ATOM    732  N   SER B 408     -40.724  98.168  -1.177  1.00 26.64      B    N  
ATOM    733  CA  SER B 408     -40.338  99.471  -0.658  1.00 25.32      B    C  
ATOM    734  C   SER B 408     -41.561 100.371  -0.778  1.00 25.20      B    C  
ATOM    735  O   SER B 408     -42.205 100.409  -1.826  1.00 24.14      B    O  
ATOM    736  CB  SER B 408     -39.173 100.053  -1.469  1.00 25.54      B    C  
ATOM    737  OG  SER B 408     -38.022  99.232  -1.372  1.00 26.06      B    O  
ATOM    738  H01 SER B 408     -37.756  98.948  -2.250  1.00 26.06      B    H  
ATOM    739  H02 SER B 408     -40.912  98.063  -2.164  1.00 26.64      B    H  
ATOM    740  N   LEU B 409     -41.875 101.096   0.290  1.00 23.37      B    N  
ATOM    741  CA  LEU B 409     -43.045 101.964   0.279  1.00 23.40      B    C  
ATOM    742  C   LEU B 409     -42.637 103.352   0.749  1.00 23.01      B    C  
ATOM    743  O   LEU B 409     -41.996 103.485   1.792  1.00 22.72      B    O  
ATOM    744  CB  LEU B 409     -44.105 101.409   1.230  1.00 23.63      B    C  
ATOM    745  CG  LEU B 409     -45.583 101.702   0.959  1.00 25.72      B    C  
ATOM    746  CD1 LEU B 409     -46.355 101.443   2.250  1.00 23.66      B    C  
ATOM    747  CD2 LEU B 409     -45.797 103.124   0.500  1.00 25.56      B    C  
ATOM    748  H01 LEU B 409     -41.297 101.045   1.117  1.00 23.37      B    H  
ATOM    749  N   PHE B 410     -43.015 104.382  -0.005  1.00 22.33      B    N  
ATOM    750  CA  PHE B 410     -42.665 105.742   0.378  1.00 22.47      B    C  
ATOM    751  C   PHE B 410     -43.809 106.730   0.470  1.00 23.00      B    C  
ATOM    752  O   PHE B 410     -44.871 106.561  -0.126  1.00 21.09      B    O  
ATOM    753  CB  PHE B 410     -41.611 106.330  -0.561  1.00 22.86      B    C  
ATOM    754  CG  PHE B 410     -40.380 105.492  -0.687  1.00 22.76      B    C  
ATOM    755  CD1 PHE B 410     -40.335 104.432  -1.587  1.00 23.08      B    C  
ATOM    756  CD2 PHE B 410     -39.271 105.744   0.111  1.00 23.41      B    C  
ATOM    757  CE1 PHE B 410     -39.199 103.636  -1.692  1.00 22.10      B    C  
ATOM    758  CE2 PHE B 410     -38.129 104.952   0.015  1.00 22.99      B    C  
ATOM    759  CZ  PHE B 410     -38.097 103.895  -0.891  1.00 24.05      B    C  
ATOM    760  H01 PHE B 410     -43.548 104.219  -0.848  1.00 22.33      B    H  
ATOM    761  N   PHE B 411     -43.539 107.780   1.231  1.00 23.87      B    N  
ATOM    762  CA  PHE B 411     -44.456 108.871   1.488  1.00 25.52      B    C  
ATOM    763  C   PHE B 411     -43.885 110.082   0.752  1.00 25.28      B    C  
ATOM    764  O   PHE B 411     -42.692 110.371   0.852  1.00 24.15      B    O  
ATOM    765  CB  PHE B 411     -44.483 109.119   2.993  1.00 27.65      B    C  
ATOM    766  CG  PHE B 411     -45.264 110.311   3.400  1.00 28.64      B    C  
ATOM    767  CD1 PHE B 411     -46.656 110.308   3.338  1.00 30.88      B    C  
ATOM    768  CD2 PHE B 411     -44.609 111.440   3.875  1.00 29.48      B    C  
ATOM    769  CE1 PHE B 411     -47.386 111.419   3.751  1.00 30.25      B    C  
ATOM    770  CE2 PHE B 411     -45.322 112.554   4.287  1.00 30.89      B    C  
ATOM    771  CZ  PHE B 411     -46.714 112.546   4.228  1.00 31.27      B    C  
ATOM    772  H01 PHE B 411     -42.627 107.823   1.663  1.00 23.87      B    H  
ATOM    773  N   VAL B 412     -44.731 110.787   0.012  1.00 25.00      B    N  
ATOM    774  CA  VAL B 412     -44.267 111.943  -0.736  1.00 24.94      B    C  
ATOM    775  C   VAL B 412     -45.051 113.211  -0.456  1.00 24.54      B    C  
ATOM    776  O   VAL B 412     -46.284 113.229  -0.532  1.00 24.72      B    O  
ATOM    777  CB  VAL B 412     -44.332 111.685  -2.258  1.00 25.74      B    C  
ATOM    778  CG1 VAL B 412     -43.805 112.892  -3.010  1.00 25.16      B    C  
ATOM    779  CG2 VAL B 412     -43.543 110.444  -2.615  1.00 25.55      B    C  
ATOM    780  H01 VAL B 412     -45.704 110.518  -0.032  1.00 25.00      B    H  
ATOM    781  N   VAL B 413     -44.332 114.275  -0.124  1.00 23.83      B    N  
ATOM    782  CA  VAL B 413     -44.969 115.561   0.116  1.00 23.43      B    C  
ATOM    783  C   VAL B 413     -45.041 116.247  -1.244  1.00 23.45      B    C  
ATOM    784  O   VAL B 413     -44.016 116.424  -1.902  1.00 22.93      B    O  
ATOM    785  CB  VAL B 413     -44.144 116.436   1.070  1.00 23.14      B    C  
ATOM    786  CG1 VAL B 413     -44.798 117.805   1.200  1.00 23.58      B    C  
ATOM    787  CG2 VAL B 413     -44.039 115.758   2.434  1.00 23.33      B    C  
ATOM    788  H01 VAL B 413     -43.329 114.191  -0.037  1.00 23.83      B    H  
HETATM  789  N   MSE B 414     -46.246 116.624  -1.661  1.00 23.47      B    N  
HETATM  790  CA  MSE B 414     -46.464 117.264  -2.953  1.00 24.38      B    C  
HETATM  791  C   MSE B 414     -46.739 118.755  -2.817  1.00 24.84      B    C  
HETATM  792  O   MSE B 414     -47.052 119.239  -1.731  1.00 24.47      B    O  
HETATM  793  CB  MSE B 414     -47.654 116.608  -3.671  1.00 26.11      B    C  
HETATM  794  CG  MSE B 414     -47.494 115.116  -3.982  1.00 29.07      B    C  
HETATM  795  CE  MSE B 414     -50.155 114.505  -3.594  1.00 34.57      B    C  
HETATM  796 SE   MSE B 414     -48.946 114.392  -4.830  1.00 33.31      B   SE  
HETATM  797  H01 MSE B 414     -47.041 116.461  -1.060  1.00 23.47      B    H  
ATOM    798  N   LYS B 415     -46.620 119.486  -3.923  1.00 25.07      B    N  
ATOM    799  CA  LYS B 415     -46.904 120.913  -3.900  1.00 26.00      B    C  
ATOM    800  C   LYS B 415     -48.417 121.077  -3.821  1.00 25.89      B    C  
ATOM    801  O   LYS B 415     -49.134 120.740  -4.762  1.00 25.54      B    O  
ATOM    802  CB  LYS B 415     -46.371 121.608  -5.162  1.00 26.49      B    C  
ATOM    803  CG  LYS B 415     -46.733 123.092  -5.228  1.00 27.21      B    C  
ATOM    804  CD  LYS B 415     -46.048 123.803  -6.386  1.00 29.18      B    C  
ATOM    805  CE  LYS B 415     -44.551 123.875  -6.170  1.00 29.40      B    C  
ATOM    806  NZ  LYS B 415     -43.858 124.528  -7.307  1.00 32.54      B    N1+
ATOM    807  H01 LYS B 415     -43.791 125.521  -7.136  1.00 32.54      B    H  
ATOM    808  H02 LYS B 415     -46.330 119.047  -4.785  1.00 25.07      B    H  
ATOM    809  H03 LYS B 415     -44.379 124.367  -8.157  1.00 32.54      B    H  
ATOM    810  H04 LYS B 415     -42.930 124.140  -7.403  1.00 32.54      B    H  
ATOM    811  N   GLY B 416     -48.897 121.580  -2.689  1.00 26.57      B    N  
ATOM    812  CA  GLY B 416     -50.324 121.764  -2.509  1.00 26.08      B    C  
ATOM    813  C   GLY B 416     -50.785 123.171  -2.833  1.00 27.08      B    C  
ATOM    814  O   GLY B 416     -50.019 124.126  -2.692  1.00 27.02      B    O  
ATOM    815  H01 GLY B 416     -48.262 121.837  -1.947  1.00 26.57      B    H  
ATOM    816  N   PRO B 417     -52.041 123.329  -3.280  1.00 27.40      B    N  
ATOM    817  CA  PRO B 417     -52.619 124.627  -3.632  1.00 28.21      B    C  
ATOM    818  C   PRO B 417     -52.682 125.606  -2.457  1.00 27.93      B    C  
ATOM    819  O   PRO B 417     -52.808 126.812  -2.646  1.00 28.46      B    O  
ATOM    820  CB  PRO B 417     -54.007 124.241  -4.145  1.00 28.20      B    C  
ATOM    821  CG  PRO B 417     -54.328 123.017  -3.299  1.00 29.53      B    C  
ATOM    822  CD  PRO B 417     -53.033 122.264  -3.511  1.00 28.15      B    C  
ATOM    823  N   ASN B 418     -52.578 125.086  -1.243  1.00 27.76      B    N  
ATOM    824  CA  ASN B 418     -52.656 125.937  -0.066  1.00 27.95      B    C  
ATOM    825  C   ASN B 418     -51.390 125.933   0.788  1.00 27.25      B    C  
ATOM    826  O   ASN B 418     -51.432 126.296   1.962  1.00 27.90      B    O  
ATOM    827  CB  ASN B 418     -53.854 125.500   0.783  1.00 28.05      B    C  
ATOM    828  CG  ASN B 418     -55.149 125.501  -0.003  1.00 28.39      B    C  
ATOM    829  ND2 ASN B 418     -55.774 124.335  -0.124  1.00 27.36      B    N  
ATOM    830  OD1 ASN B 418     -55.580 126.541  -0.504  1.00 31.39      B    O  
ATOM    831  H01 ASN B 418     -55.383 123.506   0.300  1.00 27.36      B    H  
ATOM    832  H02 ASN B 418     -52.444 124.091  -1.134  1.00 27.76      B    H  
ATOM    833  H03 ASN B 418     -56.640 124.277  -0.640  1.00 27.36      B    H  
ATOM    834  N   ASP B 419     -50.264 125.540   0.203  1.00 26.61      B    N  
ATOM    835  CA  ASP B 419     -49.012 125.486   0.952  1.00 25.70      B    C  
ATOM    836  C   ASP B 419     -48.606 126.808   1.606  1.00 25.75      B    C  
ATOM    837  O   ASP B 419     -47.933 126.813   2.638  1.00 23.79      B    O  
ATOM    838  CB  ASP B 419     -47.867 124.985   0.060  1.00 26.07      B    C  
ATOM    839  CG  ASP B 419     -48.065 123.541  -0.393  1.00 26.66      B    C  
ATOM    840  OD1 ASP B 419     -48.937 122.853   0.178  1.00 26.07      B    O  
ATOM    841  OD2 ASP B 419     -47.336 123.084  -1.299  1.00 26.34      B    O1-
ATOM    842  H01 ASP B 419     -50.274 125.275  -0.772  1.00 26.61      B    H  
ATOM    843  N   ALA B 420     -49.009 127.929   1.016  1.00 25.38      B    N  
ATOM    844  CA  ALA B 420     -48.655 129.228   1.577  1.00 25.85      B    C  
ATOM    845  C   ALA B 420     -49.322 129.457   2.931  1.00 26.00      B    C  
ATOM    846  O   ALA B 420     -48.916 130.337   3.685  1.00 25.31      B    O  
ATOM    847  CB  ALA B 420     -49.040 130.342   0.605  1.00 25.90      B    C  
ATOM    848  H01 ALA B 420     -49.564 127.881   0.174  1.00 25.38      B    H  
ATOM    849  N   LEU B 421     -50.336 128.656   3.248  1.00 26.78      B    N  
ATOM    850  CA  LEU B 421     -51.050 128.809   4.510  1.00 27.26      B    C  
ATOM    851  C   LEU B 421     -50.620 127.795   5.565  1.00 27.87      B    C  
ATOM    852  O   LEU B 421     -50.980 127.917   6.734  1.00 26.79      B    O  
ATOM    853  CB  LEU B 421     -52.557 128.676   4.275  1.00 27.77      B    C  
ATOM    854  CG  LEU B 421     -53.189 129.600   3.228  1.00 28.06      B    C  
ATOM    855  CD1 LEU B 421     -54.684 129.299   3.129  1.00 28.72      B    C  
ATOM    856  CD2 LEU B 421     -52.964 131.052   3.607  1.00 26.90      B    C  
ATOM    857  H01 LEU B 421     -50.616 127.930   2.604  1.00 26.78      B    H  
ATOM    858  N   LEU B 422     -49.839 126.807   5.149  1.00 28.23      B    N  
ATOM    859  CA  LEU B 422     -49.389 125.754   6.049  1.00 28.72      B    C  
ATOM    860  C   LEU B 422     -48.053 126.001   6.739  1.00 29.39      B    C  
ATOM    861  O   LEU B 422     -47.271 126.869   6.348  1.00 28.68      B    O  
ATOM    862  CB  LEU B 422     -49.335 124.429   5.287  1.00 28.85      B    C  
ATOM    863  CG  LEU B 422     -50.665 123.728   4.974  1.00 30.28      B    C  
ATOM    864  CD1 LEU B 422     -51.816 124.712   4.903  1.00 30.47      B    C  
ATOM    865  CD2 LEU B 422     -50.508 122.941   3.686  1.00 29.31      B    C  
ATOM    866  H01 LEU B 422     -49.548 126.784   4.182  1.00 28.23      B    H  
ATOM    867  N   ARG B 423     -47.810 125.215   7.778  1.00 29.31      B    N  
ATOM    868  CA  ARG B 423     -46.586 125.310   8.549  1.00 29.76      B    C  
ATOM    869  C   ARG B 423     -45.528 124.437   7.886  1.00 27.92      B    C  
ATOM    870  O   ARG B 423     -45.788 123.284   7.547  1.00 27.26      B    O  
ATOM    871  CB  ARG B 423     -46.843 124.828   9.977  1.00 33.20      B    C  
ATOM    872  CG  ARG B 423     -45.689 125.038  10.941  1.00 38.69      B    C  
ATOM    873  CD  ARG B 423     -46.048 124.532  12.332  1.00 43.24      B    C  
ATOM    874  NE  ARG B 423     -46.270 123.087  12.335  1.00 48.75      B    N  
ATOM    875  CZ  ARG B 423     -46.647 122.390  13.402  1.00 51.19      B    C  
ATOM    876  NH1 ARG B 423     -46.854 123.006  14.559  1.00 52.72      B    N1+
ATOM    877  NH2 ARG B 423     -46.823 121.075  13.313  1.00 53.08      B    N  
ATOM    878  H01 ARG B 423     -47.111 120.548  14.125  1.00 53.08      B    H  
ATOM    879  H02 ARG B 423     -48.501 124.527   8.041  1.00 29.31      B    H  
ATOM    880  H03 ARG B 423     -46.128 122.586  11.470  1.00 48.75      B    H  
ATOM    881  H04 ARG B 423     -46.723 124.005  14.630  1.00 52.72      B    H  
ATOM    882  H05 ARG B 423     -46.668 120.603  12.433  1.00 53.08      B    H  
ATOM    883  H06 ARG B 423     -47.142 122.476  15.369  1.00 52.72      B    H  
ATOM    884  N   TRP B 424     -44.344 124.995   7.671  1.00 26.40      B    N  
ATOM    885  CA  TRP B 424     -43.272 124.220   7.069  1.00 26.06      B    C  
ATOM    886  C   TRP B 424     -42.062 124.299   7.981  1.00 26.34      B    C  
ATOM    887  O   TRP B 424     -41.853 125.312   8.657  1.00 26.53      B    O  
ATOM    888  CB  TRP B 424     -42.914 124.761   5.682  1.00 25.46      B    C  
ATOM    889  CG  TRP B 424     -44.043 124.640   4.715  1.00 24.88      B    C  
ATOM    890  CD1 TRP B 424     -44.925 125.618   4.349  1.00 23.65      B    C  
ATOM    891  CD2 TRP B 424     -44.455 123.450   4.037  1.00 22.63      B    C  
ATOM    892  CE2 TRP B 424     -45.597 123.776   3.274  1.00 23.01      B    C  
ATOM    893  CE3 TRP B 424     -43.969 122.135   4.003  1.00 22.05      B    C  
ATOM    894  NE1 TRP B 424     -45.863 125.106   3.482  1.00 23.91      B    N  
ATOM    895  CZ2 TRP B 424     -46.264 122.834   2.480  1.00 22.12      B    C  
ATOM    896  CZ3 TRP B 424     -44.631 121.198   3.215  1.00 21.95      B    C  
ATOM    897  CH2 TRP B 424     -45.768 121.555   2.464  1.00 22.39      B    C  
ATOM    898  H01 TRP B 424     -46.623 125.625   3.066  1.00 23.91      B    H  
ATOM    899  H02 TRP B 424     -44.187 125.960   7.926  1.00 26.40      B    H  
ATOM    900  N   PRO B 425     -41.259 123.225   8.037  1.00 25.87      B    N  
ATOM    901  CA  PRO B 425     -41.366 121.952   7.316  1.00 24.41      B    C  
ATOM    902  C   PRO B 425     -42.493 121.029   7.790  1.00 23.63      B    C  
ATOM    903  O   PRO B 425     -43.021 121.181   8.893  1.00 23.42      B    O  
ATOM    904  CB  PRO B 425     -40.010 121.316   7.566  1.00 24.74      B    C  
ATOM    905  CG  PRO B 425     -39.767 121.741   9.003  1.00 26.19      B    C  
ATOM    906  CD  PRO B 425     -40.023 123.230   8.841  1.00 26.22      B    C  
ATOM    907  N   PHE B 426     -42.829 120.060   6.941  1.00 21.78      B    N  
ATOM    908  CA  PHE B 426     -43.842 119.059   7.248  1.00 22.23      B    C  
ATOM    909  C   PHE B 426     -43.321 118.304   8.468  1.00 21.75      B    C  
ATOM    910  O   PHE B 426     -42.193 117.810   8.451  1.00 20.98      B    O  
ATOM    911  CB  PHE B 426     -43.984 118.075   6.077  1.00 21.28      B    C  
ATOM    912  CG  PHE B 426     -44.988 116.981   6.323  1.00 21.60      B    C  
ATOM    913  CD1 PHE B 426     -46.348 117.193   6.091  1.00 22.23      B    C  
ATOM    914  CD2 PHE B 426     -44.581 115.746   6.815  1.00 20.44      B    C  
ATOM    915  CE1 PHE B 426     -47.283 116.190   6.344  1.00 20.96      B    C  
ATOM    916  CE2 PHE B 426     -45.508 114.739   7.075  1.00 20.67      B    C  
ATOM    917  CZ  PHE B 426     -46.860 114.961   6.839  1.00 20.44      B    C  
ATOM    918  H01 PHE B 426     -42.362 120.017   6.047  1.00 21.78      B    H  
ATOM    919  N   ASN B 427     -44.128 118.191   9.519  1.00 22.65      B    N  
ATOM    920  CA  ASN B 427     -43.660 117.487  10.708  1.00 24.06      B    C  
ATOM    921  C   ASN B 427     -44.766 116.689  11.409  1.00 24.90      B    C  
ATOM    922  O   ASN B 427     -45.010 116.872  12.601  1.00 25.98      B    O  
ATOM    923  CB  ASN B 427     -43.050 118.497  11.685  1.00 25.96      B    C  
ATOM    924  CG  ASN B 427     -42.126 117.850  12.698  1.00 27.27      B    C  
ATOM    925  ND2 ASN B 427     -41.471 118.673  13.508  1.00 29.81      B    N  
ATOM    926  OD1 ASN B 427     -42.002 116.630  12.755  1.00 27.90      B    O  
ATOM    927  H01 ASN B 427     -41.603 119.671  13.428  1.00 29.81      B    H  
ATOM    928  H02 ASN B 427     -45.056 118.589   9.494  1.00 22.65      B    H  
ATOM    929  H03 ASN B 427     -40.841 118.301  14.204  1.00 29.81      B    H  
ATOM    930  N   GLN B 428     -45.432 115.810  10.668  1.00 23.80      B    N  
ATOM    931  CA  GLN B 428     -46.498 114.986  11.244  1.00 22.34      B    C  
ATOM    932  C   GLN B 428     -46.053 113.536  11.200  1.00 22.37      B    C  
ATOM    933  O   GLN B 428     -45.391 113.123  10.250  1.00 21.75      B    O  
ATOM    934  CB  GLN B 428     -47.786 115.122  10.428  1.00 20.87      B    C  
ATOM    935  CG  GLN B 428     -48.241 116.548  10.226  1.00 19.82      B    C  
ATOM    936  CD  GLN B 428     -48.540 117.248  11.527  1.00 20.55      B    C  
ATOM    937  NE2 GLN B 428     -49.260 116.573  12.420  1.00 22.78      B    N  
ATOM    938  OE1 GLN B 428     -48.145 118.393  11.723  1.00 21.56      B    O  
ATOM    939  H01 GLN B 428     -49.571 115.635  12.213  1.00 22.78      B    H  
ATOM    940  H02 GLN B 428     -45.199 115.708   9.690  1.00 23.80      B    H  
ATOM    941  H03 GLN B 428     -49.495 116.999  13.305  1.00 22.78      B    H  
ATOM    942  N   LYS B 429     -46.406 112.765  12.224  1.00 22.53      B    N  
ATOM    943  CA  LYS B 429     -46.043 111.356  12.239  1.00 23.17      B    C  
ATOM    944  C   LYS B 429     -46.834 110.695  11.122  1.00 23.01      B    C  
ATOM    945  O   LYS B 429     -47.996 111.038  10.879  1.00 23.50      B    O  
ATOM    946  CB  LYS B 429     -46.393 110.701  13.586  1.00 24.75      B    C  
ATOM    947  CG  LYS B 429     -45.860 109.274  13.721  1.00 27.62      B    C  
ATOM    948  CD  LYS B 429     -45.931 108.735  15.153  1.00 29.43      B    C  
ATOM    949  CE  LYS B 429     -47.222 107.993  15.446  1.00 31.50      B    C  
ATOM    950  NZ  LYS B 429     -48.421 108.830  15.223  1.00 32.96      B    N1+
ATOM    951  H01 LYS B 429     -48.711 108.754  14.258  1.00 32.96      B    H  
ATOM    952  H02 LYS B 429     -46.928 113.159  12.994  1.00 22.53      B    H  
ATOM    953  H03 LYS B 429     -48.204 109.793  15.435  1.00 32.96      B    H  
ATOM    954  H04 LYS B 429     -49.168 108.514  15.824  1.00 32.96      B    H  
ATOM    955  N   VAL B 430     -46.200 109.760  10.431  1.00 22.44      B    N  
ATOM    956  CA  VAL B 430     -46.840 109.049   9.339  1.00 22.36      B    C  
ATOM    957  C   VAL B 430     -46.718 107.554   9.565  1.00 22.61      B    C  
ATOM    958  O   VAL B 430     -45.621 107.030   9.778  1.00 22.75      B    O  
ATOM    959  CB  VAL B 430     -46.183 109.393   7.990  1.00 23.52      B    C  
ATOM    960  CG1 VAL B 430     -46.853 108.599   6.855  1.00 23.61      B    C  
ATOM    961  CG2 VAL B 430     -46.284 110.887   7.740  1.00 23.45      B    C  
ATOM    962  H01 VAL B 430     -45.245 109.535  10.670  1.00 22.44      B    H  
ATOM    963  N   THR B 431     -47.848 106.867   9.534  1.00 21.40      B    N  
ATOM    964  CA  THR B 431     -47.847 105.431   9.719  1.00 22.09      B    C  
ATOM    965  C   THR B 431     -48.207 104.786   8.385  1.00 22.45      B    C  
ATOM    966  O   THR B 431     -49.225 105.130   7.780  1.00 22.03      B    O  
ATOM    967  CB  THR B 431     -48.863 105.016  10.795  1.00 22.42      B    C  
ATOM    968  CG2 THR B 431     -48.897 103.496  10.947  1.00 22.52      B    C  
ATOM    969  OG1 THR B 431     -48.496 105.614  12.047  1.00 22.84      B    O  
ATOM    970  H01 THR B 431     -48.254 104.927  12.672  1.00 22.84      B    H  
ATOM    971  H02 THR B 431     -48.722 107.350   9.379  1.00 21.40      B    H  
ATOM    972  N   LEU B 432     -47.348 103.882   7.921  1.00 22.77      B    N  
ATOM    973  CA  LEU B 432     -47.567 103.170   6.664  1.00 23.46      B    C  
ATOM    974  C   LEU B 432     -47.869 101.708   6.985  1.00 24.27      B    C  
ATOM    975  O   LEU B 432     -47.236 101.112   7.862  1.00 23.68      B    O  
ATOM    976  CB  LEU B 432     -46.332 103.291   5.761  1.00 22.85      B    C  
ATOM    977  CG  LEU B 432     -46.007 104.718   5.298  1.00 24.82      B    C  
ATOM    978  CD1 LEU B 432     -44.745 104.724   4.445  1.00 23.84      B    C  
ATOM    979  CD2 LEU B 432     -47.183 105.275   4.505  1.00 22.60      B    C  
ATOM    980  H01 LEU B 432     -46.515 103.681   8.456  1.00 22.77      B    H  
HETATM  981  N   MSE B 433     -48.834 101.135   6.267  1.00 24.50      B    N  
HETATM  982  CA  MSE B 433     -49.266  99.763   6.508  1.00 25.68      B    C  
HETATM  983  C   MSE B 433     -49.599  98.969   5.243  1.00 25.70      B    C  
HETATM  984  O   MSE B 433     -50.065  99.522   4.248  1.00 25.38      B    O  
HETATM  985  CB  MSE B 433     -50.540  99.759   7.373  1.00 27.20      B    C  
HETATM  986  CG  MSE B 433     -50.477 100.463   8.725  1.00 30.67      B    C  
HETATM  987  CE  MSE B 433     -52.860 101.724   8.472  1.00 36.03      B    C  
HETATM  988 SE   MSE B 433     -52.158 100.584   9.484  1.00 35.76      B   SE  
HETATM  989  H01 MSE B 433     -49.280 101.667   5.533  1.00 24.50      B    H  
ATOM    990  N   LEU B 434     -49.352  97.665   5.310  1.00 25.89      B    N  
ATOM    991  CA  LEU B 434     -49.699  96.721   4.249  1.00 26.12      B    C  
ATOM    992  C   LEU B 434     -50.714  95.892   5.019  1.00 25.61      B    C  
ATOM    993  O   LEU B 434     -50.352  95.205   5.970  1.00 25.03      B    O  
ATOM    994  CB  LEU B 434     -48.514  95.836   3.851  1.00 25.84      B    C  
ATOM    995  CG  LEU B 434     -48.897  94.630   2.978  1.00 25.96      B    C  
ATOM    996  CD1 LEU B 434     -49.562  95.100   1.697  1.00 25.55      B    C  
ATOM    997  CD2 LEU B 434     -47.659  93.794   2.667  1.00 27.02      B    C  
ATOM    998  H01 LEU B 434     -48.900  97.307   6.139  1.00 25.89      B    H  
ATOM    999  N   LEU B 435     -51.979  95.965   4.630  1.00 26.08      B    N  
ATOM   1000  CA  LEU B 435     -53.015  95.257   5.365  1.00 27.25      B    C  
ATOM   1001  C   LEU B 435     -53.107  93.751   5.181  1.00 28.46      B    C  
ATOM   1002  O   LEU B 435     -53.104  93.244   4.064  1.00 28.83      B    O  
ATOM   1003  CB  LEU B 435     -54.381  95.884   5.071  1.00 26.26      B    C  
ATOM   1004  CG  LEU B 435     -54.500  97.383   5.370  1.00 25.94      B    C  
ATOM   1005  CD1 LEU B 435     -55.931  97.850   5.113  1.00 25.59      B    C  
ATOM   1006  CD2 LEU B 435     -54.104  97.650   6.815  1.00 23.86      B    C  
ATOM   1007  H01 LEU B 435     -52.225  96.515   3.819  1.00 26.08      B    H  
ATOM   1008  N   ASP B 436     -53.170  93.047   6.308  1.00 30.27      B    N  
ATOM   1009  CA  ASP B 436     -53.327  91.599   6.308  1.00 32.45      B    C  
ATOM   1010  C   ASP B 436     -54.813  91.407   6.055  1.00 33.29      B    C  
ATOM   1011  O   ASP B 436     -55.642  91.931   6.799  1.00 32.52      B    O  
ATOM   1012  CB  ASP B 436     -52.925  91.022   7.670  1.00 32.74      B    C  
ATOM   1013  CG  ASP B 436     -53.398  89.592   7.866  1.00 34.54      B    C  
ATOM   1014  OD1 ASP B 436     -53.683  88.906   6.861  1.00 34.61      B    O  
ATOM   1015  OD2 ASP B 436     -53.468  89.147   9.033  1.00 34.47      B    O1-
ATOM   1016  H01 ASP B 436     -53.107  93.532   7.192  1.00 30.27      B    H  
ATOM   1017  N   GLN B 437     -55.161  90.682   5.000  1.00 34.50      B    N  
ATOM   1018  CA  GLN B 437     -56.567  90.504   4.688  1.00 36.36      B    C  
ATOM   1019  C   GLN B 437     -57.337  89.501   5.548  1.00 39.05      B    C  
ATOM   1020  O   GLN B 437     -58.493  89.184   5.263  1.00 39.60      B    O  
ATOM   1021  CB  GLN B 437     -56.739  90.239   3.193  1.00 34.48      B    C  
ATOM   1022  CG  GLN B 437     -56.295  91.453   2.379  1.00 32.44      B    C  
ATOM   1023  CD  GLN B 437     -56.697  91.396   0.922  1.00 31.53      B    C  
ATOM   1024  NE2 GLN B 437     -55.722  91.544   0.027  1.00 29.39      B    N  
ATOM   1025  OE1 GLN B 437     -57.874  91.241   0.604  1.00 30.70      B    O  
ATOM   1026  H01 GLN B 437     -54.770  91.678   0.335  1.00 29.39      B    H  
ATOM   1027  H02 GLN B 437     -54.453  90.257   4.418  1.00 34.50      B    H  
ATOM   1028  H03 GLN B 437     -55.935  91.522  -0.960  1.00 29.39      B    H  
ATOM   1029  N   ASN B 438     -56.684  89.004   6.596  1.00 41.31      B    N  
ATOM   1030  CA  ASN B 438     -57.328  88.122   7.567  1.00 44.11      B    C  
ATOM   1031  C   ASN B 438     -57.388  88.983   8.821  1.00 45.87      B    C  
ATOM   1032  O   ASN B 438     -57.851  88.552   9.881  1.00 46.45      B    O  
ATOM   1033  CB  ASN B 438     -56.517  86.854   7.848  1.00 44.04      B    C  
ATOM   1034  CG  ASN B 438     -56.723  85.783   6.797  1.00 45.71      B    C  
ATOM   1035  ND2 ASN B 438     -57.414  84.712   7.177  1.00 45.57      B    N  
ATOM   1036  OD1 ASN B 438     -56.284  85.919   5.657  1.00 46.48      B    O  
ATOM   1037  H01 ASN B 438     -57.762  84.645   8.123  1.00 45.57      B    H  
ATOM   1038  H02 ASN B 438     -55.711  89.244   6.724  1.00 41.31      B    H  
ATOM   1039  H03 ASN B 438     -57.591  83.966   6.520  1.00 45.57      B    H  
ATOM   1040  N   ASN B 439     -56.894  90.210   8.673  1.00 46.68      B    N  
ATOM   1041  CA  ASN B 439     -56.876  91.204   9.737  1.00 48.32      B    C  
ATOM   1042  C   ASN B 439     -56.238  90.689  11.025  1.00 48.51      B    C  
ATOM   1043  O   ASN B 439     -56.747  90.915  12.122  1.00 48.84      B    O  
ATOM   1044  CB  ASN B 439     -58.310  91.694   9.989  1.00 49.81      B    C  
ATOM   1045  CG  ASN B 439     -58.385  92.780  11.045  1.00 51.06      B    C  
ATOM   1046  ND2 ASN B 439     -59.314  92.630  11.981  1.00 50.93      B    N  
ATOM   1047  OD1 ASN B 439     -57.631  93.753  11.009  1.00 52.33      B    O  
ATOM   1048  H01 ASN B 439     -59.918  91.820  11.968  1.00 50.93      B    H  
ATOM   1049  H02 ASN B 439     -56.511  90.465   7.774  1.00 46.68      B    H  
ATOM   1050  H03 ASN B 439     -59.417  93.325  12.706  1.00 50.93      B    H  
ATOM   1051  N   ARG B 440     -55.109  90.006  10.886  1.00 48.48      B    N  
ATOM   1052  CA  ARG B 440     -54.409  89.466  12.044  1.00 48.36      B    C  
ATOM   1053  C   ARG B 440     -53.058  90.137  12.284  1.00 47.08      B    C  
ATOM   1054  O   ARG B 440     -52.791  90.635  13.379  1.00 47.57      B    O  
ATOM   1055  CB  ARG B 440     -54.198  87.959  11.874  1.00 49.78      B    C  
ATOM   1056  CG  ARG B 440     -55.481  87.158  11.717  1.00 51.90      B    C  
ATOM   1057  CD  ARG B 440     -55.168  85.696  11.461  1.00 53.74      B    C  
ATOM   1058  NE  ARG B 440     -56.369  84.887  11.265  1.00 54.92      B    N  
ATOM   1059  CZ  ARG B 440     -56.345  83.588  10.981  1.00 55.85      B    C  
ATOM   1060  NH1 ARG B 440     -55.185  82.957  10.860  1.00 56.11      B    N1+
ATOM   1061  NH2 ARG B 440     -57.478  82.916  10.823  1.00 56.50      B    N  
ATOM   1062  H01 ARG B 440     -57.454  81.929  10.610  1.00 56.50      B    H  
ATOM   1063  H02 ARG B 440     -54.729  89.858   9.962  1.00 48.48      B    H  
ATOM   1064  H03 ARG B 440     -57.268  85.340  11.350  1.00 54.92      B    H  
ATOM   1065  H04 ARG B 440     -54.320  83.463  10.981  1.00 56.11      B    H  
ATOM   1066  H05 ARG B 440     -58.364  83.391  10.916  1.00 56.50      B    H  
ATOM   1067  H06 ARG B 440     -55.167  81.970  10.646  1.00 56.11      B    H  
ATOM   1068  N   GLU B 441     -52.206  90.155  11.263  1.00 44.76      B    N  
ATOM   1069  CA  GLU B 441     -50.879  90.742  11.410  1.00 42.67      B    C  
ATOM   1070  C   GLU B 441     -50.508  91.676  10.266  1.00 39.66      B    C  
ATOM   1071  O   GLU B 441     -49.966  91.239   9.255  1.00 39.04      B    O  
ATOM   1072  CB  GLU B 441     -49.835  89.630  11.504  1.00 44.92      B    C  
ATOM   1073  CG  GLU B 441     -48.442  90.105  11.887  1.00 48.30      B    C  
ATOM   1074  CD  GLU B 441     -47.414  88.993  11.816  1.00 50.35      B    C  
ATOM   1075  OE1 GLU B 441     -47.815  87.808  11.857  1.00 52.22      B    O  
ATOM   1076  OE2 GLU B 441     -46.205  89.299  11.741  1.00 51.75      B    O1-
ATOM   1077  H01 GLU B 441     -52.481  89.758  10.376  1.00 44.76      B    H  
ATOM   1078  N   HIS B 442     -50.793  92.961  10.434  1.00 36.80      B    N  
ATOM   1079  CA  HIS B 442     -50.474  93.948   9.410  1.00 34.05      B    C  
ATOM   1080  C   HIS B 442     -48.997  94.330   9.476  1.00 32.40      B    C  
ATOM   1081  O   HIS B 442     -48.395  94.301  10.544  1.00 32.10      B    O  
ATOM   1082  CB  HIS B 442     -51.295  95.227   9.617  1.00 33.20      B    C  
ATOM   1083  CG  HIS B 442     -52.771  95.000   9.693  1.00 33.11      B    C  
ATOM   1084  CD2 HIS B 442     -53.682  95.380  10.623  1.00 32.86      B    C  
ATOM   1085  ND1 HIS B 442     -53.476  94.331   8.717  1.00 32.61      B    N  
ATOM   1086  CE1 HIS B 442     -54.756  94.304   9.041  1.00 32.36      B    C  
ATOM   1087  NE2 HIS B 442     -54.909  94.933  10.192  1.00 33.54      B    N  
ATOM   1088  H01 HIS B 442     -55.785  95.064  10.677  1.00 33.54      B    H  
ATOM   1089  H02 HIS B 442     -51.240  93.261  11.289  1.00 36.80      B    H  
ATOM   1090  N   VAL B 443     -48.414  94.676   8.331  1.00 31.47      B    N  
ATOM   1091  CA  VAL B 443     -47.028  95.130   8.302  1.00 29.54      B    C  
ATOM   1092  C   VAL B 443     -47.162  96.622   8.601  1.00 29.47      B    C  
ATOM   1093  O   VAL B 443     -47.880  97.337   7.900  1.00 28.57      B    O  
ATOM   1094  CB  VAL B 443     -46.388  94.954   6.917  1.00 29.71      B    C  
ATOM   1095  CG1 VAL B 443     -44.987  95.525   6.927  1.00 29.58      B    C  
ATOM   1096  CG2 VAL B 443     -46.346  93.477   6.543  1.00 30.04      B    C  
ATOM   1097  H01 VAL B 443     -48.939  94.624   7.470  1.00 31.47      B    H  
ATOM   1098  N   ILE B 444     -46.483  97.093   9.638  1.00 28.34      B    N  
ATOM   1099  CA  ILE B 444     -46.597  98.491  10.015  1.00 28.76      B    C  
ATOM   1100  C   ILE B 444     -45.295  99.198  10.362  1.00 28.47      B    C  
ATOM   1101  O   ILE B 444     -44.433  98.648  11.044  1.00 28.08      B    O  
ATOM   1102  CB  ILE B 444     -47.536  98.639  11.219  1.00 29.12      B    C  
ATOM   1103  CG1 ILE B 444     -47.623 100.102  11.650  1.00 29.61      B    C  
ATOM   1104  CG2 ILE B 444     -47.021  97.796  12.372  1.00 30.85      B    C  
ATOM   1105  CD1 ILE B 444     -48.563 100.335  12.810  1.00 30.54      B    C  
ATOM   1106  H01 ILE B 444     -45.884  96.477  10.168  1.00 28.34      B    H  
ATOM   1107  N   ASP B 445     -45.164 100.428   9.879  1.00 28.15      B    N  
ATOM   1108  CA  ASP B 445     -43.994 101.239  10.183  1.00 29.01      B    C  
ATOM   1109  C   ASP B 445     -44.478 102.661  10.442  1.00 28.64      B    C  
ATOM   1110  O   ASP B 445     -45.007 103.334   9.554  1.00 28.32      B    O  
ATOM   1111  CB  ASP B 445     -42.982 101.219   9.030  1.00 29.71      B    C  
ATOM   1112  CG  ASP B 445     -41.648 101.859   9.411  1.00 31.37      B    C  
ATOM   1113  OD1 ASP B 445     -40.740 101.902   8.557  1.00 32.94      B    O  
ATOM   1114  OD2 ASP B 445     -41.497 102.317  10.564  1.00 31.66      B    O1-
ATOM   1115  H01 ASP B 445     -45.890 100.808   9.289  1.00 28.15      B    H  
ATOM   1116  N   ALA B 446     -44.323 103.097  11.683  1.00 28.43      B    N  
ATOM   1117  CA  ALA B 446     -44.724 104.434  12.080  1.00 28.74      B    C  
ATOM   1118  C   ALA B 446     -43.448 105.244  12.219  1.00 28.63      B    C  
ATOM   1119  O   ALA B 446     -42.541 104.855  12.951  1.00 29.26      B    O  
ATOM   1120  CB  ALA B 446     -45.461 104.385  13.411  1.00 29.12      B    C  
ATOM   1121  H01 ALA B 446     -43.914 102.482  12.372  1.00 28.43      B    H  
ATOM   1122  N   PHE B 447     -43.355 106.363  11.521  1.00 27.56      B    N  
ATOM   1123  CA  PHE B 447     -42.142 107.149  11.643  1.00 27.55      B    C  
ATOM   1124  C   PHE B 447     -42.395 108.636  11.766  1.00 25.63      B    C  
ATOM   1125  O   PHE B 447     -43.360 109.175  11.214  1.00 24.18      B    O  
ATOM   1126  CB  PHE B 447     -41.206 106.874  10.456  1.00 28.93      B    C  
ATOM   1127  CG  PHE B 447     -41.665 107.483   9.158  1.00 30.50      B    C  
ATOM   1128  CD1 PHE B 447     -41.425 108.825   8.880  1.00 30.74      B    C  
ATOM   1129  CD2 PHE B 447     -42.339 106.714   8.215  1.00 31.29      B    C  
ATOM   1130  CE1 PHE B 447     -41.847 109.393   7.683  1.00 32.17      B    C  
ATOM   1131  CE2 PHE B 447     -42.769 107.274   7.011  1.00 31.51      B    C  
ATOM   1132  CZ  PHE B 447     -42.521 108.615   6.744  1.00 31.97      B    C  
ATOM   1133  H01 PHE B 447     -44.109 106.663  10.919  1.00 27.56      B    H  
ATOM   1134  N   ARG B 448     -41.512 109.284  12.513  1.00 24.19      B    N  
ATOM   1135  CA  ARG B 448     -41.564 110.713  12.719  1.00 23.69      B    C  
ATOM   1136  C   ARG B 448     -40.497 111.302  11.820  1.00 23.68      B    C  
ATOM   1137  O   ARG B 448     -39.332 110.904  11.871  1.00 22.99      B    O  
ATOM   1138  CB  ARG B 448     -41.272 111.052  14.180  1.00 25.62      B    C  
ATOM   1139  CG  ARG B 448     -42.343 110.573  15.139  1.00 26.75      B    C  
ATOM   1140  CD  ARG B 448     -41.995 110.908  16.582  1.00 29.51      B    C  
ATOM   1141  NE  ARG B 448     -43.077 110.530  17.485  1.00 31.34      B    N  
ATOM   1142  CZ  ARG B 448     -44.281 111.095  17.483  1.00 32.67      B    C  
ATOM   1143  NH1 ARG B 448     -44.559 112.070  16.623  1.00 32.83      B    N1+
ATOM   1144  NH2 ARG B 448     -45.214 110.674  18.323  1.00 34.04      B    N  
ATOM   1145  H01 ARG B 448     -46.130 111.099  18.314  1.00 34.04      B    H  
ATOM   1146  H02 ARG B 448     -40.773 108.757  12.956  1.00 24.19      B    H  
ATOM   1147  H03 ARG B 448     -42.901 109.793  18.153  1.00 31.34      B    H  
ATOM   1148  H04 ARG B 448     -43.853 112.389  15.975  1.00 32.83      B    H  
ATOM   1149  H05 ARG B 448     -45.009 109.928  18.972  1.00 34.04      B    H  
ATOM   1150  H06 ARG B 448     -45.477 112.492  16.618  1.00 32.83      B    H  
ATOM   1151  N   PRO B 449     -40.884 112.248  10.960  1.00 22.85      B    N  
ATOM   1152  CA  PRO B 449     -39.937 112.882  10.048  1.00 22.59      B    C  
ATOM   1153  C   PRO B 449     -38.767 113.541  10.760  1.00 23.61      B    C  
ATOM   1154  O   PRO B 449     -38.916 114.073  11.865  1.00 23.10      B    O  
ATOM   1155  CB  PRO B 449     -40.806 113.913   9.331  1.00 23.73      B    C  
ATOM   1156  CG  PRO B 449     -42.162 113.233   9.315  1.00 23.41      B    C  
ATOM   1157  CD  PRO B 449     -42.229 112.813  10.765  1.00 22.39      B    C  
ATOM   1158  N   ASP B 450     -37.601 113.471  10.129  1.00 23.30      B    N  
ATOM   1159  CA  ASP B 450     -36.414 114.133  10.640  1.00 24.41      B    C  
ATOM   1160  C   ASP B 450     -36.476 115.389   9.790  1.00 25.43      B    C  
ATOM   1161  O   ASP B 450     -36.041 115.399   8.635  1.00 25.38      B    O  
ATOM   1162  CB  ASP B 450     -35.127 113.376  10.308  1.00 24.13      B    C  
ATOM   1163  CG  ASP B 450     -33.890 114.093  10.827  1.00 24.13      B    C  
ATOM   1164  OD1 ASP B 450     -33.888 115.339  10.792  1.00 22.95      B    O  
ATOM   1165  OD2 ASP B 450     -32.921 113.426  11.249  1.00 22.21      B    O1-
ATOM   1166  H01 ASP B 450     -37.538 112.943   9.270  1.00 23.30      B    H  
ATOM   1167  N   VAL B 451     -37.050 116.434  10.365  1.00 25.81      B    N  
ATOM   1168  CA  VAL B 451     -37.239 117.711   9.700  1.00 27.31      B    C  
ATOM   1169  C   VAL B 451     -36.023 118.353   9.014  1.00 27.63      B    C  
ATOM   1170  O   VAL B 451     -36.172 119.322   8.270  1.00 27.25      B    O  
ATOM   1171  CB  VAL B 451     -37.906 118.688  10.701  1.00 28.34      B    C  
ATOM   1172  CG1 VAL B 451     -37.587 120.114  10.372  1.00 29.26      B    C  
ATOM   1173  CG2 VAL B 451     -39.414 118.463  10.671  1.00 28.63      B    C  
ATOM   1174  H01 VAL B 451     -37.374 116.338  11.317  1.00 25.81      B    H  
ATOM   1175  N   THR B 452     -34.824 117.823   9.234  1.00 27.14      B    N  
ATOM   1176  CA  THR B 452     -33.663 118.416   8.578  1.00 26.45      B    C  
ATOM   1177  C   THR B 452     -33.577 117.961   7.122  1.00 26.51      B    C  
ATOM   1178  O   THR B 452     -32.869 118.561   6.315  1.00 26.12      B    O  
ATOM   1179  CB  THR B 452     -32.341 118.071   9.311  1.00 27.33      B    C  
ATOM   1180  CG2 THR B 452     -32.337 118.682  10.719  1.00 27.00      B    C  
ATOM   1181  OG1 THR B 452     -32.188 116.649   9.402  1.00 25.83      B    O  
ATOM   1182  H01 THR B 452     -32.128 116.276   8.519  1.00 25.83      B    H  
ATOM   1183  H02 THR B 452     -34.718 117.025   9.844  1.00 27.14      B    H  
ATOM   1184  N   SER B 453     -34.317 116.907   6.788  1.00 26.12      B    N  
ATOM   1185  CA  SER B 453     -34.331 116.377   5.430  1.00 25.62      B    C  
ATOM   1186  C   SER B 453     -35.100 117.260   4.451  1.00 26.22      B    C  
ATOM   1187  O   SER B 453     -36.138 117.826   4.789  1.00 26.33      B    O  
ATOM   1188  CB  SER B 453     -34.946 114.976   5.417  1.00 26.21      B    C  
ATOM   1189  OG  SER B 453     -35.133 114.526   4.088  1.00 23.11      B    O  
ATOM   1190  H01 SER B 453     -35.476 113.629   4.098  1.00 23.11      B    H  
ATOM   1191  H02 SER B 453     -34.885 116.462   7.495  1.00 26.12      B    H  
ATOM   1192  N   SER B 454     -34.593 117.352   3.227  1.00 26.42      B    N  
ATOM   1193  CA  SER B 454     -35.238 118.143   2.192  1.00 26.91      B    C  
ATOM   1194  C   SER B 454     -36.608 117.554   1.839  1.00 27.47      B    C  
ATOM   1195  O   SER B 454     -37.435 118.228   1.221  1.00 26.24      B    O  
ATOM   1196  CB  SER B 454     -34.353 118.188   0.941  1.00 28.29      B    C  
ATOM   1197  OG  SER B 454     -34.888 117.373  -0.091  1.00 29.08      B    O  
ATOM   1198  H01 SER B 454     -34.235 116.722  -0.357  1.00 29.08      B    H  
ATOM   1199  H02 SER B 454     -33.738 116.860   3.010  1.00 26.42      B    H  
ATOM   1200  N   SER B 455     -36.838 116.297   2.225  1.00 26.48      B    N  
ATOM   1201  CA  SER B 455     -38.113 115.624   1.963  1.00 27.50      B    C  
ATOM   1202  C   SER B 455     -39.292 116.334   2.606  1.00 26.94      B    C  
ATOM   1203  O   SER B 455     -40.436 116.130   2.198  1.00 25.72      B    O  
ATOM   1204  CB  SER B 455     -38.115 114.185   2.505  1.00 27.30      B    C  
ATOM   1205  OG  SER B 455     -37.371 113.298   1.701  1.00 30.24      B    O  
ATOM   1206  H01 SER B 455     -37.257 113.677   0.826  1.00 30.24      B    H  
ATOM   1207  H02 SER B 455     -36.111 115.794   2.713  1.00 26.48      B    H  
ATOM   1208  N   PHE B 456     -39.019 117.167   3.603  1.00 27.58      B    N  
ATOM   1209  CA  PHE B 456     -40.097 117.832   4.317  1.00 27.85      B    C  
ATOM   1210  C   PHE B 456     -40.197 119.344   4.185  1.00 28.63      B    C  
ATOM   1211  O   PHE B 456     -41.020 119.968   4.848  1.00 28.80      B    O  
ATOM   1212  CB  PHE B 456     -40.016 117.441   5.793  1.00 26.86      B    C  
ATOM   1213  CG  PHE B 456     -39.886 115.959   6.008  1.00 27.31      B    C  
ATOM   1214  CD1 PHE B 456     -38.692 115.410   6.474  1.00 26.44      B    C  
ATOM   1215  CD2 PHE B 456     -40.938 115.104   5.689  1.00 27.47      B    C  
ATOM   1216  CE1 PHE B 456     -38.547 114.026   6.619  1.00 26.80      B    C  
ATOM   1217  CE2 PHE B 456     -40.807 113.722   5.828  1.00 27.65      B    C  
ATOM   1218  CZ  PHE B 456     -39.606 113.180   6.295  1.00 27.77      B    C  
ATOM   1219  H01 PHE B 456     -38.059 117.339   3.866  1.00 27.58      B    H  
ATOM   1220  N   GLN B 457     -39.380 119.941   3.329  1.00 28.97      B    N  
ATOM   1221  CA  GLN B 457     -39.436 121.386   3.172  1.00 30.13      B    C  
ATOM   1222  C   GLN B 457     -40.584 121.771   2.247  1.00 29.65      B    C  
ATOM   1223  O   GLN B 457     -41.124 120.920   1.533  1.00 28.66      B    O  
ATOM   1224  CB  GLN B 457     -38.111 121.905   2.618  1.00 31.07      B    C  
ATOM   1225  CG  GLN B 457     -36.904 121.446   3.424  1.00 34.11      B    C  
ATOM   1226  CD  GLN B 457     -37.089 121.633   4.922  1.00 35.20      B    C  
ATOM   1227  NE2 GLN B 457     -37.024 120.526   5.668  1.00 34.75      B    N  
ATOM   1228  OE1 GLN B 457     -37.287 122.752   5.407  1.00 34.41      B    O  
ATOM   1229  H01 GLN B 457     -36.860 119.631   5.230  1.00 34.75      B    H  
ATOM   1230  H02 GLN B 457     -38.723 119.396   2.789  1.00 28.97      B    H  
ATOM   1231  H03 GLN B 457     -37.139 120.585   6.670  1.00 34.75      B    H  
ATOM   1232  N   ARG B 458     -40.975 123.043   2.265  1.00 28.89      B    N  
ATOM   1233  CA  ARG B 458     -42.058 123.476   1.395  1.00 28.80      B    C  
ATOM   1234  C   ARG B 458     -41.672 123.172  -0.045  1.00 28.32      B    C  
ATOM   1235  O   ARG B 458     -40.600 123.565  -0.510  1.00 29.42      B    O  
ATOM   1236  CB  ARG B 458     -42.345 124.969   1.543  1.00 29.46      B    C  
ATOM   1237  CG  ARG B 458     -43.417 125.421   0.556  1.00 31.67      B    C  
ATOM   1238  CD  ARG B 458     -43.909 126.827   0.792  1.00 31.88      B    C  
ATOM   1239  NE  ARG B 458     -44.841 127.227  -0.259  1.00 31.57      B    N  
ATOM   1240  CZ  ARG B 458     -45.483 128.388  -0.285  1.00 31.32      B    C  
ATOM   1241  NH1 ARG B 458     -45.295 129.266   0.689  1.00 33.66      B    N1+
ATOM   1242  NH2 ARG B 458     -46.291 128.682  -1.294  1.00 30.22      B    N  
ATOM   1243  H01 ARG B 458     -46.770 129.571  -1.315  1.00 30.22      B    H  
ATOM   1244  H02 ARG B 458     -40.522 123.704   2.879  1.00 28.89      B    H  
ATOM   1245  H03 ARG B 458     -45.008 126.578  -1.015  1.00 31.57      B    H  
ATOM   1246  H04 ARG B 458     -44.672 129.047   1.453  1.00 33.66      B    H  
ATOM   1247  H05 ARG B 458     -46.427 128.017  -2.042  1.00 30.22      B    H  
ATOM   1248  H06 ARG B 458     -45.775 130.155   0.667  1.00 33.66      B    H  
ATOM   1249  N   PRO B 459     -42.541 122.460  -0.770  1.00 28.15      B    N  
ATOM   1250  CA  PRO B 459     -42.307 122.085  -2.164  1.00 28.14      B    C  
ATOM   1251  C   PRO B 459     -42.030 123.222  -3.139  1.00 28.92      B    C  
ATOM   1252  O   PRO B 459     -42.699 124.257  -3.120  1.00 28.00      B    O  
ATOM   1253  CB  PRO B 459     -43.582 121.325  -2.518  1.00 27.93      B    C  
ATOM   1254  CG  PRO B 459     -43.957 120.698  -1.179  1.00 26.45      B    C  
ATOM   1255  CD  PRO B 459     -43.841 121.932  -0.328  1.00 27.22      B    C  
ATOM   1256  N   VAL B 460     -41.030 123.011  -3.987  1.00 29.22      B    N  
ATOM   1257  CA  VAL B 460     -40.666 123.970  -5.019  1.00 30.98      B    C  
ATOM   1258  C   VAL B 460     -41.067 123.315  -6.340  1.00 31.33      B    C  
ATOM   1259  O   VAL B 460     -41.435 123.985  -7.297  1.00 32.93      B    O  
ATOM   1260  CB  VAL B 460     -39.149 124.280  -5.002  1.00 31.50      B    C  
ATOM   1261  CG1 VAL B 460     -38.764 125.101  -6.226  1.00 32.43      B    C  
ATOM   1262  CG2 VAL B 460     -38.802 125.063  -3.737  1.00 30.97      B    C  
ATOM   1263  H01 VAL B 460     -40.502 122.153  -3.913  1.00 29.22      B    H  
ATOM   1264  N   ASN B 461     -41.009 121.990  -6.371  1.00 31.90      B    N  
ATOM   1265  CA  ASN B 461     -41.396 121.229  -7.554  1.00 32.49      B    C  
ATOM   1266  C   ASN B 461     -42.701 120.515  -7.215  1.00 32.95      B    C  
ATOM   1267  O   ASN B 461     -43.159 120.566  -6.072  1.00 32.33      B    O  
ATOM   1268  CB  ASN B 461     -40.310 120.211  -7.898  1.00 33.31      B    C  
ATOM   1269  CG  ASN B 461     -38.981 120.872  -8.206  1.00 34.00      B    C  
ATOM   1270  ND2 ASN B 461     -38.999 121.834  -9.120  1.00 33.89      B    N  
ATOM   1271  OD1 ASN B 461     -37.951 120.522  -7.632  1.00 34.52      B    O  
ATOM   1272  H01 ASN B 461     -39.868 122.089  -9.568  1.00 33.89      B    H  
ATOM   1273  H02 ASN B 461     -40.688 121.494  -5.552  1.00 31.90      B    H  
ATOM   1274  H03 ASN B 461     -38.144 122.311  -9.368  1.00 33.89      B    H  
ATOM   1275  N   ASP B 462     -43.303 119.854  -8.198  1.00 32.56      B    N  
ATOM   1276  CA  ASP B 462     -44.560 119.155  -7.967  1.00 32.96      B    C  
ATOM   1277  C   ASP B 462     -44.474 118.179  -6.789  1.00 32.53      B    C  
ATOM   1278  O   ASP B 462     -45.416 118.055  -6.011  1.00 31.98      B    O  
ATOM   1279  CB  ASP B 462     -44.983 118.404  -9.231  1.00 34.45      B    C  
ATOM   1280  CG  ASP B 462     -46.353 117.773  -9.098  1.00 35.59      B    C  
ATOM   1281  OD1 ASP B 462     -46.463 116.544  -9.285  1.00 35.44      B    O  
ATOM   1282  OD2 ASP B 462     -47.321 118.509  -8.808  1.00 36.85      B    O1-
ATOM   1283  H01 ASP B 462     -42.884 119.836  -9.117  1.00 32.56      B    H  
HETATM 1284  N   MSE B 463     -43.339 117.495  -6.664  1.00 32.49      B    N  
HETATM 1285  CA  MSE B 463     -43.124 116.526  -5.585  1.00 32.77      B    C  
HETATM 1286  C   MSE B 463     -41.751 116.670  -4.926  1.00 32.07      B    C  
HETATM 1287  O   MSE B 463     -40.758 116.880  -5.616  1.00 31.29      B    O  
HETATM 1288  CB  MSE B 463     -43.229 115.089  -6.122  1.00 34.59      B    C  
HETATM 1289  CG  MSE B 463     -44.626 114.584  -6.472  1.00 37.46      B    C  
HETATM 1290  CE  MSE B 463     -43.952 113.193  -8.826  1.00 40.46      B    C  
HETATM 1291 SE   MSE B 463     -44.589 112.877  -7.148  1.00 41.48      B   SE  
HETATM 1292  H01 MSE B 463     -42.600 117.649  -7.336  1.00 32.49      B    H  
ATOM   1293  N   ASN B 464     -41.693 116.564  -3.598  1.00 30.94      B    N  
ATOM   1294  CA  ASN B 464     -40.407 116.614  -2.904  1.00 29.70      B    C  
ATOM   1295  C   ASN B 464     -39.805 115.218  -3.019  1.00 30.04      B    C  
ATOM   1296  O   ASN B 464     -40.449 114.292  -3.515  1.00 29.22      B    O  
ATOM   1297  CB  ASN B 464     -40.546 116.913  -1.405  1.00 29.04      B    C  
ATOM   1298  CG  ASN B 464     -40.881 118.361  -1.101  1.00 28.61      B    C  
ATOM   1299  ND2 ASN B 464     -41.368 118.600   0.112  1.00 28.49      B    N  
ATOM   1300  OD1 ASN B 464     -40.670 119.254  -1.920  1.00 26.39      B    O  
ATOM   1301  H01 ASN B 464     -41.509 117.837   0.759  1.00 28.49      B    H  
ATOM   1302  H02 ASN B 464     -42.544 116.448  -3.067  1.00 30.94      B    H  
ATOM   1303  H03 ASN B 464     -41.598 119.544   0.387  1.00 28.49      B    H  
ATOM   1304  N   ILE B 465     -38.572 115.067  -2.551  1.00 29.92      B    N  
ATOM   1305  CA  ILE B 465     -37.920 113.769  -2.560  1.00 29.87      B    C  
ATOM   1306  C   ILE B 465     -38.722 112.909  -1.589  1.00 28.91      B    C  
ATOM   1307  O   ILE B 465     -39.069 113.361  -0.499  1.00 27.77      B    O  
ATOM   1308  CB  ILE B 465     -36.480 113.859  -2.033  1.00 31.79      B    C  
ATOM   1309  CG1 ILE B 465     -35.691 114.885  -2.846  1.00 34.08      B    C  
ATOM   1310  CG2 ILE B 465     -35.811 112.488  -2.112  1.00 33.26      B    C  
ATOM   1311  CD1 ILE B 465     -35.573 114.539  -4.312  1.00 35.83      B    C  
ATOM   1312  H01 ILE B 465     -38.079 115.868  -2.183  1.00 29.92      B    H  
ATOM   1313  N   ALA B 466     -39.013 111.676  -1.979  1.00 28.34      B    N  
ATOM   1314  CA  ALA B 466     -39.780 110.780  -1.125  1.00 28.45      B    C  
ATOM   1315  C   ALA B 466     -38.998 110.363   0.117  1.00 29.18      B    C  
ATOM   1316  O   ALA B 466     -37.767 110.412   0.145  1.00 28.23      B    O  
ATOM   1317  CB  ALA B 466     -40.193 109.544  -1.915  1.00 28.97      B    C  
ATOM   1318  H01 ALA B 466     -38.698 111.353  -2.883  1.00 28.34      B    H  
ATOM   1319  N   SER B 467     -39.723 109.985   1.160  1.00 28.65      B    N  
ATOM   1320  CA  SER B 467     -39.091 109.510   2.386  1.00 29.12      B    C  
ATOM   1321  C   SER B 467     -39.869 108.249   2.696  1.00 28.57      B    C  
ATOM   1322  O   SER B 467     -40.917 108.006   2.100  1.00 27.99      B    O  
ATOM   1323  CB  SER B 467     -39.253 110.511   3.535  1.00 30.30      B    C  
ATOM   1324  OG  SER B 467     -40.608 110.602   3.950  1.00 32.85      B    O  
ATOM   1325  H01 SER B 467     -40.867 111.525   4.000  1.00 32.85      B    H  
ATOM   1326  H02 SER B 467     -40.731 110.027   1.105  1.00 28.65      B    H  
ATOM   1327  N   GLY B 468     -39.374 107.426   3.606  1.00 28.54      B    N  
ATOM   1328  CA  GLY B 468     -40.138 106.236   3.894  1.00 28.21      B    C  
ATOM   1329  C   GLY B 468     -39.404 104.975   4.271  1.00 28.60      B    C  
ATOM   1330  O   GLY B 468     -38.391 105.002   4.976  1.00 27.96      B    O  
ATOM   1331  H01 GLY B 468     -38.502 107.621   4.077  1.00 28.54      B    H  
ATOM   1332  N   CYS B 469     -39.909 103.863   3.751  1.00 28.13      B    N  
ATOM   1333  CA  CYS B 469     -39.378 102.559   4.098  1.00 27.81      B    C  
ATOM   1334  C   CYS B 469     -38.830 101.716   2.947  1.00 27.18      B    C  
ATOM   1335  O   CYS B 469     -39.576 101.008   2.279  1.00 26.51      B    O  
ATOM   1336  CB  CYS B 469     -40.490 101.792   4.810  1.00 27.84      B    C  
ATOM   1337  SG  CYS B 469     -41.491 102.854   5.906  1.00 30.92      B    S  
ATOM   1338  H01 CYS B 469     -40.679 103.926   3.100  1.00 28.13      B    H  
ATOM   1339  N   PRO B 470     -37.511 101.778   2.705  1.00 27.72      B    N  
ATOM   1340  CA  PRO B 470     -36.895 100.997   1.629  1.00 27.11      B    C  
ATOM   1341  C   PRO B 470     -36.993  99.503   1.940  1.00 27.17      B    C  
ATOM   1342  O   PRO B 470     -37.066  98.672   1.031  1.00 26.85      B    O  
ATOM   1343  CB  PRO B 470     -35.450 101.496   1.640  1.00 27.43      B    C  
ATOM   1344  CG  PRO B 470     -35.590 102.910   2.204  1.00 28.05      B    C  
ATOM   1345  CD  PRO B 470     -36.486 102.596   3.369  1.00 27.06      B    C  
ATOM   1346  N   LEU B 471     -36.998  99.177   3.233  1.00 25.91      B    N  
ATOM   1347  CA  LEU B 471     -37.091  97.792   3.700  1.00 26.86      B    C  
ATOM   1348  C   LEU B 471     -38.440  97.575   4.389  1.00 27.75      B    C  
ATOM   1349  O   LEU B 471     -38.527  96.894   5.415  1.00 27.09      B    O  
ATOM   1350  CB  LEU B 471     -35.970  97.502   4.704  1.00 26.38      B    C  
ATOM   1351  CG  LEU B 471     -34.529  97.814   4.282  1.00 26.69      B    C  
ATOM   1352  CD1 LEU B 471     -33.597  97.635   5.476  1.00 26.18      B    C  
ATOM   1353  CD2 LEU B 471     -34.120  96.919   3.119  1.00 25.21      B    C  
ATOM   1354  H01 LEU B 471     -36.935  99.916   3.919  1.00 25.91      B    H  
ATOM   1355  N   PHE B 472     -39.494  98.152   3.827  1.00 27.66      B    N  
ATOM   1356  CA  PHE B 472     -40.811  98.031   4.438  1.00 28.37      B    C  
ATOM   1357  C   PHE B 472     -41.255  96.600   4.680  1.00 29.37      B    C  
ATOM   1358  O   PHE B 472     -41.664  96.247   5.789  1.00 28.31      B    O  
ATOM   1359  CB  PHE B 472     -41.872  98.719   3.588  1.00 27.53      B    C  
ATOM   1360  CG  PHE B 472     -43.223  98.758   4.240  1.00 27.42      B    C  
ATOM   1361  CD1 PHE B 472     -43.406  99.461   5.426  1.00 27.66      B    C  
ATOM   1362  CD2 PHE B 472     -44.306  98.085   3.684  1.00 27.42      B    C  
ATOM   1363  CE1 PHE B 472     -44.646  99.497   6.053  1.00 26.72      B    C  
ATOM   1364  CE2 PHE B 472     -45.555  98.117   4.309  1.00 27.24      B    C  
ATOM   1365  CZ  PHE B 472     -45.721  98.826   5.495  1.00 26.60      B    C  
ATOM   1366  H01 PHE B 472     -39.383  98.678   2.972  1.00 27.66      B    H  
ATOM   1367  N   CYS B 473     -41.175  95.779   3.641  1.00 30.06      B    N  
ATOM   1368  CA  CYS B 473     -41.615  94.400   3.753  1.00 32.39      B    C  
ATOM   1369  C   CYS B 473     -40.835  93.410   2.889  1.00 32.53      B    C  
ATOM   1370  O   CYS B 473     -40.793  93.544   1.669  1.00 31.45      B    O  
ATOM   1371  CB  CYS B 473     -43.097  94.334   3.385  1.00 32.28      B    C  
ATOM   1372  SG  CYS B 473     -43.782  92.701   3.394  1.00 36.70      B    S  
ATOM   1373  H01 CYS B 473     -40.805  96.116   2.764  1.00 30.06      B    H  
ATOM   1374  N   PRO B 474     -40.195  92.409   3.512  1.00 33.38      B    N  
ATOM   1375  CA  PRO B 474     -39.454  91.443   2.702  1.00 35.08      B    C  
ATOM   1376  C   PRO B 474     -40.393  90.796   1.680  1.00 36.51      B    C  
ATOM   1377  O   PRO B 474     -41.544  90.484   1.990  1.00 36.18      B    O  
ATOM   1378  CB  PRO B 474     -38.928  90.463   3.750  1.00 34.86      B    C  
ATOM   1379  CG  PRO B 474     -39.947  90.582   4.875  1.00 35.05      B    C  
ATOM   1380  CD  PRO B 474     -40.054  92.080   4.939  1.00 33.95      B    C  
ATOM   1381  N   VAL B 475     -39.899  90.623   0.459  1.00 37.74      B    N  
ATOM   1382  CA  VAL B 475     -40.673  90.044  -0.632  1.00 40.46      B    C  
ATOM   1383  C   VAL B 475     -41.405  88.737  -0.332  1.00 42.11      B    C  
ATOM   1384  O   VAL B 475     -42.522  88.531  -0.810  1.00 41.53      B    O  
ATOM   1385  CB  VAL B 475     -39.780  89.841  -1.878  1.00 40.86      B    C  
ATOM   1386  CG1 VAL B 475     -40.460  88.916  -2.875  1.00 42.50      B    C  
ATOM   1387  CG2 VAL B 475     -39.517  91.183  -2.535  1.00 40.74      B    C  
ATOM   1388  H01 VAL B 475     -38.946  90.905   0.279  1.00 37.74      B    H  
ATOM   1389  N   SER B 476     -40.792  87.858   0.453  1.00 44.16      B    N  
ATOM   1390  CA  SER B 476     -41.420  86.583   0.779  1.00 47.49      B    C  
ATOM   1391  C   SER B 476     -42.816  86.705   1.403  1.00 49.67      B    C  
ATOM   1392  O   SER B 476     -43.662  85.830   1.204  1.00 49.85      B    O  
ATOM   1393  CB  SER B 476     -40.499  85.756   1.687  1.00 47.27      B    C  
ATOM   1394  OG  SER B 476     -40.126  86.473   2.853  1.00 48.25      B    O  
ATOM   1395  H01 SER B 476     -39.893  85.854   3.549  1.00 48.25      B    H  
ATOM   1396  H02 SER B 476     -39.880  88.075   0.829  1.00 44.16      B    H  
ATOM   1397  N   LYS B 477     -43.069  87.781   2.146  1.00 52.20      B    N  
ATOM   1398  CA  LYS B 477     -44.383  87.960   2.763  1.00 54.78      B    C  
ATOM   1399  C   LYS B 477     -45.515  88.243   1.787  1.00 56.47      B    C  
ATOM   1400  O   LYS B 477     -46.669  87.924   2.060  1.00 56.33      B    O  
ATOM   1401  CB  LYS B 477     -44.366  89.069   3.819  1.00 55.12      B    C  
ATOM   1402  CG  LYS B 477     -43.993  88.580   5.202  1.00 56.07      B    C  
ATOM   1403  CD  LYS B 477     -44.523  89.514   6.275  1.00 56.57      B    C  
ATOM   1404  CE  LYS B 477     -44.408  88.868   7.645  1.00 57.15      B    C  
ATOM   1405  NZ  LYS B 477     -45.130  87.559   7.678  1.00 57.64      B    N1+
ATOM   1406  H01 LYS B 477     -45.290  87.286   8.637  1.00 57.64      B    H  
ATOM   1407  H02 LYS B 477     -42.350  88.477   2.284  1.00 52.20      B    H  
ATOM   1408  H03 LYS B 477     -44.573  86.855   7.216  1.00 57.64      B    H  
ATOM   1409  H04 LYS B 477     -46.016  87.652   7.202  1.00 57.64      B    H  
HETATM 1410  N   MSE B 478     -45.192  88.848   0.653  1.00 58.72      B    N  
HETATM 1411  CA  MSE B 478     -46.216  89.159  -0.331  1.00 61.38      B    C  
HETATM 1412  C   MSE B 478     -45.935  88.537  -1.687  1.00 62.30      B    C  
HETATM 1413  O   MSE B 478     -45.784  89.249  -2.678  1.00 62.60      B    O  
HETATM 1414  CB  MSE B 478     -46.363  90.674  -0.498  1.00 62.85      B    C  
HETATM 1415  CG  MSE B 478     -45.058  91.387  -0.799  1.00 64.93      B    C  
HETATM 1416  CE  MSE B 478     -44.457  92.005  -3.449  1.00 66.20      B    C  
HETATM 1417 SE   MSE B 478     -45.234  92.725  -2.003  1.00 68.83      B   SE  
HETATM 1418  H01 MSE B 478     -44.229  89.094   0.471  1.00 58.72      B    H  
ATOM   1419  N   GLU B 479     -45.858  87.210  -1.726  1.00 63.12      B    N  
ATOM   1420  CA  GLU B 479     -45.621  86.488  -2.971  1.00 64.09      B    C  
ATOM   1421  C   GLU B 479     -45.495  84.985  -2.799  1.00 64.58      B    C  
ATOM   1422  O   GLU B 479     -44.419  84.417  -2.996  1.00 64.87      B    O  
ATOM   1423  CB  GLU B 479     -44.390  87.030  -3.711  1.00 64.56      B    C  
ATOM   1424  CG  GLU B 479     -44.765  87.885  -4.922  1.00 64.98      B    C  
ATOM   1425  CD  GLU B 479     -45.451  87.078  -6.018  1.00 65.73      B    C  
ATOM   1426  OE1 GLU B 479     -46.094  86.053  -5.703  1.00 66.18      B    O  
ATOM   1427  OE2 GLU B 479     -45.372  87.483  -7.198  1.00 65.94      B    O1-
ATOM   1428  H01 GLU B 479     -45.967  86.687  -0.869  1.00 63.12      B    H  
ATOM   1429  N   ALA B 480     -46.620  84.368  -2.434  1.00 64.70      B    N  
ATOM   1430  CA  ALA B 480     -46.756  82.925  -2.235  1.00 64.43      B    C  
ATOM   1431  C   ALA B 480     -46.944  82.501  -0.784  1.00 64.18      B    C  
ATOM   1432  O   ALA B 480     -46.150  82.854   0.090  1.00 64.43      B    O  
ATOM   1433  CB  ALA B 480     -45.564  82.173  -2.840  1.00 64.67      B    C  
ATOM   1434  H01 ALA B 480     -47.439  84.940  -2.284  1.00 64.70      B    H  
ATOM   1435  N   LYS B 481     -48.022  81.753  -0.550  1.00 63.32      B    N  
ATOM   1436  CA  LYS B 481     -48.357  81.197   0.759  1.00 61.83      B    C  
ATOM   1437  C   LYS B 481     -49.067  82.056   1.805  1.00 60.69      B    C  
ATOM   1438  O   LYS B 481     -49.476  81.526   2.836  1.00 60.53      B    O  
ATOM   1439  CB  LYS B 481     -47.106  80.575   1.389  1.00 62.10      B    C  
ATOM   1440  H01 LYS B 481     -48.643  81.559  -1.322  1.00 63.32      B    H  
ATOM   1441  N   ASN B 482     -49.232  83.357   1.586  1.00 59.27      B    N  
ATOM   1442  CA  ASN B 482     -49.913  84.109   2.633  1.00 57.70      B    C  
ATOM   1443  C   ASN B 482     -50.882  85.257   2.363  1.00 56.04      B    C  
ATOM   1444  O   ASN B 482     -51.028  85.761   1.250  1.00 56.49      B    O  
ATOM   1445  CB  ASN B 482     -48.900  84.505   3.718  1.00 58.94      B    C  
ATOM   1446  CG  ASN B 482     -47.538  84.865   3.164  1.00 59.94      B    C  
ATOM   1447  ND2 ASN B 482     -46.999  85.991   3.610  1.00 60.43      B    N  
ATOM   1448  OD1 ASN B 482     -46.964  84.123   2.366  1.00 60.69      B    O  
ATOM   1449  H01 ASN B 482     -47.501  86.563   4.275  1.00 60.43      B    H  
ATOM   1450  H02 ASN B 482     -48.903  83.800   0.740  1.00 59.27      B    H  
ATOM   1451  H03 ASN B 482     -46.087  86.277   3.285  1.00 60.43      B    H  
ATOM   1452  N   SER B 483     -51.541  85.623   3.456  1.00 53.07      B    N  
ATOM   1453  CA  SER B 483     -52.601  86.621   3.579  1.00 50.11      B    C  
ATOM   1454  C   SER B 483     -52.568  88.071   3.084  1.00 47.46      B    C  
ATOM   1455  O   SER B 483     -53.608  88.732   3.127  1.00 46.41      B    O  
ATOM   1456  CB  SER B 483     -53.024  86.641   5.045  1.00 51.00      B    C  
ATOM   1457  OG  SER B 483     -53.270  85.321   5.502  1.00 52.91      B    O  
ATOM   1458  H01 SER B 483     -53.244  85.304   6.462  1.00 52.91      B    H  
ATOM   1459  H02 SER B 483     -51.276  85.152   4.310  1.00 53.07      B    H  
ATOM   1460  N   TYR B 484     -51.436  88.600   2.633  1.00 44.14      B    N  
ATOM   1461  CA  TYR B 484     -51.465  89.992   2.183  1.00 41.05      B    C  
ATOM   1462  C   TYR B 484     -52.032  90.135   0.776  1.00 39.59      B    C  
ATOM   1463  O   TYR B 484     -52.741  91.098   0.478  1.00 38.06      B    O  
ATOM   1464  CB  TYR B 484     -50.080  90.636   2.273  1.00 39.78      B    C  
ATOM   1465  CG  TYR B 484     -49.533  90.623   3.681  1.00 39.68      B    C  
ATOM   1466  CD1 TYR B 484     -48.730  89.574   4.127  1.00 39.39      B    C  
ATOM   1467  CD2 TYR B 484     -49.886  91.616   4.594  1.00 39.13      B    C  
ATOM   1468  CE1 TYR B 484     -48.290  89.513   5.448  1.00 38.99      B    C  
ATOM   1469  CE2 TYR B 484     -49.452  91.563   5.920  1.00 38.62      B    C  
ATOM   1470  CZ  TYR B 484     -48.657  90.506   6.338  1.00 38.93      B    C  
ATOM   1471  OH  TYR B 484     -48.231  90.438   7.646  1.00 37.84      B    O  
ATOM   1472  H01 TYR B 484     -47.988  89.534   7.857  1.00 37.84      B    H  
ATOM   1473  H02 TYR B 484     -50.584  88.059   2.602  1.00 44.14      B    H  
ATOM   1474  N   VAL B 485     -51.722  89.175  -0.086  1.00 38.37      B    N  
ATOM   1475  CA  VAL B 485     -52.238  89.202  -1.445  1.00 37.89      B    C  
ATOM   1476  C   VAL B 485     -53.468  88.304  -1.469  1.00 37.12      B    C  
ATOM   1477  O   VAL B 485     -53.393  87.144  -1.066  1.00 37.28      B    O  
ATOM   1478  CB  VAL B 485     -51.212  88.651  -2.456  1.00 38.21      B    C  
ATOM   1479  CG1 VAL B 485     -51.770  88.753  -3.867  1.00 38.25      B    C  
ATOM   1480  CG2 VAL B 485     -49.905  89.414  -2.342  1.00 38.75      B    C  
ATOM   1481  H01 VAL B 485     -51.121  88.417   0.205  1.00 38.37      B    H  
ATOM   1482  N   ARG B 486     -54.599  88.840  -1.913  1.00 35.93      B    N  
ATOM   1483  CA  ARG B 486     -55.820  88.045  -1.988  1.00 35.50      B    C  
ATOM   1484  C   ARG B 486     -56.637  88.507  -3.184  1.00 34.37      B    C  
ATOM   1485  O   ARG B 486     -56.906  89.696  -3.343  1.00 33.58      B    O  
ATOM   1486  CB  ARG B 486     -56.643  88.174  -0.704  1.00 36.41      B    C  
ATOM   1487  CG  ARG B 486     -57.807  87.195  -0.641  1.00 38.22      B    C  
ATOM   1488  CD  ARG B 486     -58.615  87.327   0.644  1.00 40.39      B    C  
ATOM   1489  NE  ARG B 486     -57.838  87.021   1.845  1.00 43.23      B    N  
ATOM   1490  CZ  ARG B 486     -57.297  85.836   2.111  1.00 43.48      B    C  
ATOM   1491  NH1 ARG B 486     -57.442  84.827   1.264  1.00 44.51      B    N1+
ATOM   1492  NH2 ARG B 486     -56.606  85.660   3.231  1.00 43.06      B    N  
ATOM   1493  H01 ARG B 486     -56.194  84.760   3.434  1.00 43.06      B    H  
ATOM   1494  H02 ARG B 486     -54.614  89.808  -2.202  1.00 35.93      B    H  
ATOM   1495  H03 ARG B 486     -57.703  87.761   2.519  1.00 43.23      B    H  
ATOM   1496  H04 ARG B 486     -57.966  84.956   0.410  1.00 44.51      B    H  
ATOM   1497  H05 ARG B 486     -56.492  86.426   3.880  1.00 43.06      B    H  
ATOM   1498  H06 ARG B 486     -57.028  83.930   1.472  1.00 44.51      B    H  
ATOM   1499  N   ASP B 487     -57.033  87.552  -4.019  1.00 33.22      B    N  
ATOM   1500  CA  ASP B 487     -57.788  87.853  -5.224  1.00 32.53      B    C  
ATOM   1501  C   ASP B 487     -56.995  88.823  -6.083  1.00 31.66      B    C  
ATOM   1502  O   ASP B 487     -57.529  89.775  -6.648  1.00 31.28      B    O  
ATOM   1503  CB  ASP B 487     -59.177  88.409  -4.883  1.00 34.03      B    C  
ATOM   1504  CG  ASP B 487     -60.105  87.342  -4.306  1.00 36.11      B    C  
ATOM   1505  OD1 ASP B 487     -60.290  86.298  -4.972  1.00 38.44      B    O  
ATOM   1506  OD2 ASP B 487     -60.649  87.536  -3.198  1.00 36.26      B    O1-
ATOM   1507  H01 ASP B 487     -56.803  86.591  -3.811  1.00 33.22      B    H  
ATOM   1508  N   ASP B 488     -55.695  88.562  -6.153  1.00 31.02      B    N  
ATOM   1509  CA  ASP B 488     -54.771  89.346  -6.954  1.00 30.53      B    C  
ATOM   1510  C   ASP B 488     -54.769  90.840  -6.624  1.00 30.06      B    C  
ATOM   1511  O   ASP B 488     -54.595  91.677  -7.513  1.00 29.71      B    O  
ATOM   1512  CB  ASP B 488     -55.089  89.116  -8.437  1.00 31.29      B    C  
ATOM   1513  CG  ASP B 488     -54.028  89.675  -9.364  1.00 31.19      B    C  
ATOM   1514  OD1 ASP B 488     -52.832  89.396  -9.145  1.00 30.73      B    O  
ATOM   1515  OD2 ASP B 488     -54.397  90.377 -10.325  1.00 32.66      B    O1-
ATOM   1516  H01 ASP B 488     -55.332  87.782  -5.625  1.00 31.02      B    H  
ATOM   1517  N   ALA B 489     -54.946  91.164  -5.344  1.00 28.78      B    N  
ATOM   1518  CA  ALA B 489     -54.955  92.559  -4.895  1.00 28.17      B    C  
ATOM   1519  C   ALA B 489     -54.384  92.728  -3.488  1.00 26.99      B    C  
ATOM   1520  O   ALA B 489     -54.450  91.818  -2.666  1.00 25.20      B    O  
ATOM   1521  CB  ALA B 489     -56.377  93.104  -4.930  1.00 28.06      B    C  
ATOM   1522  H01 ALA B 489     -55.078  90.428  -4.665  1.00 28.78      B    H  
ATOM   1523  N   ILE B 490     -53.816  93.899  -3.217  1.00 26.93      B    N  
ATOM   1524  CA  ILE B 490     -53.276  94.191  -1.894  1.00 25.55      B    C  
ATOM   1525  C   ILE B 490     -53.800  95.548  -1.455  1.00 25.55      B    C  
ATOM   1526  O   ILE B 490     -54.184  96.371  -2.289  1.00 24.57      B    O  
ATOM   1527  CB  ILE B 490     -51.722  94.247  -1.867  1.00 26.38      B    C  
ATOM   1528  CG1 ILE B 490     -51.208  95.326  -2.818  1.00 26.27      B    C  
ATOM   1529  CG2 ILE B 490     -51.143  92.899  -2.230  1.00 26.12      B    C  
ATOM   1530  CD1 ILE B 490     -49.708  95.535  -2.732  1.00 27.75      B    C  
ATOM   1531  H01 ILE B 490     -53.757  94.600  -3.942  1.00 26.93      B    H  
ATOM   1532  N   PHE B 491     -53.829  95.773  -0.146  1.00 24.71      B    N  
ATOM   1533  CA  PHE B 491     -54.284  97.052   0.382  1.00 24.51      B    C  
ATOM   1534  C   PHE B 491     -53.196  97.746   1.183  1.00 24.26      B    C  
ATOM   1535  O   PHE B 491     -52.696  97.205   2.171  1.00 25.36      B    O  
ATOM   1536  CB  PHE B 491     -55.518  96.890   1.276  1.00 23.53      B    C  
ATOM   1537  CG  PHE B 491     -56.767  96.526   0.531  1.00 24.70      B    C  
ATOM   1538  CD1 PHE B 491     -57.025  95.209   0.164  1.00 25.02      B    C  
ATOM   1539  CD2 PHE B 491     -57.678  97.514   0.164  1.00 23.69      B    C  
ATOM   1540  CE1 PHE B 491     -58.175  94.883  -0.557  1.00 25.19      B    C  
ATOM   1541  CE2 PHE B 491     -58.822  97.202  -0.553  1.00 24.27      B    C  
ATOM   1542  CZ  PHE B 491     -59.074  95.884  -0.916  1.00 23.94      B    C  
ATOM   1543  H01 PHE B 491     -53.532  95.048   0.491  1.00 24.71      B    H  
ATOM   1544  N   ILE B 492     -52.837  98.946   0.747  1.00 23.91      B    N  
ATOM   1545  CA  ILE B 492     -51.829  99.748   1.427  1.00 22.75      B    C  
ATOM   1546  C   ILE B 492     -52.586 100.831   2.178  1.00 23.59      B    C  
ATOM   1547  O   ILE B 492     -53.520 101.424   1.636  1.00 23.65      B    O  
ATOM   1548  CB  ILE B 492     -50.869 100.435   0.419  1.00 22.76      B    C  
ATOM   1549  CG1 ILE B 492     -49.998  99.392  -0.294  1.00 21.31      B    C  
ATOM   1550  CG2 ILE B 492     -50.001 101.461   1.148  1.00 21.67      B    C  
ATOM   1551  CD1 ILE B 492     -49.019  98.658   0.623  1.00 22.21      B    C  
ATOM   1552  H01 ILE B 492     -53.277  99.316  -0.084  1.00 23.91      B    H  
ATOM   1553  N   LYS B 493     -52.208 101.084   3.424  1.00 22.87      B    N  
ATOM   1554  CA  LYS B 493     -52.883 102.120   4.188  1.00 22.72      B    C  
ATOM   1555  C   LYS B 493     -51.885 103.101   4.790  1.00 23.43      B    C  
ATOM   1556  O   LYS B 493     -50.803 102.720   5.238  1.00 23.53      B    O  
ATOM   1557  CB  LYS B 493     -53.746 101.502   5.292  1.00 22.25      B    C  
ATOM   1558  CG  LYS B 493     -54.592 102.515   6.051  1.00 21.62      B    C  
ATOM   1559  CD  LYS B 493     -55.558 101.845   7.021  1.00 21.26      B    C  
ATOM   1560  CE  LYS B 493     -56.377 102.884   7.779  1.00 21.17      B    C  
ATOM   1561  NZ  LYS B 493     -57.369 102.278   8.704  1.00 20.14      B    N1+
ATOM   1562  H01 LYS B 493     -57.537 102.906   9.477  1.00 20.14      B    H  
ATOM   1563  H02 LYS B 493     -51.453 100.558   3.841  1.00 22.87      B    H  
ATOM   1564  H03 LYS B 493     -57.012 101.401   9.054  1.00 20.14      B    H  
ATOM   1565  H04 LYS B 493     -58.234 102.115   8.209  1.00 20.14      B    H  
ATOM   1566  N   ALA B 494     -52.261 104.374   4.774  1.00 23.26      B    N  
ATOM   1567  CA  ALA B 494     -51.439 105.441   5.323  1.00 23.17      B    C  
ATOM   1568  C   ALA B 494     -52.274 106.231   6.323  1.00 23.37      B    C  
ATOM   1569  O   ALA B 494     -53.458 106.492   6.091  1.00 22.28      B    O  
ATOM   1570  CB  ALA B 494     -50.955 106.363   4.203  1.00 22.74      B    C  
ATOM   1571  H01 ALA B 494     -53.153 104.611   4.364  1.00 23.26      B    H  
ATOM   1572  N   ILE B 495     -51.657 106.602   7.439  1.00 23.02      B    N  
ATOM   1573  CA  ILE B 495     -52.342 107.374   8.461  1.00 23.20      B    C  
ATOM   1574  C   ILE B 495     -51.439 108.525   8.884  1.00 23.02      B    C  
ATOM   1575  O   ILE B 495     -50.398 108.316   9.509  1.00 22.70      B    O  
ATOM   1576  CB  ILE B 495     -52.669 106.517   9.703  1.00 22.90      B    C  
ATOM   1577  CG1 ILE B 495     -53.541 105.322   9.308  1.00 24.94      B    C  
ATOM   1578  CG2 ILE B 495     -53.408 107.364  10.725  1.00 23.43      B    C  
ATOM   1579  CD1 ILE B 495     -53.724 104.297  10.424  1.00 24.17      B    C  
ATOM   1580  H01 ILE B 495     -50.691 106.342   7.580  1.00 23.02      B    H  
ATOM   1581  N   VAL B 496     -51.829 109.739   8.521  1.00 22.13      B    N  
ATOM   1582  CA  VAL B 496     -51.058 110.915   8.877  1.00 23.50      B    C  
ATOM   1583  C   VAL B 496     -51.599 111.471  10.188  1.00 24.69      B    C  
ATOM   1584  O   VAL B 496     -52.746 111.920  10.252  1.00 23.78      B    O  
ATOM   1585  CB  VAL B 496     -51.157 112.004   7.786  1.00 23.76      B    C  
ATOM   1586  CG1 VAL B 496     -50.310 113.208   8.175  1.00 22.96      B    C  
ATOM   1587  CG2 VAL B 496     -50.689 111.443   6.445  1.00 23.21      B    C  
ATOM   1588  H01 VAL B 496     -52.679 109.847   7.986  1.00 22.13      B    H  
ATOM   1589  N   ASP B 497     -50.782 111.416  11.236  1.00 25.32      B    N  
ATOM   1590  CA  ASP B 497     -51.188 111.928  12.539  1.00 26.79      B    C  
ATOM   1591  C   ASP B 497     -51.359 113.443  12.462  1.00 27.25      B    C  
ATOM   1592  O   ASP B 497     -50.435 114.171  12.088  1.00 26.84      B    O  
ATOM   1593  CB  ASP B 497     -50.157 111.554  13.601  1.00 28.89      B    C  
ATOM   1594  CG  ASP B 497     -50.504 112.109  14.960  1.00 31.95      B    C  
ATOM   1595  OD1 ASP B 497     -50.274 113.315  15.189  1.00 33.12      B    O  
ATOM   1596  OD2 ASP B 497     -51.030 111.342  15.792  1.00 33.95      B    O1-
ATOM   1597  H01 ASP B 497     -49.863 111.012  11.127  1.00 25.32      B    H  
ATOM   1598  N   LEU B 498     -52.553 113.904  12.822  1.00 27.27      B    N  
ATOM   1599  CA  LEU B 498     -52.901 115.319  12.756  1.00 29.31      B    C  
ATOM   1600  C   LEU B 498     -52.629 116.130  14.024  1.00 30.68      B    C  
ATOM   1601  O   LEU B 498     -53.042 117.287  14.123  1.00 30.32      B    O  
ATOM   1602  CB  LEU B 498     -54.381 115.447  12.377  1.00 27.78      B    C  
ATOM   1603  CG  LEU B 498     -54.783 114.604  11.160  1.00 28.38      B    C  
ATOM   1604  CD1 LEU B 498     -56.284 114.695  10.937  1.00 27.68      B    C  
ATOM   1605  CD2 LEU B 498     -54.011 115.069   9.930  1.00 27.12      B    C  
ATOM   1606  H01 LEU B 498     -53.246 113.249  13.154  1.00 27.27      B    H  
ATOM   1607  N   THR B 499     -51.941 115.534  14.991  1.00 33.12      B    N  
ATOM   1608  CA  THR B 499     -51.636 116.242  16.232  1.00 35.96      B    C  
ATOM   1609  C   THR B 499     -50.892 117.541  15.935  1.00 37.83      B    C  
ATOM   1610  O   THR B 499     -49.830 117.532  15.301  1.00 38.13      B    O  
ATOM   1611  CB  THR B 499     -50.772 115.378  17.176  1.00 36.34      B    C  
ATOM   1612  CG2 THR B 499     -50.492 116.121  18.476  1.00 37.78      B    C  
ATOM   1613  OG1 THR B 499     -51.465 114.161  17.477  1.00 36.21      B    O  
ATOM   1614  H01 THR B 499     -51.599 114.094  18.425  1.00 36.21      B    H  
ATOM   1615  H02 THR B 499     -51.626 114.582  14.867  1.00 33.12      B    H  
ATOM   1616  N   GLY B 500     -51.458 118.659  16.382  1.00 39.64      B    N  
ATOM   1617  CA  GLY B 500     -50.830 119.949  16.159  1.00 41.63      B    C  
ATOM   1618  C   GLY B 500     -51.455 120.753  15.033  1.00 42.66      B    C  
ATOM   1619  O   GLY B 500     -51.144 121.933  14.861  1.00 43.49      B    O  
ATOM   1620  H01 GLY B 500     -52.334 118.610  16.882  1.00 39.64      B    H  
ATOM   1621  N   LEU B 501     -52.335 120.116  14.266  1.00 42.92      B    N  
ATOM   1622  CA  LEU B 501     -52.999 120.781  13.152  1.00 43.53      B    C  
ATOM   1623  C   LEU B 501     -54.428 121.172  13.522  1.00 44.17      B    C  
ATOM   1624  O   LEU B 501     -54.578 122.204  14.212  1.00 44.96      B    O  
ATOM   1625  CB  LEU B 501     -53.024 119.863  11.923  1.00 43.38      B    C  
ATOM   1626  CG  LEU B 501     -51.694 119.311  11.397  1.00 43.56      B    C  
ATOM   1627  CD1 LEU B 501     -51.957 118.478  10.150  1.00 42.61      B    C  
ATOM   1628  CD2 LEU B 501     -50.738 120.447  11.076  1.00 43.10      B    C  
ATOM   1629  H01 LEU B 501     -52.548 119.148  14.460  1.00 42.92      B    H  
ATOM   1630  N   HIS A   8     -23.673 120.252   4.241  1.00 55.24      A    N  
ATOM   1631  CA  HIS A   8     -23.924 121.672   4.611  1.00 54.99      A    C  
ATOM   1632  C   HIS A   8     -23.792 121.918   6.119  1.00 54.72      A    C  
ATOM   1633  O   HIS A   8     -22.918 121.352   6.779  1.00 55.39      A    O  
ATOM   1634  CB  HIS A   8     -25.313 122.094   4.130  1.00 54.66      A    C  
ATOM   1635  N   GLU A   9     -24.677 122.769   6.636  1.00 54.05      A    N  
ATOM   1636  CA  GLU A   9     -24.740 123.176   8.045  1.00 52.65      A    C  
ATOM   1637  C   GLU A   9     -24.206 122.227   9.123  1.00 51.14      A    C  
ATOM   1638  O   GLU A   9     -23.814 122.672  10.204  1.00 52.30      A    O  
ATOM   1639  CB  GLU A   9     -26.181 123.566   8.386  1.00 53.09      A    C  
ATOM   1640  N   GLU A  10     -24.209 120.930   8.849  1.00 48.29      A    N  
ATOM   1641  CA  GLU A  10     -23.731 119.953   9.817  1.00 45.06      A    C  
ATOM   1642  C   GLU A  10     -23.726 118.619   9.088  1.00 41.31      A    C  
ATOM   1643  O   GLU A  10     -24.745 118.200   8.542  1.00 40.83      A    O  
ATOM   1644  CB  GLU A  10     -24.675 119.910  11.021  1.00 46.89      A    C  
ATOM   1645  CG  GLU A  10     -24.149 119.146  12.220  1.00 49.68      A    C  
ATOM   1646  CD  GLU A  10     -25.072 119.257  13.422  1.00 52.43      A    C  
ATOM   1647  OE1 GLU A  10     -26.023 120.069  13.366  1.00 53.47      A    O  
ATOM   1648  OE2 GLU A  10     -24.839 118.550  14.428  1.00 53.66      A    O1-
ATOM   1649  N   TRP A  11     -22.576 117.958   9.076  1.00 36.73      A    N  
ATOM   1650  CA  TRP A  11     -22.440 116.692   8.367  1.00 32.92      A    C  
ATOM   1651  C   TRP A  11     -23.188 115.544   9.037  1.00 30.60      A    C  
ATOM   1652  O   TRP A  11     -22.871 115.157  10.161  1.00 29.86      A    O  
ATOM   1653  CB  TRP A  11     -20.959 116.318   8.243  1.00 30.50      A    C  
ATOM   1654  CG  TRP A  11     -20.664 115.363   7.125  1.00 28.95      A    C  
ATOM   1655  CD1 TRP A  11     -20.216 115.682   5.869  1.00 29.64      A    C  
ATOM   1656  CD2 TRP A  11     -20.822 113.939   7.140  1.00 28.16      A    C  
ATOM   1657  CE2 TRP A  11     -20.449 113.463   5.865  1.00 27.98      A    C  
ATOM   1658  CE3 TRP A  11     -21.243 113.019   8.114  1.00 28.31      A    C  
ATOM   1659  NE1 TRP A  11     -20.084 114.547   5.109  1.00 28.15      A    N  
ATOM   1660  CZ2 TRP A  11     -20.485 112.103   5.531  1.00 28.28      A    C  
ATOM   1661  CZ3 TRP A  11     -21.279 111.662   7.780  1.00 28.00      A    C  
ATOM   1662  CH2 TRP A  11     -20.900 111.221   6.500  1.00 28.35      A    C  
ATOM   1663  N   VAL A  12     -24.184 115.005   8.344  1.00 28.79      A    N  
ATOM   1664  CA  VAL A  12     -24.942 113.871   8.856  1.00 27.44      A    C  
ATOM   1665  C   VAL A  12     -25.220 112.925   7.701  1.00 26.97      A    C  
ATOM   1666  O   VAL A  12     -25.285 113.347   6.546  1.00 27.34      A    O  
ATOM   1667  CB  VAL A  12     -26.299 114.288   9.478  1.00 27.77      A    C  
ATOM   1668  CG1 VAL A  12     -26.078 115.255  10.630  1.00 28.18      A    C  
ATOM   1669  CG2 VAL A  12     -27.193 114.900   8.415  1.00 28.19      A    C  
ATOM   1670  N   GLY A  13     -25.381 111.647   8.014  1.00 25.92      A    N  
ATOM   1671  CA  GLY A  13     -25.654 110.662   6.989  1.00 26.29      A    C  
ATOM   1672  C   GLY A  13     -26.237 109.407   7.597  1.00 26.04      A    C  
ATOM   1673  O   GLY A  13     -26.385 109.318   8.817  1.00 24.85      A    O  
ATOM   1674  N   SER A  14     -26.566 108.437   6.751  1.00 25.81      A    N  
ATOM   1675  CA  SER A  14     -27.136 107.186   7.224  1.00 26.34      A    C  
ATOM   1676  C   SER A  14     -26.760 105.994   6.349  1.00 26.15      A    C  
ATOM   1677  O   SER A  14     -26.328 106.147   5.204  1.00 25.27      A    O  
ATOM   1678  CB  SER A  14     -28.659 107.299   7.304  1.00 26.99      A    C  
ATOM   1679  OG  SER A  14     -29.205 107.631   6.042  1.00 29.25      A    O  
ATOM   1680  N   ALA A  15     -26.927 104.802   6.908  1.00 25.54      A    N  
ATOM   1681  CA  ALA A  15     -26.617 103.571   6.194  1.00 25.45      A    C  
ATOM   1682  C   ALA A  15     -27.247 102.414   6.946  1.00 25.04      A    C  
ATOM   1683  O   ALA A  15     -27.648 102.568   8.098  1.00 24.82      A    O  
ATOM   1684  CB  ALA A  15     -25.108 103.382   6.110  1.00 25.42      A    C  
ATOM   1685  N   TYR A  16     -27.358 101.264   6.292  1.00 25.12      A    N  
ATOM   1686  CA  TYR A  16     -27.920 100.090   6.944  1.00 25.08      A    C  
ATOM   1687  C   TYR A  16     -26.837  99.050   7.201  1.00 25.21      A    C  
ATOM   1688  O   TYR A  16     -26.059  98.714   6.308  1.00 23.96      A    O  
ATOM   1689  CB  TYR A  16     -29.035  99.469   6.103  1.00 25.75      A    C  
ATOM   1690  CG  TYR A  16     -30.257 100.343   5.951  1.00 25.91      A    C  
ATOM   1691  CD1 TYR A  16     -30.306 101.352   4.991  1.00 26.64      A    C  
ATOM   1692  CD2 TYR A  16     -31.368 100.158   6.772  1.00 26.49      A    C  
ATOM   1693  CE1 TYR A  16     -31.440 102.157   4.848  1.00 27.14      A    C  
ATOM   1694  CE2 TYR A  16     -32.499 100.952   6.641  1.00 26.19      A    C  
ATOM   1695  CZ  TYR A  16     -32.531 101.947   5.679  1.00 26.88      A    C  
ATOM   1696  OH  TYR A  16     -33.646 102.741   5.567  1.00 27.29      A    O  
ATOM   1697  N   LEU A  17     -26.790  98.553   8.434  1.00 25.49      A    N  
ATOM   1698  CA  LEU A  17     -25.814  97.550   8.835  1.00 26.47      A    C  
ATOM   1699  C   LEU A  17     -26.538  96.197   8.893  1.00 27.39      A    C  
ATOM   1700  O   LEU A  17     -27.461  96.025   9.689  1.00 27.21      A    O  
ATOM   1701  CB  LEU A  17     -25.265  97.884  10.229  1.00 26.77      A    C  
ATOM   1702  CG  LEU A  17     -23.892  97.394  10.714  1.00 28.13      A    C  
ATOM   1703  CD1 LEU A  17     -23.970  97.162  12.219  1.00 27.04      A    C  
ATOM   1704  CD2 LEU A  17     -23.478  96.117  10.034  1.00 27.72      A    C  
ATOM   1705  N   PHE A  18     -26.129  95.254   8.043  1.00 28.15      A    N  
ATOM   1706  CA  PHE A  18     -26.719  93.912   8.013  1.00 29.23      A    C  
ATOM   1707  C   PHE A  18     -25.924  92.975   8.922  1.00 30.12      A    C  
ATOM   1708  O   PHE A  18     -24.716  92.812   8.751  1.00 29.84      A    O  
ATOM   1709  CB  PHE A  18     -26.706  93.332   6.591  1.00 29.57      A    C  
ATOM   1710  CG  PHE A  18     -27.635  94.026   5.632  1.00 30.33      A    C  
ATOM   1711  CD1 PHE A  18     -27.458  95.366   5.310  1.00 29.56      A    C  
ATOM   1712  CD2 PHE A  18     -28.692  93.332   5.052  1.00 30.28      A    C  
ATOM   1713  CE1 PHE A  18     -28.319  96.004   4.427  1.00 29.80      A    C  
ATOM   1714  CE2 PHE A  18     -29.558  93.964   4.168  1.00 31.43      A    C  
ATOM   1715  CZ  PHE A  18     -29.371  95.304   3.855  1.00 30.66      A    C  
ATOM   1716  N   VAL A  19     -26.601  92.352   9.879  1.00 31.07      A    N  
ATOM   1717  CA  VAL A  19     -25.931  91.446  10.805  1.00 33.06      A    C  
ATOM   1718  C   VAL A  19     -26.535  90.044  10.686  1.00 35.27      A    C  
ATOM   1719  O   VAL A  19     -27.755  89.885  10.741  1.00 34.98      A    O  
ATOM   1720  CB  VAL A  19     -26.076  91.955  12.253  1.00 32.26      A    C  
ATOM   1721  CG1 VAL A  19     -25.160  91.171  13.179  1.00 32.72      A    C  
ATOM   1722  CG2 VAL A  19     -25.763  93.445  12.309  1.00 31.73      A    C  
ATOM   1723  N   GLU A  20     -25.681  89.035  10.529  1.00 38.31      A    N  
ATOM   1724  CA  GLU A  20     -26.150  87.658  10.378  1.00 41.70      A    C  
ATOM   1725  C   GLU A  20     -25.267  86.610  11.070  1.00 43.59      A    C  
ATOM   1726  O   GLU A  20     -24.048  86.768  11.160  1.00 42.68      A    O  
ATOM   1727  CB  GLU A  20     -26.273  87.345   8.886  1.00 43.07      A    C  
ATOM   1728  CG  GLU A  20     -26.808  85.970   8.544  1.00 46.28      A    C  
ATOM   1729  CD  GLU A  20     -27.089  85.833   7.060  1.00 47.79      A    C  
ATOM   1730  OE1 GLU A  20     -26.158  86.044   6.255  1.00 48.90      A    O  
ATOM   1731  OE2 GLU A  20     -28.244  85.521   6.698  1.00 49.27      A    O1-
ATOM   1732  N   SER A  21     -25.902  85.539  11.546  1.00 46.34      A    N  
ATOM   1733  CA  SER A  21     -25.220  84.445  12.242  1.00 49.89      A    C  
ATOM   1734  C   SER A  21     -24.716  83.342  11.311  1.00 52.04      A    C  
ATOM   1735  O   SER A  21     -25.197  83.195  10.190  1.00 52.43      A    O  
ATOM   1736  CB  SER A  21     -26.154  83.825  13.283  1.00 49.92      A    C  
ATOM   1737  OG  SER A  21     -25.556  82.698  13.900  1.00 50.60      A    O  
ATOM   1738  N   SER A  22     -23.754  82.561  11.802  1.00 55.09      A    N  
ATOM   1739  CA  SER A  22     -23.164  81.462  11.038  1.00 57.24      A    C  
ATOM   1740  C   SER A  22     -23.666  80.097  11.506  1.00 59.03      A    C  
ATOM   1741  O   SER A  22     -23.943  79.218  10.690  1.00 59.84      A    O  
ATOM   1742  CB  SER A  22     -21.636  81.507  11.152  1.00 57.55      A    C  
ATOM   1743  OG  SER A  22     -21.113  82.720  10.633  1.00 57.34      A    O  
ATOM   1744  N   LEU A  23     -23.770  79.922  12.820  1.00 60.80      A    N  
ATOM   1745  CA  LEU A  23     -24.241  78.665  13.399  1.00 62.25      A    C  
ATOM   1746  C   LEU A  23     -25.743  78.533  13.169  1.00 63.29      A    C  
ATOM   1747  O   LEU A  23     -26.473  79.521  13.266  1.00 63.24      A    O  
ATOM   1748  CB  LEU A  23     -23.957  78.641  14.904  1.00 62.48      A    C  
ATOM   1749  CG  LEU A  23     -22.512  78.868  15.354  1.00 62.70      A    C  
ATOM   1750  CD1 LEU A  23     -22.455  78.867  16.874  1.00 63.22      A    C  
ATOM   1751  CD2 LEU A  23     -21.607  77.790  14.782  1.00 62.82      A    C  
ATOM   1752  N   ASP A  24     -26.212  77.324  12.871  1.00 64.41      A    N  
ATOM   1753  CA  ASP A  24     -27.638  77.135  12.638  1.00 65.58      A    C  
ATOM   1754  C   ASP A  24     -28.505  76.875  13.868  1.00 66.02      A    C  
ATOM   1755  O   ASP A  24     -28.705  75.739  14.303  1.00 66.39      A    O  
ATOM   1756  CB  ASP A  24     -27.885  76.055  11.577  1.00 66.34      A    C  
ATOM   1757  CG  ASP A  24     -28.045  76.645  10.182  1.00 66.85      A    C  
ATOM   1758  OD1 ASP A  24     -28.900  77.541  10.017  1.00 67.18      A    O  
ATOM   1759  OD2 ASP A  24     -27.332  76.213   9.252  1.00 67.54      A    O1-
ATOM   1760  N   LYS A  25     -29.010  77.983  14.397  1.00 66.60      A    N  
ATOM   1761  CA  LYS A  25     -29.902  78.072  15.553  1.00 66.85      A    C  
ATOM   1762  C   LYS A  25     -29.864  79.541  15.906  1.00 66.58      A    C  
ATOM   1763  O   LYS A  25     -30.901  80.201  16.003  1.00 67.00      A    O  
ATOM   1764  CB  LYS A  25     -29.413  77.258  16.758  1.00 67.72      A    C  
ATOM   1765  CG  LYS A  25     -30.358  77.356  17.979  1.00 68.89      A    C  
ATOM   1766  CD  LYS A  25     -29.963  78.441  18.988  1.00 69.56      A    C  
ATOM   1767  CE  LYS A  25     -31.085  78.684  20.009  1.00 70.53      A    C  
ATOM   1768  NZ  LYS A  25     -30.716  79.620  21.117  1.00 71.09      A    N1+
ATOM   1769  N   VAL A  26     -28.640  80.036  16.065  1.00 65.38      A    N  
ATOM   1770  CA  VAL A  26     -28.369  81.425  16.404  1.00 64.15      A    C  
ATOM   1771  C   VAL A  26     -29.003  82.385  15.393  1.00 63.03      A    C  
ATOM   1772  O   VAL A  26     -28.420  83.410  15.036  1.00 63.82      A    O  
ATOM   1773  CB  VAL A  26     -26.846  81.664  16.475  1.00 64.54      A    C  
ATOM   1774  CG1 VAL A  26     -26.559  83.054  17.004  1.00 64.37      A    C  
ATOM   1775  CG2 VAL A  26     -26.198  80.606  17.360  1.00 64.71      A    C  
ATOM   1776  N   VAL A  27     -30.203  82.041  14.937  1.00 60.85      A    N  
ATOM   1777  CA  VAL A  27     -30.950  82.850  13.989  1.00 59.09      A    C  
ATOM   1778  C   VAL A  27     -31.378  84.139  14.689  1.00 58.04      A    C  
ATOM   1779  O   VAL A  27     -32.210  84.124  15.595  1.00 57.59      A    O  
ATOM   1780  CB  VAL A  27     -32.192  82.089  13.483  1.00 59.11      A    C  
ATOM   1781  CG1 VAL A  27     -33.036  82.986  12.596  1.00 58.70      A    C  
ATOM   1782  CG2 VAL A  27     -31.755  80.851  12.710  1.00 59.04      A    C  
ATOM   1783  N   LEU A  28     -30.801  85.252  14.249  1.00 56.65      A    N  
ATOM   1784  CA  LEU A  28     -31.073  86.560  14.830  1.00 55.54      A    C  
ATOM   1785  C   LEU A  28     -32.509  87.049  14.684  1.00 55.27      A    C  
ATOM   1786  O   LEU A  28     -33.034  87.700  15.590  1.00 54.74      A    O  
ATOM   1787  CB  LEU A  28     -30.106  87.587  14.235  1.00 55.09      A    C  
ATOM   1788  CG  LEU A  28     -28.630  87.217  14.422  1.00 54.34      A    C  
ATOM   1789  CD1 LEU A  28     -27.740  88.212  13.701  1.00 54.17      A    C  
ATOM   1790  CD2 LEU A  28     -28.299  87.174  15.902  1.00 54.33      A    C  
ATOM   1791  N   SER A  29     -33.146  86.748  13.554  1.00 54.81      A    N  
ATOM   1792  CA  SER A  29     -34.525  87.167  13.339  1.00 54.72      A    C  
ATOM   1793  C   SER A  29     -35.433  86.704  14.468  1.00 54.41      A    C  
ATOM   1794  O   SER A  29     -36.102  87.509  15.106  1.00 54.18      A    O  
ATOM   1795  CB  SER A  29     -35.066  86.623  12.018  1.00 54.89      A    C  
ATOM   1796  OG  SER A  29     -34.474  87.283  10.921  1.00 55.75      A    O  
ATOM   1797  N   ASP A  30     -35.449  85.396  14.705  1.00 54.44      A    N  
ATOM   1798  CA  ASP A  30     -36.296  84.842  15.757  1.00 54.12      A    C  
ATOM   1799  C   ASP A  30     -35.850  85.318  17.129  1.00 53.42      A    C  
ATOM   1800  O   ASP A  30     -36.678  85.569  18.007  1.00 52.80      A    O  
ATOM   1801  CB  ASP A  30     -36.283  83.313  15.698  1.00 54.99      A    C  
ATOM   1802  CG  ASP A  30     -36.656  82.776  14.332  1.00 55.63      A    C  
ATOM   1803  OD1 ASP A  30     -37.608  83.311  13.722  1.00 56.99      A    O  
ATOM   1804  OD2 ASP A  30     -36.011  81.811  13.875  1.00 55.86      A    O1-
ATOM   1805  N   ALA A  31     -34.542  85.445  17.317  1.00 52.64      A    N  
ATOM   1806  CA  ALA A  31     -33.998  85.897  18.586  1.00 52.49      A    C  
ATOM   1807  C   ALA A  31     -34.539  87.284  18.932  1.00 52.56      A    C  
ATOM   1808  O   ALA A  31     -34.687  87.628  20.105  1.00 52.38      A    O  
ATOM   1809  CB  ALA A  31     -32.478  85.934  18.521  1.00 52.14      A    C  
ATOM   1810  N   TYR A  32     -34.840  88.071  17.904  1.00 52.39      A    N  
ATOM   1811  CA  TYR A  32     -35.349  89.419  18.116  1.00 52.15      A    C  
ATOM   1812  C   TYR A  32     -36.824  89.393  18.499  1.00 52.91      A    C  
ATOM   1813  O   TYR A  32     -37.221  89.981  19.504  1.00 53.75      A    O  
ATOM   1814  CB  TYR A  32     -35.168  90.266  16.853  1.00 50.97      A    C  
ATOM   1815  CG  TYR A  32     -35.278  91.750  17.117  1.00 49.78      A    C  
ATOM   1816  CD1 TYR A  32     -34.297  92.414  17.850  1.00 49.03      A    C  
ATOM   1817  CD2 TYR A  32     -36.378  92.481  16.676  1.00 49.10      A    C  
ATOM   1818  CE1 TYR A  32     -34.405  93.765  18.137  1.00 48.24      A    C  
ATOM   1819  CE2 TYR A  32     -36.497  93.837  16.959  1.00 48.62      A    C  
ATOM   1820  CZ  TYR A  32     -35.507  94.473  17.691  1.00 48.39      A    C  
ATOM   1821  OH  TYR A  32     -35.623  95.813  17.986  1.00 47.26      A    O  
ATOM   1822  N   ALA A  33     -37.634  88.709  17.694  1.00 53.57      A    N  
ATOM   1823  CA  ALA A  33     -39.068  88.609  17.947  1.00 54.24      A    C  
ATOM   1824  C   ALA A  33     -39.364  87.856  19.239  1.00 54.74      A    C  
ATOM   1825  O   ALA A  33     -40.515  87.774  19.669  1.00 55.09      A    O  
ATOM   1826  CB  ALA A  33     -39.756  87.920  16.773  1.00 54.30      A    C  
ATOM   1827  N   HIS A  34     -38.322  87.309  19.857  1.00 55.50      A    N  
ATOM   1828  CA  HIS A  34     -38.478  86.562  21.098  1.00 56.19      A    C  
ATOM   1829  C   HIS A  34     -38.646  87.555  22.246  1.00 56.09      A    C  
ATOM   1830  O   HIS A  34     -37.743  88.334  22.545  1.00 56.28      A    O  
ATOM   1831  CB  HIS A  34     -37.253  85.674  21.326  1.00 57.58      A    C  
ATOM   1832  CG  HIS A  34     -37.430  84.663  22.417  1.00 59.49      A    C  
ATOM   1833  CD2 HIS A  34     -37.492  83.312  22.377  1.00 60.20      A    C  
ATOM   1834  ND1 HIS A  34     -37.592  85.018  23.739  1.00 60.56      A    N  
ATOM   1835  CE1 HIS A  34     -37.747  83.918  24.469  1.00 60.84      A    C  
ATOM   1836  NE2 HIS A  34     -37.690  82.877  23.664  1.00 60.56      A    N  
ATOM   1837  N   PRO A  35     -39.810  87.527  22.915  1.00 55.92      A    N  
ATOM   1838  CA  PRO A  35     -40.122  88.420  24.030  1.00 55.46      A    C  
ATOM   1839  C   PRO A  35     -39.064  88.527  25.120  1.00 55.19      A    C  
ATOM   1840  O   PRO A  35     -38.881  89.594  25.707  1.00 55.36      A    O  
ATOM   1841  CB  PRO A  35     -41.442  87.850  24.548  1.00 55.76      A    C  
ATOM   1842  CG  PRO A  35     -42.092  87.392  23.264  1.00 55.65      A    C  
ATOM   1843  CD  PRO A  35     -40.933  86.598  22.698  1.00 55.75      A    C  
ATOM   1844  N   GLN A  36     -38.354  87.434  25.375  1.00 54.70      A    N  
ATOM   1845  CA  GLN A  36     -37.353  87.440  26.431  1.00 53.86      A    C  
ATOM   1846  C   GLN A  36     -35.908  87.520  25.939  1.00 52.30      A    C  
ATOM   1847  O   GLN A  36     -34.973  87.296  26.708  1.00 52.18      A    O  
ATOM   1848  CB  GLN A  36     -37.551  86.203  27.310  1.00 55.76      A    C  
ATOM   1849  CG  GLN A  36     -36.976  86.324  28.709  1.00 58.47      A    C  
ATOM   1850  CD  GLN A  36     -37.457  87.578  29.425  1.00 59.67      A    C  
ATOM   1851  NE2 GLN A  36     -36.568  88.197  30.196  1.00 60.19      A    N  
ATOM   1852  OE1 GLN A  36     -38.621  87.972  29.305  1.00 60.63      A    O  
ATOM   1853  N   GLN A  37     -35.723  87.839  24.661  1.00 50.34      A    N  
ATOM   1854  CA  GLN A  37     -34.380  87.966  24.103  1.00 48.34      A    C  
ATOM   1855  C   GLN A  37     -34.172  89.349  23.491  1.00 46.86      A    C  
ATOM   1856  O   GLN A  37     -33.090  89.925  23.584  1.00 46.97      A    O  
ATOM   1857  CB  GLN A  37     -34.122  86.915  23.018  1.00 48.96      A    C  
ATOM   1858  CG  GLN A  37     -34.185  85.471  23.471  1.00 49.86      A    C  
ATOM   1859  CD  GLN A  37     -33.548  84.537  22.457  1.00 50.18      A    C  
ATOM   1860  NE2 GLN A  37     -34.353  83.676  21.853  1.00 50.86      A    N  
ATOM   1861  OE1 GLN A  37     -32.343  84.601  22.215  1.00 51.55      A    O  
ATOM   1862  N   LYS A  38     -35.224  89.863  22.865  1.00 44.69      A    N  
ATOM   1863  CA  LYS A  38     -35.211  91.164  22.206  1.00 42.57      A    C  
ATOM   1864  C   LYS A  38     -34.466  92.266  22.959  1.00 40.98      A    C  
ATOM   1865  O   LYS A  38     -33.654  92.985  22.371  1.00 40.05      A    O  
ATOM   1866  CB  LYS A  38     -36.652  91.601  21.941  1.00 43.02      A    C  
ATOM   1867  CG  LYS A  38     -36.790  92.878  21.146  1.00 43.16      A    C  
ATOM   1868  CD  LYS A  38     -38.244  93.104  20.785  1.00 44.02      A    C  
ATOM   1869  CE  LYS A  38     -38.407  94.258  19.815  1.00 44.01      A    C  
ATOM   1870  NZ  LYS A  38     -39.814  94.365  19.355  1.00 44.01      A    N1+
ATOM   1871  N   VAL A  39     -34.742  92.408  24.251  1.00 38.48      A    N  
ATOM   1872  CA  VAL A  39     -34.080  93.433  25.046  1.00 36.90      A    C  
ATOM   1873  C   VAL A  39     -32.574  93.196  25.103  1.00 36.02      A    C  
ATOM   1874  O   VAL A  39     -31.791  94.139  25.010  1.00 35.11      A    O  
ATOM   1875  CB  VAL A  39     -34.635  93.483  26.487  1.00 37.25      A    C  
ATOM   1876  CG1 VAL A  39     -33.893  94.532  27.295  1.00 37.61      A    C  
ATOM   1877  CG2 VAL A  39     -36.121  93.809  26.459  1.00 37.37      A    C  
ATOM   1878  N   ALA A  40     -32.174  91.934  25.246  1.00 34.67      A    N  
ATOM   1879  CA  ALA A  40     -30.759  91.585  25.315  1.00 33.34      A    C  
ATOM   1880  C   ALA A  40     -30.065  91.806  23.977  1.00 32.68      A    C  
ATOM   1881  O   ALA A  40     -28.932  92.285  23.936  1.00 32.26      A    O  
ATOM   1882  CB  ALA A  40     -30.593  90.133  25.755  1.00 33.90      A    C  
ATOM   1883  N   VAL A  41     -30.731  91.439  22.886  1.00 32.02      A    N  
ATOM   1884  CA  VAL A  41     -30.154  91.637  21.560  1.00 32.28      A    C  
ATOM   1885  C   VAL A  41     -29.968  93.141  21.362  1.00 31.92      A    C  
ATOM   1886  O   VAL A  41     -28.917  93.599  20.923  1.00 31.34      A    O  
ATOM   1887  CB  VAL A  41     -31.078  91.095  20.449  1.00 32.53      A    C  
ATOM   1888  CG1 VAL A  41     -30.487  91.414  19.088  1.00 32.22      A    C  
ATOM   1889  CG2 VAL A  41     -31.262  89.589  20.604  1.00 33.00      A    C  
ATOM   1890  N   TYR A  42     -31.004  93.902  21.694  1.00 32.14      A    N  
ATOM   1891  CA  TYR A  42     -30.958  95.351  21.577  1.00 32.43      A    C  
ATOM   1892  C   TYR A  42     -29.750  95.874  22.345  1.00 33.09      A    C  
ATOM   1893  O   TYR A  42     -28.952  96.648  21.821  1.00 33.12      A    O  
ATOM   1894  CB  TYR A  42     -32.236  95.959  22.153  1.00 32.03      A    C  
ATOM   1895  CG  TYR A  42     -32.172  97.456  22.342  1.00 31.62      A    C  
ATOM   1896  CD1 TYR A  42     -32.170  98.325  21.250  1.00 31.35      A    C  
ATOM   1897  CD2 TYR A  42     -32.074  97.999  23.620  1.00 31.58      A    C  
ATOM   1898  CE1 TYR A  42     -32.068  99.703  21.432  1.00 30.63      A    C  
ATOM   1899  CE2 TYR A  42     -31.970  99.368  23.815  1.00 31.51      A    C  
ATOM   1900  CZ  TYR A  42     -31.968 100.216  22.720  1.00 31.63      A    C  
ATOM   1901  OH  TYR A  42     -31.854 101.573  22.924  1.00 31.28      A    O  
ATOM   1902  N   ARG A  43     -29.618  95.433  23.591  1.00 33.79      A    N  
ATOM   1903  CA  ARG A  43     -28.515  95.859  24.442  1.00 34.02      A    C  
ATOM   1904  C   ARG A  43     -27.173  95.499  23.832  1.00 32.80      A    C  
ATOM   1905  O   ARG A  43     -26.217  96.263  23.931  1.00 31.97      A    O  
ATOM   1906  CB  ARG A  43     -28.624  95.201  25.818  1.00 36.24      A    C  
ATOM   1907  CG  ARG A  43     -27.556  95.652  26.800  1.00 39.91      A    C  
ATOM   1908  CD  ARG A  43     -27.701  94.927  28.134  1.00 42.97      A    C  
ATOM   1909  NE  ARG A  43     -29.045  95.079  28.685  1.00 45.96      A    N  
ATOM   1910  CZ  ARG A  43     -29.424  94.623  29.875  1.00 48.17      A    C  
ATOM   1911  NH1 ARG A  43     -28.558  93.983  30.655  1.00 47.85      A    N1+
ATOM   1912  NH2 ARG A  43     -30.672  94.810  30.287  1.00 49.17      A    N  
ATOM   1913  N   ALA A  44     -27.111  94.326  23.212  1.00 32.03      A    N  
ATOM   1914  CA  ALA A  44     -25.885  93.838  22.594  1.00 31.62      A    C  
ATOM   1915  C   ALA A  44     -25.468  94.718  21.426  1.00 30.54      A    C  
ATOM   1916  O   ALA A  44     -24.295  95.078  21.293  1.00 30.54      A    O  
ATOM   1917  CB  ALA A  44     -26.076  92.396  22.122  1.00 31.10      A    C  
ATOM   1918  N   LEU A  45     -26.431  95.053  20.574  1.00 29.42      A    N  
ATOM   1919  CA  LEU A  45     -26.166  95.901  19.421  1.00 28.95      A    C  
ATOM   1920  C   LEU A  45     -25.724  97.291  19.882  1.00 28.80      A    C  
ATOM   1921  O   LEU A  45     -24.775  97.861  19.347  1.00 28.62      A    O  
ATOM   1922  CB  LEU A  45     -27.424  96.010  18.551  1.00 27.08      A    C  
ATOM   1923  CG  LEU A  45     -27.953  94.700  17.950  1.00 26.95      A    C  
ATOM   1924  CD1 LEU A  45     -29.278  94.944  17.239  1.00 26.18      A    C  
ATOM   1925  CD2 LEU A  45     -26.922  94.128  16.984  1.00 26.27      A    C  
ATOM   1926  N   GLN A  46     -26.419  97.823  20.881  1.00 30.09      A    N  
ATOM   1927  CA  GLN A  46     -26.117  99.149  21.423  1.00 31.23      A    C  
ATOM   1928  C   GLN A  46     -24.727  99.228  22.056  1.00 31.18      A    C  
ATOM   1929  O   GLN A  46     -24.012 100.220  21.896  1.00 30.28      A    O  
ATOM   1930  CB  GLN A  46     -27.166  99.529  22.469  1.00 33.16      A    C  
ATOM   1931  CG  GLN A  46     -27.012 100.938  23.019  1.00 35.34      A    C  
ATOM   1932  CD  GLN A  46     -28.005 101.237  24.121  1.00 36.24      A    C  
ATOM   1933  NE2 GLN A  46     -28.907 102.175  23.866  1.00 36.86      A    N  
ATOM   1934  OE1 GLN A  46     -27.967 100.623  25.189  1.00 36.37      A    O  
ATOM   1935  N   ALA A  47     -24.348  98.181  22.780  1.00 30.67      A    N  
ATOM   1936  CA  ALA A  47     -23.051  98.148  23.438  1.00 30.73      A    C  
ATOM   1937  C   ALA A  47     -21.924  97.973  22.425  1.00 30.69      A    C  
ATOM   1938  O   ALA A  47     -20.882  98.615  22.529  1.00 31.13      A    O  
ATOM   1939  CB  ALA A  47     -23.016  97.015  24.465  1.00 30.93      A    C  
ATOM   1940  N   ALA A  48     -22.140  97.107  21.443  1.00 30.16      A    N  
ATOM   1941  CA  ALA A  48     -21.125  96.860  20.430  1.00 30.91      A    C  
ATOM   1942  C   ALA A  48     -20.827  98.127  19.639  1.00 30.50      A    C  
ATOM   1943  O   ALA A  48     -19.666  98.468  19.413  1.00 31.00      A    O  
ATOM   1944  CB  ALA A  48     -21.577  95.739  19.497  1.00 30.57      A    C  
ATOM   1945  N   LEU A  49     -21.876  98.830  19.221  1.00 30.78      A    N  
ATOM   1946  CA  LEU A  49     -21.699 100.065  18.469  1.00 30.49      A    C  
ATOM   1947  C   LEU A  49     -20.945 101.113  19.277  1.00 30.69      A    C  
ATOM   1948  O   LEU A  49     -20.014 101.742  18.774  1.00 30.17      A    O  
ATOM   1949  CB  LEU A  49     -23.054 100.628  18.038  1.00 30.31      A    C  
ATOM   1950  CG  LEU A  49     -23.751  99.868  16.914  1.00 29.56      A    C  
ATOM   1951  CD1 LEU A  49     -25.163 100.381  16.743  1.00 29.97      A    C  
ATOM   1952  CD2 LEU A  49     -22.949 100.020  15.632  1.00 28.29      A    C  
ATOM   1953  N   ALA A  50     -21.342 101.295  20.532  1.00 31.06      A    N  
ATOM   1954  CA  ALA A  50     -20.695 102.277  21.397  1.00 32.03      A    C  
ATOM   1955  C   ALA A  50     -19.249 101.902  21.726  1.00 32.91      A    C  
ATOM   1956  O   ALA A  50     -18.419 102.769  22.014  1.00 32.64      A    O  
ATOM   1957  CB  ALA A  50     -21.493 102.437  22.684  1.00 32.95      A    C  
ATOM   1958  N   GLU A  51     -18.957 100.608  21.671  1.00 32.99      A    N  
ATOM   1959  CA  GLU A  51     -17.626 100.100  21.978  1.00 35.07      A    C  
ATOM   1960  C   GLU A  51     -16.633 100.309  20.834  1.00 34.77      A    C  
ATOM   1961  O   GLU A  51     -15.559 100.883  21.024  1.00 34.42      A    O  
ATOM   1962  CB  GLU A  51     -17.708  98.602  22.300  1.00 35.96      A    C  
ATOM   1963  CG  GLU A  51     -16.406  97.988  22.808  1.00 38.85      A    C  
ATOM   1964  CD  GLU A  51     -16.518  96.487  23.031  1.00 39.98      A    C  
ATOM   1965  OE1 GLU A  51     -17.536  96.050  23.607  1.00 41.84      A    O  
ATOM   1966  OE2 GLU A  51     -15.586  95.745  22.647  1.00 40.70      A    O1-
ATOM   1967  N   SER A  52     -17.004  99.849  19.645  1.00 34.34      A    N  
ATOM   1968  CA  SER A  52     -16.128  99.940  18.484  1.00 33.99      A    C  
ATOM   1969  C   SER A  52     -16.599 100.841  17.341  1.00 33.20      A    C  
ATOM   1970  O   SER A  52     -15.821 101.151  16.442  1.00 33.38      A    O  
ATOM   1971  CB  SER A  52     -15.883  98.535  17.940  1.00 35.02      A    C  
ATOM   1972  OG  SER A  52     -15.329  97.698  18.940  1.00 37.47      A    O  
ATOM   1973  N   GLY A  53     -17.856 101.265  17.368  1.00 32.21      A    N  
ATOM   1974  CA  GLY A  53     -18.355 102.105  16.291  1.00 31.78      A    C  
ATOM   1975  C   GLY A  53     -18.292 103.602  16.529  1.00 30.64      A    C  
ATOM   1976  O   GLY A  53     -17.978 104.367  15.617  1.00 31.11      A    O  
ATOM   1977  N   GLY A  54     -18.598 104.014  17.753  1.00 29.70      A    N  
ATOM   1978  CA  GLY A  54     -18.590 105.424  18.103  1.00 28.79      A    C  
ATOM   1979  C   GLY A  54     -19.593 105.678  19.216  1.00 28.24      A    C  
ATOM   1980  O   GLY A  54     -20.478 104.859  19.448  1.00 28.23      A    O  
ATOM   1981  N   SER A  55     -19.459 106.807  19.905  1.00 28.47      A    N  
ATOM   1982  CA  SER A  55     -20.367 107.142  21.002  1.00 28.26      A    C  
ATOM   1983  C   SER A  55     -21.806 107.250  20.504  1.00 28.02      A    C  
ATOM   1984  O   SER A  55     -22.047 107.458  19.310  1.00 27.76      A    O  
ATOM   1985  CB  SER A  55     -19.972 108.476  21.641  1.00 28.18      A    C  
ATOM   1986  OG  SER A  55     -20.295 109.564  20.788  1.00 30.00      A    O  
ATOM   1987  N   PRO A  56     -22.783 107.106  21.416  1.00 27.14      A    N  
ATOM   1988  CA  PRO A  56     -24.208 107.190  21.080  1.00 26.39      A    C  
ATOM   1989  C   PRO A  56     -24.652 108.549  20.531  1.00 25.55      A    C  
ATOM   1990  O   PRO A  56     -25.707 108.655  19.914  1.00 24.86      A    O  
ATOM   1991  CB  PRO A  56     -24.885 106.840  22.408  1.00 25.87      A    C  
ATOM   1992  CG  PRO A  56     -23.910 107.385  23.411  1.00 27.32      A    C  
ATOM   1993  CD  PRO A  56     -22.633 106.791  22.847  1.00 26.87      A    C  
ATOM   1994  N   ASP A  57     -23.859 109.589  20.761  1.00 25.65      A    N  
ATOM   1995  CA  ASP A  57     -24.214 110.908  20.254  1.00 26.67      A    C  
ATOM   1996  C   ASP A  57     -23.675 111.144  18.853  1.00 26.76      A    C  
ATOM   1997  O   ASP A  57     -24.111 112.061  18.168  1.00 27.31      A    O  
ATOM   1998  CB  ASP A  57     -23.708 112.000  21.199  1.00 27.12      A    C  
ATOM   1999  CG  ASP A  57     -24.455 112.009  22.518  1.00 26.99      A    C  
ATOM   2000  OD1 ASP A  57     -25.686 112.209  22.487  1.00 27.80      A    O  
ATOM   2001  OD2 ASP A  57     -23.825 111.803  23.572  1.00 26.51      A    O1-
ATOM   2002  N   VAL A  58     -22.747 110.293  18.428  1.00 26.55      A    N  
ATOM   2003  CA  VAL A  58     -22.124 110.401  17.112  1.00 26.80      A    C  
ATOM   2004  C   VAL A  58     -22.567 109.276  16.154  1.00 27.18      A    C  
ATOM   2005  O   VAL A  58     -22.478 109.403  14.929  1.00 27.60      A    O  
ATOM   2006  CB  VAL A  58     -20.573 110.408  17.296  1.00 27.92      A    C  
ATOM   2007  CG1 VAL A  58     -19.924 109.284  16.527  1.00 27.77      A    C  
ATOM   2008  CG2 VAL A  58     -20.014 111.763  16.909  1.00 27.31      A    C  
ATOM   2009  N   LEU A  59     -23.050 108.182  16.731  1.00 26.47      A    N  
ATOM   2010  CA  LEU A  59     -23.507 107.009  15.986  1.00 26.44      A    C  
ATOM   2011  C   LEU A  59     -24.828 106.557  16.606  1.00 26.42      A    C  
ATOM   2012  O   LEU A  59     -24.847 105.985  17.696  1.00 26.23      A    O  
ATOM   2013  CB  LEU A  59     -22.472 105.892  16.105  1.00 24.86      A    C  
ATOM   2014  CG  LEU A  59     -22.814 104.542  15.475  1.00 26.94      A    C  
ATOM   2015  CD1 LEU A  59     -23.059 104.710  13.974  1.00 24.24      A    C  
ATOM   2016  CD2 LEU A  59     -21.664 103.566  15.741  1.00 24.22      A    C  
ATOM   2017  N   GLN A  60     -25.930 106.800  15.907  1.00 26.31      A    N  
ATOM   2018  CA  GLN A  60     -27.246 106.457  16.439  1.00 27.43      A    C  
ATOM   2019  C   GLN A  60     -27.984 105.368  15.679  1.00 27.50      A    C  
ATOM   2020  O   GLN A  60     -27.871 105.260  14.456  1.00 27.01      A    O  
ATOM   2021  CB  GLN A  60     -28.122 107.703  16.447  1.00 28.69      A    C  
ATOM   2022  CG  GLN A  60     -27.575 108.858  17.257  1.00 32.21      A    C  
ATOM   2023  CD  GLN A  60     -28.233 110.155  16.869  1.00 34.82      A    C  
ATOM   2024  NE2 GLN A  60     -28.964 110.762  17.798  1.00 35.85      A    N  
ATOM   2025  OE1 GLN A  60     -28.098 110.602  15.730  1.00 36.56      A    O  
ATOM   2026  N   MET A  61     -28.741 104.566  16.420  1.00 27.07      A    N  
ATOM   2027  CA  MET A  61     -29.557 103.519  15.825  1.00 27.53      A    C  
ATOM   2028  C   MET A  61     -30.939 104.126  15.667  1.00 27.10      A    C  
ATOM   2029  O   MET A  61     -31.532 104.576  16.643  1.00 27.48      A    O  
ATOM   2030  CB  MET A  61     -29.654 102.292  16.733  1.00 28.61      A    C  
ATOM   2031  CG  MET A  61     -28.460 101.360  16.684  1.00 31.05      A    C  
ATOM   2032  SD  MET A  61     -28.817  99.807  17.557  1.00 35.29      A    S  
ATOM   2033  CE  MET A  61     -29.022 100.410  19.218  1.00 31.00      A    C  
ATOM   2034  N   LEU A  62     -31.450 104.149  14.446  1.00 25.44      A    N  
ATOM   2035  CA  LEU A  62     -32.767 104.718  14.205  1.00 25.41      A    C  
ATOM   2036  C   LEU A  62     -33.851 103.642  14.181  1.00 26.22      A    C  
ATOM   2037  O   LEU A  62     -34.994 103.896  14.547  1.00 24.65      A    O  
ATOM   2038  CB  LEU A  62     -32.766 105.496  12.887  1.00 24.27      A    C  
ATOM   2039  CG  LEU A  62     -31.815 106.697  12.826  1.00 23.67      A    C  
ATOM   2040  CD1 LEU A  62     -31.981 107.420  11.491  1.00 22.90      A    C  
ATOM   2041  CD2 LEU A  62     -32.121 107.643  13.976  1.00 20.95      A    C  
ATOM   2042  N   LYS A  63     -33.482 102.437  13.761  1.00 27.32      A    N  
ATOM   2043  CA  LYS A  63     -34.439 101.343  13.696  1.00 28.28      A    C  
ATOM   2044  C   LYS A  63     -33.736 100.006  13.506  1.00 27.92      A    C  
ATOM   2045  O   LYS A  63     -32.627  99.939  12.965  1.00 26.95      A    O  
ATOM   2046  CB  LYS A  63     -35.429 101.585  12.549  1.00 29.73      A    C  
ATOM   2047  CG  LYS A  63     -36.611 100.606  12.504  1.00 31.63      A    C  
ATOM   2048  CD  LYS A  63     -37.614 101.007  11.426  1.00 32.68      A    C  
ATOM   2049  CE  LYS A  63     -38.842 100.105  11.417  1.00 34.20      A    C  
ATOM   2050  NZ  LYS A  63     -39.608 100.186  12.690  1.00 36.31      A    N1+
ATOM   2051  N   ILE A  64     -34.384  98.948  13.981  1.00 27.90      A    N  
ATOM   2052  CA  ILE A  64     -33.863  97.588  13.860  1.00 29.43      A    C  
ATOM   2053  C   ILE A  64     -34.883  96.772  13.076  1.00 29.60      A    C  
ATOM   2054  O   ILE A  64     -35.975  96.494  13.562  1.00 28.28      A    O  
ATOM   2055  CB  ILE A  64     -33.653  96.924  15.238  1.00 29.90      A    C  
ATOM   2056  CG1 ILE A  64     -32.542  97.646  16.004  1.00 29.85      A    C  
ATOM   2057  CG2 ILE A  64     -33.315  95.440  15.054  1.00 30.92      A    C  
ATOM   2058  CD1 ILE A  64     -32.284  97.080  17.389  1.00 29.74      A    C  
ATOM   2059  N   HIS A  65     -34.513  96.398  11.860  1.00 31.36      A    N  
ATOM   2060  CA  HIS A  65     -35.393  95.636  10.985  1.00 34.42      A    C  
ATOM   2061  C   HIS A  65     -35.238  94.127  11.122  1.00 36.74      A    C  
ATOM   2062  O   HIS A  65     -34.139  93.596  10.959  1.00 36.85      A    O  
ATOM   2063  CB  HIS A  65     -35.114  96.012   9.524  1.00 33.58      A    C  
ATOM   2064  CG  HIS A  65     -35.367  97.452   9.201  1.00 33.48      A    C  
ATOM   2065  CD2 HIS A  65     -34.582  98.547   9.316  1.00 33.09      A    C  
ATOM   2066  ND1 HIS A  65     -36.577  97.899   8.707  1.00 33.10      A    N  
ATOM   2067  CE1 HIS A  65     -36.517  99.214   8.533  1.00 32.86      A    C  
ATOM   2068  NE2 HIS A  65     -35.319  99.624   8.897  1.00 33.34      A    N  
ATOM   2069  N   ARG A  66     -36.327  93.435  11.441  1.00 40.21      A    N  
ATOM   2070  CA  ARG A  66     -36.278  91.980  11.490  1.00 44.23      A    C  
ATOM   2071  C   ARG A  66     -36.533  91.671  10.028  1.00 46.05      A    C  
ATOM   2072  O   ARG A  66     -37.662  91.839   9.560  1.00 47.44      A    O  
ATOM   2073  CB  ARG A  66     -37.425  91.378  12.304  1.00 45.36      A    C  
ATOM   2074  CG  ARG A  66     -37.322  91.448  13.809  1.00 47.48      A    C  
ATOM   2075  CD  ARG A  66     -38.373  90.504  14.374  1.00 48.64      A    C  
ATOM   2076  NE  ARG A  66     -38.128  89.148  13.883  1.00 50.36      A    N  
ATOM   2077  CZ  ARG A  66     -39.077  88.303  13.494  1.00 51.02      A    C  
ATOM   2078  NH1 ARG A  66     -40.349  88.666  13.537  1.00 52.13      A    N1+
ATOM   2079  NH2 ARG A  66     -38.751  87.092  13.058  1.00 51.27      A    N  
ATOM   2080  N   SER A  67     -35.527  91.228   9.285  1.00 47.49      A    N  
ATOM   2081  CA  SER A  67     -35.804  90.985   7.882  1.00 49.53      A    C  
ATOM   2082  C   SER A  67     -35.177  89.861   7.047  1.00 50.75      A    C  
ATOM   2083  O   SER A  67     -34.540  90.152   6.034  1.00 51.62      A    O  
ATOM   2084  CB  SER A  67     -35.652  92.306   7.107  1.00 50.35      A    C  
ATOM   2085  OG  SER A  67     -36.667  93.239   7.452  1.00 49.48      A    O  
ATOM   2086  N   ASP A  68     -35.342  88.600   7.468  1.00 51.22      A    N  
ATOM   2087  CA  ASP A  68     -34.918  87.426   6.664  1.00 51.87      A    C  
ATOM   2088  C   ASP A  68     -33.598  86.637   6.563  1.00 51.05      A    C  
ATOM   2089  O   ASP A  68     -33.073  86.520   5.455  1.00 52.03      A    O  
ATOM   2090  CB  ASP A  68     -35.279  87.685   5.192  1.00 53.44      A    C  
ATOM   2091  CG  ASP A  68     -36.755  87.631   4.922  1.00 54.17      A    C  
ATOM   2092  OD1 ASP A  68     -37.401  86.641   5.321  1.00 54.68      A    O  
ATOM   2093  OD2 ASP A  68     -37.262  88.569   4.280  1.00 55.72      A    O1-
ATOM   2094  N   PRO A  69     -33.028  86.075   7.645  1.00 49.43      A    N  
ATOM   2095  CA  PRO A  69     -33.129  85.863   9.088  1.00 48.42      A    C  
ATOM   2096  C   PRO A  69     -32.076  86.756   9.749  1.00 47.16      A    C  
ATOM   2097  O   PRO A  69     -31.623  86.487  10.864  1.00 46.37      A    O  
ATOM   2098  CB  PRO A  69     -32.738  84.411   9.221  1.00 48.92      A    C  
ATOM   2099  CG  PRO A  69     -31.519  84.415   8.360  1.00 48.66      A    C  
ATOM   2100  CD  PRO A  69     -32.060  85.099   7.104  1.00 49.09      A    C  
ATOM   2101  N   GLN A  70     -31.657  87.788   9.027  1.00 45.15      A    N  
ATOM   2102  CA  GLN A  70     -30.660  88.712   9.539  1.00 43.59      A    C  
ATOM   2103  C   GLN A  70     -31.368  89.837  10.269  1.00 40.58      A    C  
ATOM   2104  O   GLN A  70     -32.596  89.871  10.349  1.00 39.90      A    O  
ATOM   2105  CB  GLN A  70     -29.846  89.317   8.387  1.00 45.70      A    C  
ATOM   2106  CG  GLN A  70     -29.145  88.309   7.496  1.00 48.72      A    C  
ATOM   2107  CD  GLN A  70     -28.386  88.963   6.346  1.00 50.30      A    C  
ATOM   2108  NE2 GLN A  70     -28.420  90.287   6.287  1.00 50.45      A    N  
ATOM   2109  OE1 GLN A  70     -27.778  88.278   5.522  1.00 52.09      A    O  
ATOM   2110  N   LEU A  71     -30.576  90.747  10.814  1.00 37.75      A    N  
ATOM   2111  CA  LEU A  71     -31.099  91.922  11.484  1.00 34.83      A    C  
ATOM   2112  C   LEU A  71     -30.485  93.078  10.714  1.00 32.80      A    C  
ATOM   2113  O   LEU A  71     -29.297  93.058  10.405  1.00 32.38      A    O  
ATOM   2114  CB  LEU A  71     -30.655  91.981  12.946  1.00 34.83      A    C  
ATOM   2115  CG  LEU A  71     -31.229  90.945  13.916  1.00 35.85      A    C  
ATOM   2116  CD1 LEU A  71     -30.658  91.179  15.307  1.00 35.14      A    C  
ATOM   2117  CD2 LEU A  71     -32.745  91.056  13.945  1.00 34.80      A    C  
ATOM   2118  N   ILE A  72     -31.294  94.071  10.374  1.00 30.79      A    N  
ATOM   2119  CA  ILE A  72     -30.782  95.222   9.657  1.00 28.71      A    C  
ATOM   2120  C   ILE A  72     -30.939  96.428  10.575  1.00 27.94      A    C  
ATOM   2121  O   ILE A  72     -32.043  96.751  11.005  1.00 27.31      A    O  
ATOM   2122  CB  ILE A  72     -31.547  95.449   8.347  1.00 28.37      A    C  
ATOM   2123  CG1 ILE A  72     -31.523  94.167   7.510  1.00 26.72      A    C  
ATOM   2124  CG2 ILE A  72     -30.888  96.573   7.554  1.00 27.98      A    C  
ATOM   2125  CD1 ILE A  72     -32.331  94.242   6.239  1.00 25.82      A    C  
ATOM   2126  N   VAL A  73     -29.822  97.076  10.887  1.00 26.53      A    N  
ATOM   2127  CA  VAL A  73     -29.824  98.233  11.771  1.00 24.82      A    C  
ATOM   2128  C   VAL A  73     -29.629  99.528  10.990  1.00 24.95      A    C  
ATOM   2129  O   VAL A  73     -28.590  99.727  10.365  1.00 25.78      A    O  
ATOM   2130  CB  VAL A  73     -28.695  98.117  12.824  1.00 25.87      A    C  
ATOM   2131  CG1 VAL A  73     -28.766  99.284  13.804  1.00 24.79      A    C  
ATOM   2132  CG2 VAL A  73     -28.799  96.784  13.558  1.00 24.89      A    C  
ATOM   2133  N   GLN A  74     -30.631 100.401  11.020  1.00 24.40      A    N  
ATOM   2134  CA  GLN A  74     -30.549 101.683  10.324  1.00 24.29      A    C  
ATOM   2135  C   GLN A  74     -29.735 102.615  11.224  1.00 24.31      A    C  
ATOM   2136  O   GLN A  74     -30.109 102.859  12.375  1.00 23.53      A    O  
ATOM   2137  CB  GLN A  74     -31.950 102.259  10.117  1.00 24.07      A    C  
ATOM   2138  CG  GLN A  74     -32.034 103.337   9.052  1.00 26.08      A    C  
ATOM   2139  CD  GLN A  74     -33.440 103.890   8.909  1.00 25.96      A    C  
ATOM   2140  NE2 GLN A  74     -33.544 105.170   8.581  1.00 26.98      A    N  
ATOM   2141  OE1 GLN A  74     -34.419 103.163   9.061  1.00 27.70      A    O  
ATOM   2142  N   LEU A  75     -28.632 103.134  10.696  1.00 23.95      A    N  
ATOM   2143  CA  LEU A  75     -27.752 104.010  11.458  1.00 23.57      A    C  
ATOM   2144  C   LEU A  75     -27.749 105.460  11.007  1.00 24.68      A    C  
ATOM   2145  O   LEU A  75     -27.940 105.756   9.825  1.00 25.12      A    O  
ATOM   2146  CB  LEU A  75     -26.316 103.490  11.375  1.00 24.01      A    C  
ATOM   2147  CG  LEU A  75     -26.037 102.093  11.933  1.00 23.25      A    C  
ATOM   2148  CD1 LEU A  75     -24.635 101.665  11.553  1.00 23.46      A    C  
ATOM   2149  CD2 LEU A  75     -26.215 102.105  13.441  1.00 23.53      A    C  
ATOM   2150  N   ARG A  76     -27.526 106.356  11.966  1.00 24.06      A    N  
ATOM   2151  CA  ARG A  76     -27.415 107.785  11.699  1.00 24.36      A    C  
ATOM   2152  C   ARG A  76     -26.031 108.204  12.184  1.00 24.22      A    C  
ATOM   2153  O   ARG A  76     -25.691 107.978  13.348  1.00 23.92      A    O  
ATOM   2154  CB  ARG A  76     -28.489 108.591  12.449  1.00 24.53      A    C  
ATOM   2155  CG  ARG A  76     -28.281 110.115  12.364  1.00 27.48      A    C  
ATOM   2156  CD  ARG A  76     -29.500 110.907  12.848  1.00 27.68      A    C  
ATOM   2157  NE  ARG A  76     -29.351 112.356  12.675  1.00 29.79      A    N  
ATOM   2158  CZ  ARG A  76     -28.723 113.174  13.523  1.00 30.49      A    C  
ATOM   2159  NH1 ARG A  76     -28.647 114.470  13.267  1.00 30.13      A    N1+
ATOM   2160  NH2 ARG A  76     -28.194 112.707  14.644  1.00 32.39      A    N  
ATOM   2161  N   PHE A  77     -25.226 108.787  11.298  1.00 24.00      A    N  
ATOM   2162  CA  PHE A  77     -23.894 109.240  11.683  1.00 24.12      A    C  
ATOM   2163  C   PHE A  77     -23.872 110.757  11.816  1.00 25.61      A    C  
ATOM   2164  O   PHE A  77     -24.406 111.474  10.962  1.00 24.98      A    O  
ATOM   2165  CB  PHE A  77     -22.826 108.832  10.656  1.00 22.18      A    C  
ATOM   2166  CG  PHE A  77     -22.818 107.368  10.320  1.00 22.33      A    C  
ATOM   2167  CD1 PHE A  77     -23.638 106.867   9.316  1.00 21.19      A    C  
ATOM   2168  CD2 PHE A  77     -21.989 106.487  11.012  1.00 21.88      A    C  
ATOM   2169  CE1 PHE A  77     -23.633 105.512   8.999  1.00 21.60      A    C  
ATOM   2170  CE2 PHE A  77     -21.978 105.132  10.703  1.00 21.77      A    C  
ATOM   2171  CZ  PHE A  77     -22.802 104.642   9.694  1.00 22.35      A    C  
ATOM   2172  N   CYS A  78     -23.254 111.238  12.891  1.00 26.35      A    N  
ATOM   2173  CA  CYS A  78     -23.128 112.671  13.140  1.00 28.64      A    C  
ATOM   2174  C   CYS A  78     -21.661 113.061  13.072  1.00 27.68      A    C  
ATOM   2175  O   CYS A  78     -20.881 112.691  13.945  1.00 26.81      A    O  
ATOM   2176  CB  CYS A  78     -23.669 113.022  14.523  1.00 31.89      A    C  
ATOM   2177  SG  CYS A  78     -25.408 112.665  14.729  1.00 39.75      A    S  
ATOM   2178  N   GLY A  79     -21.289 113.810  12.039  1.00 27.78      A    N  
ATOM   2179  CA  GLY A  79     -19.903 114.219  11.885  1.00 28.38      A    C  
ATOM   2180  C   GLY A  79     -19.204 113.312  10.889  1.00 28.20      A    C  
ATOM   2181  O   GLY A  79     -19.241 112.090  11.021  1.00 26.26      A    O  
ATOM   2182  N   ARG A  80     -18.560 113.901   9.890  1.00 29.16      A    N  
ATOM   2183  CA  ARG A  80     -17.880 113.112   8.873  1.00 30.00      A    C  
ATOM   2184  C   ARG A  80     -16.669 112.387   9.455  1.00 29.75      A    C  
ATOM   2185  O   ARG A  80     -16.374 111.259   9.076  1.00 29.59      A    O  
ATOM   2186  CB  ARG A  80     -17.472 114.019   7.712  1.00 31.28      A    C  
ATOM   2187  CG  ARG A  80     -17.041 113.297   6.437  1.00 33.89      A    C  
ATOM   2188  CD  ARG A  80     -17.005 114.297   5.284  1.00 37.34      A    C  
ATOM   2189  NE  ARG A  80     -15.704 114.346   4.634  1.00 40.46      A    N  
ATOM   2190  CZ  ARG A  80     -15.269 113.461   3.746  1.00 41.28      A    C  
ATOM   2191  NH1 ARG A  80     -16.031 112.444   3.382  1.00 43.83      A    N1+
ATOM   2192  NH2 ARG A  80     -14.053 113.582   3.244  1.00 43.48      A    N  
ATOM   2193  N   GLN A  81     -15.985 113.032  10.394  1.00 30.35      A    N  
ATOM   2194  CA  GLN A  81     -14.810 112.440  11.023  1.00 31.74      A    C  
ATOM   2195  C   GLN A  81     -15.220 111.178  11.788  1.00 30.22      A    C  
ATOM   2196  O   GLN A  81     -14.636 110.113  11.599  1.00 29.64      A    O  
ATOM   2197  CB  GLN A  81     -14.164 113.450  11.973  1.00 34.79      A    C  
ATOM   2198  CG  GLN A  81     -12.683 113.243  12.162  1.00 39.50      A    C  
ATOM   2199  CD  GLN A  81     -11.911 113.516  10.887  1.00 42.45      A    C  
ATOM   2200  NE2 GLN A  81     -11.184 112.512  10.408  1.00 44.13      A    N  
ATOM   2201  OE1 GLN A  81     -11.968 114.622  10.337  1.00 44.67      A    O  
ATOM   2202  N   PRO A  82     -16.218 111.288  12.682  1.00 29.41      A    N  
ATOM   2203  CA  PRO A  82     -16.680 110.127  13.448  1.00 27.90      A    C  
ATOM   2204  C   PRO A  82     -17.144 109.006  12.516  1.00 27.02      A    C  
ATOM   2205  O   PRO A  82     -16.937 107.826  12.797  1.00 26.22      A    O  
ATOM   2206  CB  PRO A  82     -17.828 110.710  14.270  1.00 28.44      A    C  
ATOM   2207  CG  PRO A  82     -17.353 112.123  14.503  1.00 29.20      A    C  
ATOM   2208  CD  PRO A  82     -16.981 112.481  13.086  1.00 29.23      A    C  
ATOM   2209  N   CYS A  83     -17.776 109.376  11.405  1.00 25.75      A    N  
ATOM   2210  CA  CYS A  83     -18.247 108.381  10.448  1.00 24.76      A    C  
ATOM   2211  C   CYS A  83     -17.028 107.649   9.891  1.00 24.14      A    C  
ATOM   2212  O   CYS A  83     -17.069 106.447   9.657  1.00 23.74      A    O  
ATOM   2213  CB  CYS A  83     -19.030 109.051   9.313  1.00 23.80      A    C  
ATOM   2214  SG  CYS A  83     -19.785 107.882   8.139  1.00 23.68      A    S  
ATOM   2215  N   GLY A  84     -15.942 108.392   9.686  1.00 25.66      A    N  
ATOM   2216  CA  GLY A  84     -14.718 107.798   9.184  1.00 25.34      A    C  
ATOM   2217  C   GLY A  84     -14.184 106.787  10.183  1.00 26.84      A    C  
ATOM   2218  O   GLY A  84     -13.695 105.720   9.806  1.00 27.32      A    O  
ATOM   2219  N   ARG A  85     -14.273 107.120  11.467  1.00 26.38      A    N  
ATOM   2220  CA  ARG A  85     -13.811 106.218  12.516  1.00 27.54      A    C  
ATOM   2221  C   ARG A  85     -14.619 104.926  12.445  1.00 27.14      A    C  
ATOM   2222  O   ARG A  85     -14.069 103.835  12.554  1.00 26.89      A    O  
ATOM   2223  CB  ARG A  85     -13.982 106.872  13.882  1.00 27.32      A    C  
ATOM   2224  N   PHE A  86     -15.933 105.059  12.267  1.00 27.83      A    N  
ATOM   2225  CA  PHE A  86     -16.824 103.905  12.162  1.00 27.17      A    C  
ATOM   2226  C   PHE A  86     -16.412 102.998  11.008  1.00 27.71      A    C  
ATOM   2227  O   PHE A  86     -16.318 101.777  11.162  1.00 27.45      A    O  
ATOM   2228  CB  PHE A  86     -18.266 104.355  11.909  1.00 27.78      A    C  
ATOM   2229  CG  PHE A  86     -19.209 103.217  11.623  1.00 27.19      A    C  
ATOM   2230  CD1 PHE A  86     -19.714 102.438  12.656  1.00 26.71      A    C  
ATOM   2231  CD2 PHE A  86     -19.561 102.904  10.312  1.00 26.76      A    C  
ATOM   2232  CE1 PHE A  86     -20.561 101.362  12.391  1.00 27.18      A    C  
ATOM   2233  CE2 PHE A  86     -20.404 101.832  10.030  1.00 27.00      A    C  
ATOM   2234  CZ  PHE A  86     -20.908 101.057  11.073  1.00 28.62      A    C  
ATOM   2235  N   LEU A  87     -16.195 103.604   9.844  1.00 28.18      A    N  
ATOM   2236  CA  LEU A  87     -15.810 102.866   8.648  1.00 28.31      A    C  
ATOM   2237  C   LEU A  87     -14.511 102.090   8.820  1.00 28.81      A    C  
ATOM   2238  O   LEU A  87     -14.401 100.960   8.355  1.00 27.39      A    O  
ATOM   2239  CB  LEU A  87     -15.704 103.821   7.456  1.00 27.81      A    C  
ATOM   2240  CG  LEU A  87     -17.051 104.420   7.039  1.00 27.91      A    C  
ATOM   2241  CD1 LEU A  87     -16.847 105.505   5.992  1.00 28.38      A    C  
ATOM   2242  CD2 LEU A  87     -17.951 103.304   6.507  1.00 27.39      A    C  
ATOM   2243  N   ARG A  88     -13.535 102.695   9.490  1.00 29.83      A    N  
ATOM   2244  CA  ARG A  88     -12.247 102.039   9.724  1.00 31.97      A    C  
ATOM   2245  C   ARG A  88     -12.456 100.863  10.678  1.00 31.33      A    C  
ATOM   2246  O   ARG A  88     -11.886  99.788  10.495  1.00 30.68      A    O  
ATOM   2247  CB  ARG A  88     -11.253 103.024  10.342  1.00 32.81      A    C  
ATOM   2248  CG  ARG A  88     -11.103 104.316   9.558  1.00 38.26      A    C  
ATOM   2249  CD  ARG A  88     -10.443 105.407  10.406  1.00 40.39      A    C  
ATOM   2250  NE  ARG A  88     -10.923 106.728  10.005  1.00 43.22      A    N  
ATOM   2251  CZ  ARG A  88     -10.727 107.842  10.702  1.00 44.25      A    C  
ATOM   2252  NH1 ARG A  88     -10.051 107.808  11.843  1.00 44.18      A    N1+
ATOM   2253  NH2 ARG A  88     -11.241 108.990  10.274  1.00 45.68      A    N  
ATOM   2254  N   ALA A  89     -13.281 101.078  11.698  1.00 32.11      A    N  
ATOM   2255  CA  ALA A  89     -13.567 100.033  12.679  1.00 31.88      A    C  
ATOM   2256  C   ALA A  89     -14.299  98.890  11.992  1.00 31.39      A    C  
ATOM   2257  O   ALA A  89     -14.134  97.722  12.353  1.00 31.08      A    O  
ATOM   2258  CB  ALA A  89     -14.416 100.597  13.811  1.00 32.13      A    C  
ATOM   2259  N   TYR A  90     -15.108  99.237  10.997  1.00 30.51      A    N  
ATOM   2260  CA  TYR A  90     -15.872  98.251  10.250  1.00 30.50      A    C  
ATOM   2261  C   TYR A  90     -14.946  97.431   9.353  1.00 32.01      A    C  
ATOM   2262  O   TYR A  90     -14.941  96.199   9.425  1.00 30.68      A    O  
ATOM   2263  CB  TYR A  90     -16.940  98.934   9.388  1.00 29.23      A    C  
ATOM   2264  CG  TYR A  90     -17.818  97.966   8.617  1.00 27.94      A    C  
ATOM   2265  CD1 TYR A  90     -18.868  97.287   9.242  1.00 28.00      A    C  
ATOM   2266  CD2 TYR A  90     -17.575  97.702   7.273  1.00 27.17      A    C  
ATOM   2267  CE1 TYR A  90     -19.653  96.369   8.537  1.00 25.22      A    C  
ATOM   2268  CE2 TYR A  90     -18.347  96.792   6.565  1.00 26.23      A    C  
ATOM   2269  CZ  TYR A  90     -19.383  96.127   7.200  1.00 26.50      A    C  
ATOM   2270  OH  TYR A  90     -20.142  95.226   6.485  1.00 25.54      A    O  
ATOM   2271  N   ARG A  91     -14.160  98.102   8.511  1.00 33.49      A    N  
ATOM   2272  CA  ARG A  91     -13.262  97.372   7.616  1.00 36.05      A    C  
ATOM   2273  C   ARG A  91     -12.170  96.583   8.331  1.00 36.73      A    C  
ATOM   2274  O   ARG A  91     -11.784  95.512   7.871  1.00 36.18      A    O  
ATOM   2275  CB  ARG A  91     -12.625  98.298   6.566  1.00 37.16      A    C  
ATOM   2276  CG  ARG A  91     -11.810  99.479   7.081  1.00 41.16      A    C  
ATOM   2277  CD  ARG A  91     -11.119 100.169   5.898  1.00 43.84      A    C  
ATOM   2278  NE  ARG A  91     -10.626 101.513   6.198  1.00 46.89      A    N  
ATOM   2279  CZ  ARG A  91      -9.686 101.806   7.092  1.00 48.36      A    C  
ATOM   2280  NH1 ARG A  91      -9.103 100.846   7.799  1.00 49.19      A    N1+
ATOM   2281  NH2 ARG A  91      -9.331 103.070   7.282  1.00 49.79      A    N  
ATOM   2282  N   GLU A  92     -11.679  97.103   9.452  1.00 37.99      A    N  
ATOM   2283  CA  GLU A  92     -10.635  96.418  10.211  1.00 39.60      A    C  
ATOM   2284  C   GLU A  92     -11.158  95.210  10.996  1.00 39.49      A    C  
ATOM   2285  O   GLU A  92     -10.376  94.394  11.488  1.00 39.92      A    O  
ATOM   2286  CB  GLU A  92      -9.938  97.415  11.142  1.00 41.02      A    C  
ATOM   2287  CG  GLU A  92      -9.031  98.390  10.399  1.00 43.58      A    C  
ATOM   2288  CD  GLU A  92      -8.451  99.469  11.295  1.00 44.94      A    C  
ATOM   2289  OE1 GLU A  92      -8.367  99.243  12.520  1.00 46.33      A    O  
ATOM   2290  OE2 GLU A  92      -8.054 100.533  10.769  1.00 45.47      A    O1-
ATOM   2291  N   GLY A  93     -12.479  95.099  11.104  1.00 38.88      A    N  
ATOM   2292  CA  GLY A  93     -13.081  93.980  11.806  1.00 38.12      A    C  
ATOM   2293  C   GLY A  93     -13.381  94.211  13.277  1.00 37.75      A    C  
ATOM   2294  O   GLY A  93     -13.891  93.320  13.957  1.00 37.34      A    O  
ATOM   2295  N   ALA A  94     -13.073  95.407  13.768  1.00 36.94      A    N  
ATOM   2296  CA  ALA A  94     -13.315  95.736  15.168  1.00 36.90      A    C  
ATOM   2297  C   ALA A  94     -14.799  95.750  15.521  1.00 37.07      A    C  
ATOM   2298  O   ALA A  94     -15.189  95.253  16.579  1.00 37.23      A    O  
ATOM   2299  CB  ALA A  94     -12.686  97.086  15.503  1.00 36.49      A    C  
ATOM   2300  N   LEU A  95     -15.627  96.313  14.645  1.00 37.06      A    N  
ATOM   2301  CA  LEU A  95     -17.062  96.382  14.905  1.00 37.48      A    C  
ATOM   2302  C   LEU A  95     -17.591  94.964  15.057  1.00 37.72      A    C  
ATOM   2303  O   LEU A  95     -18.310  94.650  16.003  1.00 38.08      A    O  
ATOM   2304  CB  LEU A  95     -17.802  97.051  13.744  1.00 38.12      A    C  
ATOM   2305  CG  LEU A  95     -19.161  97.697  14.052  1.00 39.27      A    C  
ATOM   2306  CD1 LEU A  95     -19.979  97.739  12.775  1.00 38.92      A    C  
ATOM   2307  CD2 LEU A  95     -19.919  96.915  15.108  1.00 39.49      A    C  
ATOM   2308  N   ARG A  96     -17.234  94.119  14.098  1.00 37.71      A    N  
ATOM   2309  CA  ARG A  96     -17.654  92.727  14.076  1.00 38.64      A    C  
ATOM   2310  C   ARG A  96     -17.173  91.953  15.303  1.00 38.45      A    C  
ATOM   2311  O   ARG A  96     -17.893  91.113  15.834  1.00 37.05      A    O  
ATOM   2312  CB  ARG A  96     -17.126  92.072  12.804  1.00 39.39      A    C  
ATOM   2313  CG  ARG A  96     -17.292  90.576  12.728  1.00 42.26      A    C  
ATOM   2314  CD  ARG A  96     -16.496  90.076  11.548  1.00 44.76      A    C  
ATOM   2315  NE  ARG A  96     -16.277  88.639  11.585  1.00 47.92      A    N  
ATOM   2316  CZ  ARG A  96     -15.374  88.016  10.835  1.00 49.95      A    C  
ATOM   2317  NH1 ARG A  96     -14.615  88.718   9.996  1.00 49.65      A    N1+
ATOM   2318  NH2 ARG A  96     -15.217  86.700  10.932  1.00 50.19      A    N  
ATOM   2319  N   ALA A  97     -15.952  92.238  15.747  1.00 38.97      A    N  
ATOM   2320  CA  ALA A  97     -15.394  91.558  16.912  1.00 39.12      A    C  
ATOM   2321  C   ALA A  97     -16.228  91.850  18.154  1.00 39.11      A    C  
ATOM   2322  O   ALA A  97     -16.530  90.945  18.934  1.00 39.26      A    O  
ATOM   2323  CB  ALA A  97     -13.953  92.001  17.136  1.00 39.29      A    C  
ATOM   2324  N   ALA A  98     -16.605  93.114  18.329  1.00 38.76      A    N  
ATOM   2325  CA  ALA A  98     -17.395  93.531  19.482  1.00 37.55      A    C  
ATOM   2326  C   ALA A  98     -18.824  92.997  19.417  1.00 37.31      A    C  
ATOM   2327  O   ALA A  98     -19.438  92.713  20.447  1.00 36.67      A    O  
ATOM   2328  CB  ALA A  98     -17.402  95.051  19.584  1.00 38.11      A    C  
ATOM   2329  N   LEU A  99     -19.354  92.863  18.207  1.00 36.77      A    N  
ATOM   2330  CA  LEU A  99     -20.707  92.348  18.034  1.00 36.42      A    C  
ATOM   2331  C   LEU A  99     -20.773  90.845  18.299  1.00 36.38      A    C  
ATOM   2332  O   LEU A  99     -21.770  90.338  18.813  1.00 35.00      A    O  
ATOM   2333  CB  LEU A  99     -21.218  92.653  16.621  1.00 34.98      A    C  
ATOM   2334  CG  LEU A  99     -21.696  94.084  16.344  1.00 35.04      A    C  
ATOM   2335  CD1 LEU A  99     -21.841  94.307  14.850  1.00 34.29      A    C  
ATOM   2336  CD2 LEU A  99     -23.024  94.320  17.055  1.00 32.98      A    C  
ATOM   2337  N   GLN A 100     -19.715  90.128  17.942  1.00 37.29      A    N  
ATOM   2338  CA  GLN A 100     -19.700  88.689  18.171  1.00 38.69      A    C  
ATOM   2339  C   GLN A 100     -19.649  88.424  19.677  1.00 38.98      A    C  
ATOM   2340  O   GLN A 100     -20.286  87.497  20.176  1.00 39.64      A    O  
ATOM   2341  CB  GLN A 100     -18.505  88.046  17.462  1.00 38.34      A    C  
ATOM   2342  CG  GLN A 100     -18.479  88.322  15.961  1.00 39.17      A    C  
ATOM   2343  CD  GLN A 100     -17.429  87.517  15.221  1.00 38.18      A    C  
ATOM   2344  NE2 GLN A 100     -17.838  86.875  14.135  1.00 38.38      A    N  
ATOM   2345  OE1 GLN A 100     -16.262  87.483  15.609  1.00 38.99      A    O  
ATOM   2346  N   ARG A 101     -18.907  89.261  20.395  1.00 39.46      A    N  
ATOM   2347  CA  ARG A 101     -18.781  89.139  21.844  1.00 40.64      A    C  
ATOM   2348  C   ARG A 101     -20.069  89.501  22.575  1.00 41.03      A    C  
ATOM   2349  O   ARG A 101     -20.547  88.740  23.418  1.00 41.09      A    O  
ATOM   2350  CB  ARG A 101     -17.657  90.045  22.356  1.00 41.32      A    C  
ATOM   2351  CG  ARG A 101     -16.248  89.516  22.161  1.00 42.42      A    C  
ATOM   2352  CD  ARG A 101     -15.237  90.591  22.536  1.00 44.33      A    C  
ATOM   2353  NE  ARG A 101     -14.962  91.495  21.421  1.00 46.13      A    N  
ATOM   2354  CZ  ARG A 101     -14.477  92.725  21.556  1.00 46.65      A    C  
ATOM   2355  NH1 ARG A 101     -14.208  93.207  22.759  1.00 48.01      A    N1+
ATOM   2356  NH2 ARG A 101     -14.233  93.463  20.483  1.00 47.51      A    N  
ATOM   2357  N   SER A 102     -20.633  90.664  22.254  1.00 41.41      A    N  
ATOM   2358  CA  SER A 102     -21.852  91.114  22.917  1.00 41.05      A    C  
ATOM   2359  C   SER A 102     -23.054  90.224  22.631  1.00 41.17      A    C  
ATOM   2360  O   SER A 102     -23.842  89.936  23.533  1.00 40.77      A    O  
ATOM   2361  CB  SER A 102     -22.167  92.564  22.534  1.00 41.01      A    C  
ATOM   2362  OG  SER A 102     -22.401  92.693  21.146  1.00 41.07      A    O  
ATOM   2363  N   LEU A 103     -23.209  89.791  21.384  1.00 41.38      A    N  
ATOM   2364  CA  LEU A 103     -24.328  88.921  21.042  1.00 42.00      A    C  
ATOM   2365  C   LEU A 103     -24.162  87.558  21.702  1.00 42.94      A    C  
ATOM   2366  O   LEU A 103     -25.127  86.985  22.209  1.00 43.03      A    O  
ATOM   2367  CB  LEU A 103     -24.455  88.761  19.523  1.00 41.17      A    C  
ATOM   2368  CG  LEU A 103     -25.120  89.921  18.773  1.00 41.10      A    C  
ATOM   2369  CD1 LEU A 103     -24.996  89.722  17.272  1.00 40.29      A    C  
ATOM   2370  CD2 LEU A 103     -26.584  90.008  19.187  1.00 40.50      A    C  
ATOM   2371  N   ALA A 104     -22.936  87.044  21.697  1.00 43.95      A    N  
ATOM   2372  CA  ALA A 104     -22.652  85.753  22.310  1.00 45.23      A    C  
ATOM   2373  C   ALA A 104     -23.069  85.798  23.774  1.00 45.98      A    C  
ATOM   2374  O   ALA A 104     -23.692  84.869  24.280  1.00 46.50      A    O  
ATOM   2375  CB  ALA A 104     -21.170  85.434  22.199  1.00 45.31      A    C  
ATOM   2376  N   ALA A 105     -22.720  86.888  24.450  1.00 46.62      A    N  
ATOM   2377  CA  ALA A 105     -23.071  87.052  25.854  1.00 47.21      A    C  
ATOM   2378  C   ALA A 105     -24.580  87.249  26.000  1.00 47.96      A    C  
ATOM   2379  O   ALA A 105     -25.187  86.773  26.962  1.00 48.08      A    O  
ATOM   2380  CB  ALA A 105     -22.326  88.251  26.440  1.00 47.21      A    C  
ATOM   2381  N   ALA A 106     -25.178  87.937  25.031  1.00 47.69      A    N  
ATOM   2382  CA  ALA A 106     -26.609  88.224  25.045  1.00 48.15      A    C  
ATOM   2383  C   ALA A 106     -27.500  86.999  24.888  1.00 48.40      A    C  
ATOM   2384  O   ALA A 106     -28.537  86.894  25.546  1.00 49.01      A    O  
ATOM   2385  CB  ALA A 106     -26.943  89.243  23.957  1.00 48.29      A    C  
ATOM   2386  N   LEU A 107     -27.105  86.077  24.016  1.00 48.26      A    N  
ATOM   2387  CA  LEU A 107     -27.897  84.878  23.778  1.00 48.52      A    C  
ATOM   2388  C   LEU A 107     -27.366  83.684  24.564  1.00 48.74      A    C  
ATOM   2389  O   LEU A 107     -27.726  82.540  24.288  1.00 48.21      A    O  
ATOM   2390  CB  LEU A 107     -27.909  84.553  22.284  1.00 48.16      A    C  
ATOM   2391  CG  LEU A 107     -28.338  85.709  21.374  1.00 48.22      A    C  
ATOM   2392  CD1 LEU A 107     -28.331  85.250  19.927  1.00 48.08      A    C  
ATOM   2393  CD2 LEU A 107     -29.720  86.199  21.771  1.00 48.06      A    C  
ATOM   2394  N   ALA A 108     -26.512  83.961  25.545  1.00 48.94      A    N  
ATOM   2395  CA  ALA A 108     -25.930  82.914  26.377  1.00 49.69      A    C  
ATOM   2396  C   ALA A 108     -25.315  81.808  25.526  1.00 50.16      A    C  
ATOM   2397  O   ALA A 108     -25.765  80.664  25.567  1.00 50.44      A    O  
ATOM   2398  CB  ALA A 108     -26.995  82.331  27.300  1.00 48.97      A    C  
ATOM   2399  N   GLN A 109     -24.293  82.153  24.750  1.00 50.84      A    N  
ATOM   2400  CA  GLN A 109     -23.628  81.170  23.905  1.00 51.79      A    C  
ATOM   2401  C   GLN A 109     -22.123  81.383  23.906  1.00 52.01      A    C  
ATOM   2402  O   GLN A 109     -21.642  82.488  24.161  1.00 51.73      A    O  
ATOM   2403  CB  GLN A 109     -24.163  81.240  22.474  1.00 52.80      A    C  
ATOM   2404  CG  GLN A 109     -25.670  81.098  22.394  1.00 54.46      A    C  
ATOM   2405  CD  GLN A 109     -26.110  80.240  21.231  1.00 55.49      A    C  
ATOM   2406  NE2 GLN A 109     -26.862  80.828  20.306  1.00 56.34      A    N  
ATOM   2407  OE1 GLN A 109     -25.778  79.055  21.163  1.00 56.20      A    O  
ATOM   2408  N   HIS A 110     -21.381  80.318  23.625  1.00 52.39      A    N  
ATOM   2409  CA  HIS A 110     -19.928  80.395  23.611  1.00 52.93      A    C  
ATOM   2410  C   HIS A 110     -19.446  81.288  22.473  1.00 52.43      A    C  
ATOM   2411  O   HIS A 110     -18.565  82.130  22.661  1.00 52.35      A    O  
ATOM   2412  CB  HIS A 110     -19.320  78.999  23.460  1.00 54.24      A    C  
ATOM   2413  CG  HIS A 110     -17.831  78.974  23.604  1.00 55.71      A    C  
ATOM   2414  CD2 HIS A 110     -17.025  78.251  24.419  1.00 56.35      A    C  
ATOM   2415  ND1 HIS A 110     -16.994  79.755  22.835  1.00 56.66      A    N  
ATOM   2416  CE1 HIS A 110     -15.739  79.516  23.171  1.00 56.82      A    C  
ATOM   2417  NE2 HIS A 110     -15.730  78.607  24.128  1.00 56.83      A    N  
ATOM   2418  N   SER A 111     -20.022  81.098  21.291  1.00 51.60      A    N  
ATOM   2419  CA  SER A 111     -19.639  81.900  20.140  1.00 50.90      A    C  
ATOM   2420  C   SER A 111     -20.809  82.129  19.198  1.00 50.30      A    C  
ATOM   2421  O   SER A 111     -21.705  81.291  19.068  1.00 50.40      A    O  
ATOM   2422  CB  SER A 111     -18.517  81.220  19.356  1.00 51.48      A    C  
ATOM   2423  OG  SER A 111     -19.002  80.073  18.677  1.00 51.36      A    O  
ATOM   2424  N   VAL A 112     -20.789  83.281  18.544  1.00 49.37      A    N  
ATOM   2425  CA  VAL A 112     -21.810  83.638  17.578  1.00 47.87      A    C  
ATOM   2426  C   VAL A 112     -21.095  84.393  16.462  1.00 46.96      A    C  
ATOM   2427  O   VAL A 112     -21.200  85.615  16.349  1.00 47.22      A    O  
ATOM   2428  CB  VAL A 112     -22.922  84.510  18.218  1.00 48.08      A    C  
ATOM   2429  CG1 VAL A 112     -22.321  85.723  18.899  1.00 48.29      A    C  
ATOM   2430  CG2 VAL A 112     -23.921  84.938  17.152  1.00 47.73      A    C  
ATOM   2431  N   PRO A 113     -20.327  83.662  15.631  1.00 45.43      A    N  
ATOM   2432  CA  PRO A 113     -19.582  84.250  14.514  1.00 44.00      A    C  
ATOM   2433  C   PRO A 113     -20.551  85.026  13.630  1.00 42.03      A    C  
ATOM   2434  O   PRO A 113     -21.669  84.571  13.380  1.00 42.07      A    O  
ATOM   2435  CB  PRO A 113     -18.978  83.022  13.830  1.00 44.25      A    C  
ATOM   2436  CG  PRO A 113     -19.980  81.923  14.175  1.00 44.77      A    C  
ATOM   2437  CD  PRO A 113     -20.118  82.206  15.651  1.00 45.20      A    C  
ATOM   2438  N   LEU A 114     -20.118  86.191  13.161  1.00 40.13      A    N  
ATOM   2439  CA  LEU A 114     -20.977  87.054  12.358  1.00 38.64      A    C  
ATOM   2440  C   LEU A 114     -20.508  87.390  10.946  1.00 37.59      A    C  
ATOM   2441  O   LEU A 114     -19.317  87.375  10.638  1.00 36.84      A    O  
ATOM   2442  CB  LEU A 114     -21.204  88.370  13.107  1.00 37.99      A    C  
ATOM   2443  CG  LEU A 114     -21.812  88.297  14.510  1.00 36.96      A    C  
ATOM   2444  CD1 LEU A 114     -21.786  89.675  15.160  1.00 36.34      A    C  
ATOM   2445  CD2 LEU A 114     -23.229  87.766  14.417  1.00 36.31      A    C  
ATOM   2446  N   GLN A 115     -21.486  87.702  10.102  1.00 36.89      A    N  
ATOM   2447  CA  GLN A 115     -21.251  88.115   8.726  1.00 36.94      A    C  
ATOM   2448  C   GLN A 115     -21.943  89.468   8.619  1.00 35.59      A    C  
ATOM   2449  O   GLN A 115     -23.161  89.557   8.767  1.00 35.06      A    O  
ATOM   2450  CB  GLN A 115     -21.885  87.135   7.737  1.00 38.20      A    C  
ATOM   2451  CG  GLN A 115     -21.301  85.734   7.782  1.00 41.63      A    C  
ATOM   2452  CD  GLN A 115     -21.981  84.798   6.802  1.00 42.78      A    C  
ATOM   2453  NE2 GLN A 115     -22.655  83.779   7.327  1.00 44.45      A    N  
ATOM   2454  OE1 GLN A 115     -21.911  84.992   5.589  1.00 44.38      A    O  
ATOM   2455  N   LEU A 116     -21.173  90.523   8.378  1.00 34.50      A    N  
ATOM   2456  CA  LEU A 116     -21.759  91.855   8.280  1.00 33.06      A    C  
ATOM   2457  C   LEU A 116     -21.829  92.382   6.846  1.00 32.76      A    C  
ATOM   2458  O   LEU A 116     -21.103  91.926   5.963  1.00 31.96      A    O  
ATOM   2459  CB  LEU A 116     -20.963  92.845   9.136  1.00 31.20      A    C  
ATOM   2460  CG  LEU A 116     -20.756  92.533  10.621  1.00 30.53      A    C  
ATOM   2461  CD1 LEU A 116     -19.976  93.668  11.262  1.00 30.19      A    C  
ATOM   2462  CD2 LEU A 116     -22.094  92.345  11.318  1.00 29.17      A    C  
ATOM   2463  N   GLU A 117     -22.725  93.338   6.633  1.00 32.37      A    N  
ATOM   2464  CA  GLU A 117     -22.890  93.992   5.340  1.00 33.28      A    C  
ATOM   2465  C   GLU A 117     -23.223  95.442   5.641  1.00 31.69      A    C  
ATOM   2466  O   GLU A 117     -23.890  95.736   6.635  1.00 31.84      A    O  
ATOM   2467  CB  GLU A 117     -24.014  93.350   4.526  1.00 34.98      A    C  
ATOM   2468  CG  GLU A 117     -23.732  91.924   4.112  1.00 38.59      A    C  
ATOM   2469  CD  GLU A 117     -24.812  91.359   3.214  1.00 40.29      A    C  
ATOM   2470  OE1 GLU A 117     -25.052  91.949   2.139  1.00 41.74      A    O  
ATOM   2471  OE2 GLU A 117     -25.417  90.329   3.583  1.00 42.24      A    O1-
ATOM   2472  N   LEU A 118     -22.758  96.348   4.787  1.00 29.87      A    N  
ATOM   2473  CA  LEU A 118     -22.987  97.770   4.994  1.00 28.67      A    C  
ATOM   2474  C   LEU A 118     -23.497  98.404   3.703  1.00 28.12      A    C  
ATOM   2475  O   LEU A 118     -22.842  98.299   2.666  1.00 27.19      A    O  
ATOM   2476  CB  LEU A 118     -21.671  98.442   5.388  1.00 29.10      A    C  
ATOM   2477  CG  LEU A 118     -21.642  99.509   6.481  1.00 28.41      A    C  
ATOM   2478  CD1 LEU A 118     -20.443 100.404   6.211  1.00 26.84      A    C  
ATOM   2479  CD2 LEU A 118     -22.915 100.329   6.499  1.00 28.66      A    C  
ATOM   2480  N   ARG A 119     -24.651  99.063   3.761  1.00 27.31      A    N  
ATOM   2481  CA  ARG A 119     -25.201  99.703   2.567  1.00 27.12      A    C  
ATOM   2482  C   ARG A 119     -25.719 101.118   2.790  1.00 26.73      A    C  
ATOM   2483  O   ARG A 119     -26.332 101.420   3.815  1.00 26.92      A    O  
ATOM   2484  CB  ARG A 119     -26.338  98.868   1.981  1.00 27.56      A    C  
ATOM   2485  CG  ARG A 119     -25.943  97.453   1.658  1.00 31.23      A    C  
ATOM   2486  CD  ARG A 119     -27.038  96.733   0.917  1.00 33.55      A    C  
ATOM   2487  NE  ARG A 119     -26.679  95.337   0.714  1.00 35.97      A    N  
ATOM   2488  CZ  ARG A 119     -27.422  94.470   0.044  1.00 37.90      A    C  
ATOM   2489  NH1 ARG A 119     -28.569  94.860  -0.502  1.00 39.56      A    N1+
ATOM   2490  NH2 ARG A 119     -27.017  93.213  -0.078  1.00 38.58      A    N  
ATOM   2491  N   ALA A 120     -25.462 101.975   1.808  1.00 25.23      A    N  
ATOM   2492  CA  ALA A 120     -25.923 103.354   1.827  1.00 24.92      A    C  
ATOM   2493  C   ALA A 120     -26.776 103.433   0.568  1.00 24.52      A    C  
ATOM   2494  O   ALA A 120     -26.255 103.584  -0.537  1.00 22.92      A    O  
ATOM   2495  CB  ALA A 120     -24.741 104.316   1.748  1.00 24.32      A    C  
ATOM   2496  N   GLY A 121     -28.088 103.310   0.733  1.00 24.79      A    N  
ATOM   2497  CA  GLY A 121     -28.960 103.323  -0.424  1.00 25.79      A    C  
ATOM   2498  C   GLY A 121     -28.692 102.024  -1.165  1.00 26.36      A    C  
ATOM   2499  O   GLY A 121     -28.555 100.969  -0.542  1.00 25.97      A    O  
ATOM   2500  N   ALA A 122     -28.589 102.088  -2.486  1.00 27.47      A    N  
ATOM   2501  CA  ALA A 122     -28.329 100.884  -3.270  1.00 28.90      A    C  
ATOM   2502  C   ALA A 122     -26.840 100.544  -3.281  1.00 29.34      A    C  
ATOM   2503  O   ALA A 122     -26.443  99.454  -3.693  1.00 28.98      A    O  
ATOM   2504  CB  ALA A 122     -28.831 101.075  -4.699  1.00 29.77      A    C  
ATOM   2505  N   GLU A 123     -26.018 101.471  -2.809  1.00 29.77      A    N  
ATOM   2506  CA  GLU A 123     -24.575 101.264  -2.791  1.00 30.75      A    C  
ATOM   2507  C   GLU A 123     -24.116 100.304  -1.700  1.00 30.20      A    C  
ATOM   2508  O   GLU A 123     -24.364 100.539  -0.517  1.00 29.17      A    O  
ATOM   2509  CB  GLU A 123     -23.862 102.603  -2.601  1.00 32.16      A    C  
ATOM   2510  CG  GLU A 123     -24.180 103.634  -3.666  1.00 36.46      A    C  
ATOM   2511  CD  GLU A 123     -23.824 103.151  -5.055  1.00 39.36      A    C  
ATOM   2512  OE1 GLU A 123     -22.672 102.704  -5.243  1.00 40.48      A    O  
ATOM   2513  OE2 GLU A 123     -24.688 103.222  -5.959  1.00 41.29      A    O1-
ATOM   2514  N   ARG A 124     -23.451  99.220  -2.089  1.00 29.52      A    N  
ATOM   2515  CA  ARG A 124     -22.944  98.290  -1.088  1.00 29.50      A    C  
ATOM   2516  C   ARG A 124     -21.525  98.726  -0.788  1.00 27.35      A    C  
ATOM   2517  O   ARG A 124     -20.628  98.558  -1.606  1.00 27.05      A    O  
ATOM   2518  CB  ARG A 124     -22.954  96.847  -1.584  1.00 32.73      A    C  
ATOM   2519  CG  ARG A 124     -22.548  95.882  -0.473  1.00 36.85      A    C  
ATOM   2520  CD  ARG A 124     -22.740  94.434  -0.852  1.00 40.49      A    C  
ATOM   2521  NE  ARG A 124     -22.362  93.567   0.257  1.00 43.00      A    N  
ATOM   2522  CZ  ARG A 124     -22.388  92.241   0.210  1.00 44.40      A    C  
ATOM   2523  NH1 ARG A 124     -22.777  91.625  -0.897  1.00 45.20      A    N1+
ATOM   2524  NH2 ARG A 124     -22.014  91.533   1.269  1.00 45.05      A    N  
ATOM   2525  N   LEU A 125     -21.328  99.291   0.393  1.00 24.93      A    N  
ATOM   2526  CA  LEU A 125     -20.026  99.806   0.767  1.00 25.74      A    C  
ATOM   2527  C   LEU A 125     -18.936  98.760   0.934  1.00 25.75      A    C  
ATOM   2528  O   LEU A 125     -17.757  99.081   0.837  1.00 25.73      A    O  
ATOM   2529  CB  LEU A 125     -20.152 100.663   2.034  1.00 23.94      A    C  
ATOM   2530  CG  LEU A 125     -21.245 101.739   1.941  1.00 24.69      A    C  
ATOM   2531  CD1 LEU A 125     -21.083 102.731   3.090  1.00 24.57      A    C  
ATOM   2532  CD2 LEU A 125     -21.150 102.469   0.611  1.00 24.40      A    C  
ATOM   2533  N   ASP A 126     -19.322  97.511   1.168  1.00 26.54      A    N  
ATOM   2534  CA  ASP A 126     -18.342  96.441   1.335  1.00 28.08      A    C  
ATOM   2535  C   ASP A 126     -17.396  96.366   0.139  1.00 28.52      A    C  
ATOM   2536  O   ASP A 126     -16.223  96.022   0.289  1.00 29.11      A    O  
ATOM   2537  CB  ASP A 126     -19.062  95.109   1.539  1.00 28.29      A    C  
ATOM   2538  CG  ASP A 126     -19.834  95.058   2.846  1.00 29.73      A    C  
ATOM   2539  OD1 ASP A 126     -19.192  94.949   3.913  1.00 30.72      A    O  
ATOM   2540  OD2 ASP A 126     -21.077  95.153   2.813  1.00 29.31      A    O1-
ATOM   2541  N   ALA A 127     -17.902  96.704  -1.044  1.00 28.75      A    N  
ATOM   2542  CA  ALA A 127     -17.093  96.676  -2.259  1.00 28.79      A    C  
ATOM   2543  C   ALA A 127     -16.366  98.001  -2.484  1.00 28.98      A    C  
ATOM   2544  O   ALA A 127     -15.772  98.218  -3.543  1.00 28.81      A    O  
ATOM   2545  CB  ALA A 127     -17.972  96.358  -3.468  1.00 28.03      A    C  
ATOM   2546  N   LEU A 128     -16.409  98.885  -1.490  1.00 27.92      A    N  
ATOM   2547  CA  LEU A 128     -15.761 100.191  -1.610  1.00 27.42      A    C  
ATOM   2548  C   LEU A 128     -14.920 100.555  -0.389  1.00 27.27      A    C  
ATOM   2549  O   LEU A 128     -14.466 101.692  -0.262  1.00 27.31      A    O  
ATOM   2550  CB  LEU A 128     -16.818 101.281  -1.818  1.00 26.25      A    C  
ATOM   2551  CG  LEU A 128     -17.775 101.165  -3.007  1.00 26.04      A    C  
ATOM   2552  CD1 LEU A 128     -18.829 102.255  -2.897  1.00 24.48      A    C  
ATOM   2553  CD2 LEU A 128     -17.010 101.271  -4.319  1.00 25.57      A    C  
ATOM   2554  N   LEU A 129     -14.710  99.599   0.508  1.00 27.46      A    N  
ATOM   2555  CA  LEU A 129     -13.938  99.855   1.722  1.00 28.85      A    C  
ATOM   2556  C   LEU A 129     -12.562 100.493   1.509  1.00 28.73      A    C  
ATOM   2557  O   LEU A 129     -12.093 101.251   2.357  1.00 29.38      A    O  
ATOM   2558  CB  LEU A 129     -13.778  98.558   2.520  1.00 29.47      A    C  
ATOM   2559  CG  LEU A 129     -15.093  97.906   2.964  1.00 31.41      A    C  
ATOM   2560  CD1 LEU A 129     -14.800  96.639   3.756  1.00 31.14      A    C  
ATOM   2561  CD2 LEU A 129     -15.888  98.888   3.809  1.00 30.65      A    C  
ATOM   2562  N   ALA A 130     -11.918 100.197   0.383  1.00 29.24      A    N  
ATOM   2563  CA  ALA A 130     -10.591 100.749   0.099  1.00 29.06      A    C  
ATOM   2564  C   ALA A 130     -10.595 102.256  -0.138  1.00 28.61      A    C  
ATOM   2565  O   ALA A 130      -9.565 102.913   0.004  1.00 28.02      A    O  
ATOM   2566  CB  ALA A 130      -9.981 100.047  -1.101  1.00 28.63      A    C  
ATOM   2567  N   ASP A 131     -11.750 102.795  -0.512  1.00 28.06      A    N  
ATOM   2568  CA  ASP A 131     -11.877 104.222  -0.772  1.00 27.93      A    C  
ATOM   2569  C   ASP A 131     -12.801 104.782   0.309  1.00 28.04      A    C  
ATOM   2570  O   ASP A 131     -14.022 104.750   0.171  1.00 27.47      A    O  
ATOM   2571  CB  ASP A 131     -12.502 104.453  -2.151  1.00 28.14      A    C  
ATOM   2572  CG  ASP A 131     -12.421 105.902  -2.590  1.00 28.28      A    C  
ATOM   2573  OD1 ASP A 131     -12.480 106.793  -1.717  1.00 29.85      A    O  
ATOM   2574  OD2 ASP A 131     -12.323 106.151  -3.811  1.00 27.60      A    O1-
ATOM   2575  N   GLU A 132     -12.216 105.293   1.384  1.00 28.03      A    N  
ATOM   2576  CA  GLU A 132     -13.006 105.827   2.483  1.00 27.91      A    C  
ATOM   2577  C   GLU A 132     -13.779 107.082   2.093  1.00 27.39      A    C  
ATOM   2578  O   GLU A 132     -14.886 107.314   2.575  1.00 26.16      A    O  
ATOM   2579  CB  GLU A 132     -12.099 106.132   3.673  1.00 29.25      A    C  
ATOM   2580  CG  GLU A 132     -12.862 106.465   4.941  1.00 31.57      A    C  
ATOM   2581  CD  GLU A 132     -11.946 106.709   6.119  1.00 33.48      A    C  
ATOM   2582  OE1 GLU A 132     -11.290 107.768   6.156  1.00 34.72      A    O  
ATOM   2583  OE2 GLU A 132     -11.869 105.828   7.002  1.00 34.95      A    O1-
ATOM   2584  N   GLU A 133     -13.192 107.899   1.229  1.00 27.63      A    N  
ATOM   2585  CA  GLU A 133     -13.851 109.122   0.790  1.00 28.02      A    C  
ATOM   2586  C   GLU A 133     -15.115 108.797  -0.002  1.00 27.47      A    C  
ATOM   2587  O   GLU A 133     -16.127 109.489   0.118  1.00 27.18      A    O  
ATOM   2588  CB  GLU A 133     -12.895 109.967  -0.060  1.00 28.42      A    C  
ATOM   2589  CG  GLU A 133     -11.695 110.507   0.710  1.00 29.87      A    C  
ATOM   2590  CD  GLU A 133     -12.098 111.465   1.819  1.00 30.04      A    C  
ATOM   2591  OE1 GLU A 133     -12.647 112.540   1.506  1.00 29.68      A    O  
ATOM   2592  OE2 GLU A 133     -11.872 111.140   3.005  1.00 30.69      A    O1-
ATOM   2593  N   ARG A 134     -15.066 107.740  -0.807  1.00 27.22      A    N  
ATOM   2594  CA  ARG A 134     -16.233 107.356  -1.597  1.00 26.12      A    C  
ATOM   2595  C   ARG A 134     -17.329 106.846  -0.661  1.00 24.50      A    C  
ATOM   2596  O   ARG A 134     -18.501 107.142  -0.849  1.00 22.89      A    O  
ATOM   2597  CB  ARG A 134     -15.884 106.257  -2.603  1.00 26.92      A    C  
ATOM   2598  CG  ARG A 134     -16.960 106.063  -3.653  1.00 30.62      A    C  
ATOM   2599  CD  ARG A 134     -16.724 104.821  -4.498  1.00 34.64      A    C  
ATOM   2600  NE  ARG A 134     -17.690 104.724  -5.594  1.00 36.72      A    N  
ATOM   2601  CZ  ARG A 134     -17.636 105.446  -6.707  1.00 37.29      A    C  
ATOM   2602  NH1 ARG A 134     -16.658 106.330  -6.891  1.00 37.96      A    N1+
ATOM   2603  NH2 ARG A 134     -18.562 105.283  -7.640  1.00 38.14      A    N  
ATOM   2604  N   CYS A 135     -16.938 106.065   0.341  1.00 23.85      A    N  
ATOM   2605  CA  CYS A 135     -17.905 105.541   1.300  1.00 24.21      A    C  
ATOM   2606  C   CYS A 135     -18.599 106.688   2.025  1.00 23.71      A    C  
ATOM   2607  O   CYS A 135     -19.824 106.706   2.147  1.00 24.54      A    O  
ATOM   2608  CB  CYS A 135     -17.212 104.627   2.314  1.00 25.11      A    C  
ATOM   2609  SG  CYS A 135     -16.666 103.045   1.631  1.00 26.37      A    S  
ATOM   2610  N   LEU A 136     -17.814 107.646   2.505  1.00 23.49      A    N  
ATOM   2611  CA  LEU A 136     -18.370 108.800   3.202  1.00 23.59      A    C  
ATOM   2612  C   LEU A 136     -19.334 109.564   2.300  1.00 24.75      A    C  
ATOM   2613  O   LEU A 136     -20.423 109.971   2.722  1.00 24.24      A    O  
ATOM   2614  CB  LEU A 136     -17.242 109.727   3.656  1.00 22.69      A    C  
ATOM   2615  CG  LEU A 136     -16.419 109.228   4.843  1.00 21.82      A    C  
ATOM   2616  CD1 LEU A 136     -15.174 110.093   5.006  1.00 21.73      A    C  
ATOM   2617  CD2 LEU A 136     -17.281 109.257   6.105  1.00 19.44      A    C  
ATOM   2618  N   SER A 137     -18.936 109.756   1.049  1.00 24.35      A    N  
ATOM   2619  CA  SER A 137     -19.777 110.473   0.111  1.00 24.53      A    C  
ATOM   2620  C   SER A 137     -21.112 109.746  -0.077  1.00 24.96      A    C  
ATOM   2621  O   SER A 137     -22.161 110.387  -0.179  1.00 25.72      A    O  
ATOM   2622  CB  SER A 137     -19.057 110.628  -1.230  1.00 24.58      A    C  
ATOM   2623  OG  SER A 137     -19.819 111.437  -2.102  1.00 27.04      A    O  
ATOM   2624  N   CYS A 138     -21.076 108.415  -0.120  1.00 23.70      A    N  
ATOM   2625  CA  CYS A 138     -22.306 107.633  -0.286  1.00 25.00      A    C  
ATOM   2626  C   CYS A 138     -23.213 107.728   0.939  1.00 24.11      A    C  
ATOM   2627  O   CYS A 138     -24.439 107.756   0.816  1.00 24.48      A    O  
ATOM   2628  CB  CYS A 138     -21.990 106.155  -0.546  1.00 24.80      A    C  
ATOM   2629  SG  CYS A 138     -21.157 105.817  -2.114  1.00 28.72      A    S  
ATOM   2630  N   ILE A 139     -22.606 107.765   2.121  1.00 23.91      A    N  
ATOM   2631  CA  ILE A 139     -23.368 107.853   3.363  1.00 23.72      A    C  
ATOM   2632  C   ILE A 139     -24.049 109.210   3.497  1.00 23.74      A    C  
ATOM   2633  O   ILE A 139     -25.182 109.301   3.965  1.00 25.67      A    O  
ATOM   2634  CB  ILE A 139     -22.457 107.613   4.580  1.00 23.42      A    C  
ATOM   2635  CG1 ILE A 139     -21.958 106.169   4.560  1.00 23.12      A    C  
ATOM   2636  CG2 ILE A 139     -23.210 107.919   5.878  1.00 22.88      A    C  
ATOM   2637  CD1 ILE A 139     -21.049 105.813   5.727  1.00 26.01      A    C  
ATOM   2638  N   LEU A 140     -23.355 110.262   3.080  1.00 23.81      A    N  
ATOM   2639  CA  LEU A 140     -23.898 111.613   3.140  1.00 25.31      A    C  
ATOM   2640  C   LEU A 140     -25.072 111.732   2.160  1.00 25.67      A    C  
ATOM   2641  O   LEU A 140     -26.061 112.412   2.445  1.00 24.34      A    O  
ATOM   2642  CB  LEU A 140     -22.783 112.618   2.817  1.00 26.58      A    C  
ATOM   2643  CG  LEU A 140     -22.970 114.136   2.742  1.00 28.58      A    C  
ATOM   2644  CD1 LEU A 140     -23.595 114.518   1.426  1.00 31.32      A    C  
ATOM   2645  CD2 LEU A 140     -23.786 114.629   3.931  1.00 28.59      A    C  
ATOM   2646  N   ALA A 141     -24.972 111.048   1.022  1.00 25.45      A    N  
ATOM   2647  CA  ALA A 141     -26.035 111.071   0.016  1.00 25.34      A    C  
ATOM   2648  C   ALA A 141     -27.357 110.549   0.587  1.00 25.28      A    C  
ATOM   2649  O   ALA A 141     -28.434 110.859   0.073  1.00 25.59      A    O  
ATOM   2650  CB  ALA A 141     -25.631 110.243  -1.199  1.00 26.10      A    C  
ATOM   2651  N   GLN A 142     -27.287 109.751   1.645  1.00 24.39      A    N  
ATOM   2652  CA  GLN A 142     -28.512 109.240   2.246  1.00 23.90      A    C  
ATOM   2653  C   GLN A 142     -28.901 110.104   3.446  1.00 24.11      A    C  
ATOM   2654  O   GLN A 142     -28.481 109.832   4.572  1.00 21.30      A    O  
ATOM   2655  CB  GLN A 142     -28.331 107.788   2.701  1.00 24.87      A    C  
ATOM   2656  CG  GLN A 142     -27.918 106.815   1.601  1.00 27.50      A    C  
ATOM   2657  CD  GLN A 142     -28.871 106.817   0.418  1.00 28.18      A    C  
ATOM   2658  NE2 GLN A 142     -28.322 106.957  -0.782  1.00 28.15      A    N  
ATOM   2659  OE1 GLN A 142     -30.085 106.681   0.581  1.00 28.60      A    O  
ATOM   2660  N   GLN A 143     -29.697 111.144   3.203  1.00 24.80      A    N  
ATOM   2661  CA  GLN A 143     -30.150 112.035   4.275  1.00 26.51      A    C  
ATOM   2662  C   GLN A 143     -31.045 111.308   5.264  1.00 26.38      A    C  
ATOM   2663  O   GLN A 143     -32.001 110.646   4.863  1.00 27.43      A    O  
ATOM   2664  CB  GLN A 143     -30.990 113.207   3.738  1.00 28.21      A    C  
ATOM   2665  CG  GLN A 143     -30.304 114.229   2.860  1.00 30.44      A    C  
ATOM   2666  CD  GLN A 143     -31.267 115.344   2.435  1.00 32.17      A    C  
ATOM   2667  NE2 GLN A 143     -31.516 115.444   1.134  1.00 33.66      A    N  
ATOM   2668  OE1 GLN A 143     -31.782 116.095   3.269  1.00 32.35      A    O  
ATOM   2669  N   PRO A 144     -30.750 111.415   6.569  1.00 25.59      A    N  
ATOM   2670  CA  PRO A 144     -31.591 110.754   7.570  1.00 25.17      A    C  
ATOM   2671  C   PRO A 144     -32.974 111.394   7.422  1.00 24.92      A    C  
ATOM   2672  O   PRO A 144     -33.086 112.620   7.391  1.00 25.24      A    O  
ATOM   2673  CB  PRO A 144     -30.907 111.143   8.881  1.00 25.43      A    C  
ATOM   2674  CG  PRO A 144     -29.441 111.251   8.451  1.00 24.81      A    C  
ATOM   2675  CD  PRO A 144     -29.635 112.112   7.230  1.00 25.52      A    C  
ATOM   2676  N   ASP A 145     -34.024 110.591   7.315  1.00 24.37      A    N  
ATOM   2677  CA  ASP A 145     -35.350 111.173   7.143  1.00 25.28      A    C  
ATOM   2678  C   ASP A 145     -36.321 110.878   8.279  1.00 25.37      A    C  
ATOM   2679  O   ASP A 145     -37.429 111.412   8.299  1.00 24.85      A    O  
ATOM   2680  CB  ASP A 145     -35.948 110.729   5.800  1.00 26.59      A    C  
ATOM   2681  CG  ASP A 145     -36.139 109.218   5.700  1.00 27.89      A    C  
ATOM   2682  OD1 ASP A 145     -35.602 108.472   6.550  1.00 30.24      A    O  
ATOM   2683  OD2 ASP A 145     -36.813 108.770   4.748  1.00 29.87      A    O1-
ATOM   2684  N   ARG A 146     -35.910 110.037   9.224  1.00 24.75      A    N  
ATOM   2685  CA  ARG A 146     -36.776 109.713  10.351  1.00 24.97      A    C  
ATOM   2686  C   ARG A 146     -36.030 109.812  11.676  1.00 25.45      A    C  
ATOM   2687  O   ARG A 146     -34.819 109.612  11.731  1.00 24.18      A    O  
ATOM   2688  CB  ARG A 146     -37.327 108.292  10.232  1.00 26.03      A    C  
ATOM   2689  CG  ARG A 146     -36.307 107.204  10.560  1.00 27.96      A    C  
ATOM   2690  CD  ARG A 146     -36.997 105.865  10.745  1.00 28.86      A    C  
ATOM   2691  NE  ARG A 146     -37.594 105.372   9.510  1.00 30.35      A    N  
ATOM   2692  CZ  ARG A 146     -38.503 104.402   9.456  1.00 30.66      A    C  
ATOM   2693  NH1 ARG A 146     -38.929 103.822  10.572  1.00 28.65      A    N1+
ATOM   2694  NH2 ARG A 146     -38.984 104.009   8.284  1.00 30.60      A    N  
ATOM   2695  N   LEU A 147     -36.760 110.118  12.744  1.00 25.33      A    N  
ATOM   2696  CA  LEU A 147     -36.161 110.190  14.071  1.00 26.04      A    C  
ATOM   2697  C   LEU A 147     -36.117 108.751  14.581  1.00 27.17      A    C  
ATOM   2698  O   LEU A 147     -36.567 107.836  13.884  1.00 26.66      A    O  
ATOM   2699  CB  LEU A 147     -37.015 111.061  14.996  1.00 24.60      A    C  
ATOM   2700  CG  LEU A 147     -37.161 112.532  14.590  1.00 24.98      A    C  
ATOM   2701  CD1 LEU A 147     -38.045 113.271  15.602  1.00 23.62      A    C  
ATOM   2702  CD2 LEU A 147     -35.779 113.178  14.521  1.00 22.96      A    C  
ATOM   2703  N   ARG A 148     -35.582 108.537  15.781  1.00 28.59      A    N  
ATOM   2704  CA  ARG A 148     -35.512 107.183  16.331  1.00 30.55      A    C  
ATOM   2705  C   ARG A 148     -36.886 106.531  16.454  1.00 30.38      A    C  
ATOM   2706  O   ARG A 148     -37.827 107.132  16.964  1.00 29.87      A    O  
ATOM   2707  CB  ARG A 148     -34.841 107.158  17.713  1.00 32.39      A    C  
ATOM   2708  CG  ARG A 148     -35.115 105.830  18.446  1.00 35.78      A    C  
ATOM   2709  CD  ARG A 148     -34.482 105.653  19.832  1.00 37.84      A    C  
ATOM   2710  NE  ARG A 148     -33.121 105.141  19.770  1.00 39.77      A    N  
ATOM   2711  CZ  ARG A 148     -32.486 104.557  20.777  1.00 39.61      A    C  
ATOM   2712  NH1 ARG A 148     -33.093 104.406  21.946  1.00 40.15      A    N1+
ATOM   2713  NH2 ARG A 148     -31.244 104.119  20.617  1.00 39.64      A    N  
ATOM   2714  N   ASP A 149     -36.971 105.283  16.003  1.00 30.89      A    N  
ATOM   2715  CA  ASP A 149     -38.204 104.507  16.045  1.00 31.64      A    C  
ATOM   2716  C   ASP A 149     -38.654 104.313  17.500  1.00 32.08      A    C  
ATOM   2717  O   ASP A 149     -37.837 104.072  18.389  1.00 30.94      A    O  
ATOM   2718  CB  ASP A 149     -37.952 103.165  15.348  1.00 32.93      A    C  
ATOM   2719  CG  ASP A 149     -39.199 102.316  15.221  1.00 33.67      A    C  
ATOM   2720  OD1 ASP A 149     -40.247 102.837  14.783  1.00 35.46      A    O  
ATOM   2721  OD2 ASP A 149     -39.120 101.109  15.530  1.00 35.03      A    O1-
ATOM   2722  N   GLU A 150     -39.956 104.433  17.736  1.00 32.44      A    N  
ATOM   2723  CA  GLU A 150     -40.522 104.295  19.077  1.00 33.46      A    C  
ATOM   2724  C   GLU A 150     -40.163 102.975  19.754  1.00 33.60      A    C  
ATOM   2725  O   GLU A 150     -39.998 102.923  20.972  1.00 35.18      A    O  
ATOM   2726  CB  GLU A 150     -42.043 104.454  19.016  1.00 34.22      A    C  
ATOM   2727  N   GLU A 151     -40.038 101.913  18.966  1.00 33.62      A    N  
ATOM   2728  CA  GLU A 151     -39.697 100.600  19.506  1.00 33.97      A    C  
ATOM   2729  C   GLU A 151     -38.378 100.588  20.279  1.00 33.25      A    C  
ATOM   2730  O   GLU A 151     -38.251  99.891  21.284  1.00 32.90      A    O  
ATOM   2731  CB  GLU A 151     -39.621  99.562  18.385  1.00 35.26      A    C  
ATOM   2732  CG  GLU A 151     -39.274  98.162  18.884  1.00 37.20      A    C  
ATOM   2733  CD  GLU A 151     -39.188  97.134  17.769  1.00 38.57      A    C  
ATOM   2734  OE1 GLU A 151     -38.270  97.235  16.922  1.00 38.92      A    O  
ATOM   2735  OE2 GLU A 151     -40.046  96.226  17.740  1.00 39.09      A    O1-
ATOM   2736  N   LEU A 152     -37.393 101.344  19.801  1.00 32.74      A    N  
ATOM   2737  CA  LEU A 152     -36.096 101.399  20.468  1.00 32.12      A    C  
ATOM   2738  C   LEU A 152     -36.181 102.151  21.792  1.00 32.45      A    C  
ATOM   2739  O   LEU A 152     -35.477 101.822  22.750  1.00 31.49      A    O  
ATOM   2740  CB  LEU A 152     -35.053 102.052  19.557  1.00 31.01      A    C  
ATOM   2741  CG  LEU A 152     -34.831 101.326  18.228  1.00 29.99      A    C  
ATOM   2742  CD1 LEU A 152     -33.681 101.971  17.471  1.00 29.00      A    C  
ATOM   2743  CD2 LEU A 152     -34.522  99.853  18.495  1.00 29.33      A    C  
ATOM   2744  N   ALA A 153     -37.036 103.165  21.842  1.00 33.25      A    N  
ATOM   2745  CA  ALA A 153     -37.211 103.930  23.070  1.00 34.98      A    C  
ATOM   2746  C   ALA A 153     -37.884 102.999  24.078  1.00 35.46      A    C  
ATOM   2747  O   ALA A 153     -37.567 103.012  25.265  1.00 35.53      A    O  
ATOM   2748  CB  ALA A 153     -38.084 105.157  22.811  1.00 35.07      A    C  
ATOM   2749  N   GLU A 154     -38.811 102.183  23.587  1.00 36.79      A    N  
ATOM   2750  CA  GLU A 154     -39.513 101.234  24.440  1.00 37.97      A    C  
ATOM   2751  C   GLU A 154     -38.534 100.223  25.025  1.00 37.84      A    C  
ATOM   2752  O   GLU A 154     -38.643  99.852  26.191  1.00 38.49      A    O  
ATOM   2753  CB  GLU A 154     -40.597 100.506  23.643  1.00 38.57      A    C  
ATOM   2754  CG  GLU A 154     -41.773 101.380  23.259  1.00 39.88      A    C  
ATOM   2755  CD  GLU A 154     -42.794 100.646  22.405  1.00 40.64      A    C  
ATOM   2756  OE1 GLU A 154     -42.724  99.400  22.319  1.00 41.04      A    O  
ATOM   2757  OE2 GLU A 154     -43.679 101.314  21.831  1.00 41.98      A    O1-
ATOM   2758  N   LEU A 155     -37.576  99.786  24.215  1.00 37.54      A    N  
ATOM   2759  CA  LEU A 155     -36.580  98.825  24.669  1.00 37.21      A    C  
ATOM   2760  C   LEU A 155     -35.598  99.489  25.619  1.00 38.74      A    C  
ATOM   2761  O   LEU A 155     -35.077  98.847  26.534  1.00 37.82      A    O  
ATOM   2762  CB  LEU A 155     -35.827  98.229  23.478  1.00 37.23      A    C  
ATOM   2763  CG  LEU A 155     -36.666  97.361  22.535  1.00 37.34      A    C  
ATOM   2764  CD1 LEU A 155     -35.849  96.970  21.315  1.00 36.62      A    C  
ATOM   2765  CD2 LEU A 155     -37.147  96.129  23.284  1.00 36.85      A    C  
ATOM   2766  N   GLU A 156     -35.344 100.775  25.400  1.00 39.39      A    N  
ATOM   2767  CA  GLU A 156     -34.422 101.502  26.259  1.00 41.62      A    C  
ATOM   2768  C   GLU A 156     -35.047 101.600  27.648  1.00 42.60      A    C  
ATOM   2769  O   GLU A 156     -34.365 101.426  28.653  1.00 42.51      A    O  
ATOM   2770  CB  GLU A 156     -34.144 102.899  25.700  1.00 41.80      A    C  
ATOM   2771  CG  GLU A 156     -32.964 103.612  26.362  1.00 42.61      A    C  
ATOM   2772  CD  GLU A 156     -31.653 102.856  26.195  1.00 42.43      A    C  
ATOM   2773  OE1 GLU A 156     -31.627 101.849  25.461  1.00 43.73      A    O  
ATOM   2774  OE2 GLU A 156     -30.643 103.275  26.790  1.00 42.42      A    O1-
ATOM   2775  N   ASP A 157     -36.350 101.870  27.700  1.00 44.35      A    N  
ATOM   2776  CA  ASP A 157     -37.038 101.954  28.987  1.00 46.20      A    C  
ATOM   2777  C   ASP A 157     -36.889 100.612  29.692  1.00 47.37      A    C  
ATOM   2778  O   ASP A 157     -36.483 100.546  30.853  1.00 47.44      A    O  
ATOM   2779  CB  ASP A 157     -38.533 102.243  28.811  1.00 47.05      A    C  
ATOM   2780  CG  ASP A 157     -38.809 103.581  28.155  1.00 48.19      A    C  
ATOM   2781  OD1 ASP A 157     -38.270 104.606  28.628  1.00 48.16      A    O  
ATOM   2782  OD2 ASP A 157     -39.586 103.611  27.177  1.00 49.45      A    O1-
ATOM   2783  N   ALA A 158     -37.220  99.545  28.970  1.00 48.64      A    N  
ATOM   2784  CA  ALA A 158     -37.152  98.187  29.493  1.00 50.17      A    C  
ATOM   2785  C   ALA A 158     -35.762  97.824  29.997  1.00 51.35      A    C  
ATOM   2786  O   ALA A 158     -35.616  97.240  31.068  1.00 51.38      A    O  
ATOM   2787  CB  ALA A 158     -37.588  97.194  28.419  1.00 50.16      A    C  
ATOM   2788  N   LEU A 159     -34.745  98.167  29.217  1.00 52.95      A    N  
ATOM   2789  CA  LEU A 159     -33.370  97.866  29.589  1.00 55.10      A    C  
ATOM   2790  C   LEU A 159     -33.060  98.545  30.920  1.00 56.52      A    C  
ATOM   2791  O   LEU A 159     -32.472  97.943  31.820  1.00 56.80      A    O  
ATOM   2792  CB  LEU A 159     -32.424  98.368  28.496  1.00 55.46      A    C  
ATOM   2793  CG  LEU A 159     -30.960  97.923  28.473  1.00 55.81      A    C  
ATOM   2794  CD1 LEU A 159     -30.307  98.493  27.227  1.00 55.74      A    C  
ATOM   2795  CD2 LEU A 159     -30.225  98.382  29.723  1.00 56.94      A    C  
ATOM   2796  N   ARG A 160     -33.481  99.800  31.037  1.00 58.11      A    N  
ATOM   2797  CA  ARG A 160     -33.259 100.593  32.238  1.00 59.83      A    C  
ATOM   2798  C   ARG A 160     -34.044 100.141  33.475  1.00 61.34      A    C  
ATOM   2799  O   ARG A 160     -33.498 100.139  34.583  1.00 61.58      A    O  
ATOM   2800  CB  ARG A 160     -33.515 102.072  31.901  1.00 59.65      A    C  
ATOM   2801  CG  ARG A 160     -34.107 102.941  32.996  1.00 59.96      A    C  
ATOM   2802  CD  ARG A 160     -33.588 104.379  32.899  1.00 59.94      A    C  
ATOM   2803  NE  ARG A 160     -33.274 104.811  31.535  1.00 59.98      A    N  
ATOM   2804  CZ  ARG A 160     -34.157 104.995  30.557  1.00 59.73      A    C  
ATOM   2805  NH1 ARG A 160     -35.451 104.793  30.764  1.00 59.41      A    N1+
ATOM   2806  NH2 ARG A 160     -33.736 105.386  29.360  1.00 59.48      A    N  
ATOM   2807  N   ASN A 161     -35.302  99.746  33.306  1.00 62.70      A    N  
ATOM   2808  CA  ASN A 161     -36.094  99.295  34.446  1.00 64.18      A    C  
ATOM   2809  C   ASN A 161     -35.550  97.979  35.002  1.00 65.11      A    C  
ATOM   2810  O   ASN A 161     -35.600  97.733  36.206  1.00 65.18      A    O  
ATOM   2811  CB  ASN A 161     -37.567  99.098  34.059  1.00 64.45      A    C  
ATOM   2812  CG  ASN A 161     -38.249 100.402  33.695  1.00 64.82      A    C  
ATOM   2813  ND2 ASN A 161     -38.878 100.432  32.522  1.00 65.08      A    N  
ATOM   2814  OD1 ASN A 161     -38.233 101.364  34.461  1.00 65.04      A    O  
ATOM   2815  N   LEU A 162     -35.023  97.144  34.112  1.00 66.15      A    N  
ATOM   2816  CA  LEU A 162     -34.473  95.853  34.506  1.00 67.27      A    C  
ATOM   2817  C   LEU A 162     -33.226  95.989  35.376  1.00 68.10      A    C  
ATOM   2818  O   LEU A 162     -33.101  95.325  36.405  1.00 68.50      A    O  
ATOM   2819  CB  LEU A 162     -34.151  95.029  33.264  1.00 67.33      A    C  
ATOM   2820  N   LYS A 163     -32.312  96.857  34.959  1.00 68.74      A    N  
ATOM   2821  CA  LYS A 163     -31.060  97.071  35.679  1.00 69.25      A    C  
ATOM   2822  C   LYS A 163     -31.221  97.675  37.073  1.00 69.75      A    C  
ATOM   2823  O   LYS A 163     -30.246  97.780  37.818  1.00 70.09      A    O  
ATOM   2824  CB  LYS A 163     -30.133  97.947  34.842  1.00 68.99      A    C  
ATOM   2825  N   CYS A 164     -32.441  98.062  37.431  1.00 70.21      A    N  
ATOM   2826  CA  CYS A 164     -32.689  98.670  38.737  1.00 70.88      A    C  
ATOM   2827  C   CYS A 164     -32.878  97.664  39.874  1.00 71.21      A    C  
ATOM   2828  O   CYS A 164     -32.537  97.949  41.023  1.00 71.51      A    O  
ATOM   2829  CB  CYS A 164     -33.901  99.595  38.656  1.00 70.86      A    C  
ATOM   2830  N   GLY A 165     -33.420  96.492  39.558  1.00 71.44      A    N  
ATOM   2831  CA  GLY A 165     -33.643  95.469  40.573  1.00 71.46      A    C  
ATOM   2832  C   GLY A 165     -33.537  94.068  39.987  1.00 71.56      A    C  
ATOM   2833  O   GLY A 165     -32.664  93.322  40.476  1.00 71.87      A    O  
CONECT   25   29
CONECT   29   25   30   37
CONECT   30   29   31   33
CONECT   31   30   32   38
CONECT   32   31
CONECT   33   30   34
CONECT   34   33   36
CONECT   35   36
CONECT   36   34   35
CONECT   37   29
CONECT   38   31
CONECT  116  120
CONECT  120  116  121  128
CONECT  121  120  122  124
CONECT  122  121  123  129
CONECT  123  122
CONECT  124  121  125
CONECT  125  124  127
CONECT  126  127
CONECT  127  125  126
CONECT  128  120
CONECT  129  122
CONECT  562  573
CONECT  573  562  574  581
CONECT  574  573  575  577
CONECT  575  574  576  582
CONECT  576  575
CONECT  577  574  578
CONECT  578  577  580
CONECT  579  580
CONECT  580  578  579
CONECT  581  573
CONECT  582  575
CONECT  783  789
CONECT  789  783  790  797
CONECT  790  789  791  793
CONECT  791  790  792  798
CONECT  792  791
CONECT  793  790  794
CONECT  794  793  796
CONECT  795  796
CONECT  796  794  795
CONECT  797  789
CONECT  798  791
CONECT  974  981
CONECT  981  974  982  989
CONECT  982  981  983  985
CONECT  983  982  984  990
CONECT  984  983
CONECT  985  982  986
CONECT  986  985  988
CONECT  987  988
CONECT  988  986  987
CONECT  989  981
CONECT  990  983
CONECT 1277 1284
CONECT 1284 1277 1285 1292
CONECT 1285 1284 1286 1288
CONECT 1286 1285 1287 1293
CONECT 1287 1286
CONECT 1288 1285 1289
CONECT 1289 1288 1291
CONECT 1290 1291
CONECT 1291 1289 1290
CONECT 1292 1284
CONECT 1293 1286
CONECT 1399 1410
CONECT 1410 1399 1411 1418
CONECT 1411 1410 1412 1414
CONECT 1412 1411 1413 1419
CONECT 1413 1412
CONECT 1414 1411 1415
CONECT 1415 1414 1417
CONECT 1416 1417
CONECT 1417 1415 1416
CONECT 1418 1410
CONECT 1419 1412
END
